# Supplementary material for: Effects of larval crowding on the transcriptome of Drosophila simulans
Source: Evol Appl. 2023 Sep 27;16(10):1671–9. doi: 10.1111/eva.13592 (PMC10660784; doi:10.1111/eva.13592)
Supplement: Supplementary file 2 — Table S1. [file EVA-16-1671-s001.xlsx]

## Sheet: Sheet1
	1	2	3	4	5	6	7	8	9	10	11	13	14	15	19	21	22	23	24	25
	LowD_1	HighD_I_1	HighD_II_1	HighD_III_1	LowD_2	HighD_I_2	HighD_II_2	HighD_III_2	LowD_3	HighD_I_3	HighD_II_3	LowD_4	HighD_I_4	HighD_II_4	HighD_II_5	HighD_III_3	LowD_5	HighD_I_5	HighD_III_4	HighD_III_5
raw reads	12904434	15877452	5824763	13019853	10581972	8957768	13878765	11205047	13528832	15953100	12604192	15456745	14191250	7622840	13557961	13486393	14634051	17362390	15073193	14054000
aligned reads	12334178	15233454	5501659	12253350	99997968	8626247	13183856	10552086	12820290	1508072	11856625	14730027	13511617	7179239	12755098	12699372	13824862	16367360	14148016	13197551
counted reads	9849712	12256114	4283066	9560338	8104451	6694096	10398934	8236811	10024785	12007691	9148677	11325357	10334455	5613607	10002358	9767772	10858184	12716885	NA	10678586
