# Supplementary material for: Effects of larval crowding on the transcriptome of Drosophila simulans
Source: Evol Appl. 2023 Sep 27;16(10):1671–9. doi: 10.1111/eva.13592 (PMC10660784; doi:10.1111/eva.13592)
Supplement: Supplementary file 3 — Table S2. [file EVA-16-1671-s002.xlsx]

## Sheet: legend
Gene wise LRT for differential expression between low and high density cohorts
logFC = expression fold change in log2 scale
logCPM = average expression in log scale
LR = test statistics; likelihood ratio
Pvalue = significance level of each test
padj = p-value after BH's FDR correction

## Sheet: Table_S1
	logFC	logCPM	LR	PValue	padj
FBgn0039481	1.69482	4.66076	525.136	3.23e-116	3.48e-112
FBgn0262599	1.70287	5.59047	486.693	7.47e-108	4.03e-104
FBgn0039480	3.0701	3.4386	451.086	4.19e-100	1.5e-96
FBgn0028544	2.76794	4.77618	437.098	4.63e-97	1.25e-93
FBgn0039805	1.83489	5.625	430.518	1.25e-95	2.25e-92
FBgn0032538	2.74364	4.78104	391.517	3.87e-87	5.96e-84
FBgn0004577	2.21027	3.49436	390.397	6.78e-87	9.14e-84
FBgn0052029	2.69026	3.34409	375.824	1.01e-83	1.21e-80
FBgn0004034	2.47883	4.58316	373.222	3.72e-83	3.65e-80
FBgn0033728	2.01995	8.69432	359.837	3.06e-80	2.35e-77
FBgn0031249	1.35557	8.31938	358.997	4.66e-80	3.35e-77
FBgn0014454	2.87815	7.67496	356.255	1.84e-79	1.24e-76
FBgn0031942	2.12866	9.09758	342.941	1.46e-76	9.26e-74
FBgn0010226	1.2186	10.3336	341.158	3.57e-76	2.14e-73
FBgn0031805	1.984	4.05571	332.457	2.8e-74	1.59e-71
FBgn0026077	1.15624	6.60709	326.778	4.84e-73	2.61e-70
FBgn0033308	2.2344	5.37117	315.455	1.42e-70	7.27e-68
FBgn0265045	1.24279	11.1067	312.538	6.11e-70	3e-67
FBgn0036044	1.82582	6.02857	290.62	3.64e-65	1.64e-62
FBgn0260653	1.11641	5.91189	282.772	1.87e-63	7.75e-61
FBgn0034391	1.68817	4.02883	282.232	2.45e-63	9.78e-61
FBgn0038819	1.75584	7.14032	278.399	1.68e-62	6.46e-60
FBgn0000047	2.31032	11.6817	273.651	1.82e-61	6.75e-59
FBgn0000565	1.31904	6.96908	272.284	3.61e-61	1.3e-58
FBgn0003721	0.950416	10.7391	250.389	2.14e-56	6.58e-54
FBgn0035281	2.87879	4.31365	247.774	7.94e-56	2.31e-53
FBgn0038405	1.67719	3.58639	241.041	2.33e-54	6.45e-52
FBgn0005633	1.68855	9.75309	233.223	1.18e-52	3.03e-50
FBgn0024989	1.55437	4.36759	228.487	1.27e-51	3.19e-49
FBgn0263132	2.17233	4.31432	227.452	2.14e-51	5.25e-49
FBgn0035398	1.26598	4.80477	222.121	3.12e-50	7e-48
FBgn0004028	0.951679	10.8817	211.961	5.13e-48	1.02e-45
FBgn0002772	1.22812	11.082	210.921	8.65e-48	1.69e-45
FBgn0264695	1.19293	13.4071	206.962	6.32e-47	1.2e-44
FBgn0034182	1.38837	4.27178	203.516	3.57e-46	6.63e-44
FBgn0036985	1.64553	4.64204	201.85	8.24e-46	1.51e-43
FBgn0033668	1.65988	3.5742	200.951	1.3e-45	2.33e-43
FBgn0004169	0.897557	11.3503	191.147	1.79e-43	2.92e-41
FBgn0033774	0.954843	11.7279	182.218	1.59e-41	2.52e-39
FBgn0004117	0.85551	11.1334	173.976	1e-39	1.57e-37
FBgn0000667	0.712501	9.97147	171.655	3.22e-39	4.69e-37
FBgn0261341	0.983441	5.30822	163.684	1.77e-37	2.48e-35
FBgn0042201	1.46772	9.26033	163.008	2.49e-37	3.44e-35
FBgn0034292	0.76296	6.65335	159.083	1.79e-36	2.36e-34
FBgn0035781	0.756421	8.26168	157.24	4.54e-36	5.89e-34
FBgn0032260	1.78381	3.27044	153.808	2.55e-35	3.24e-33
FBgn0036881	0.974634	5.56855	152.008	6.31e-35	7.82e-33
FBgn0031264	0.760374	5.97502	151.926	6.58e-35	8.06e-33
FBgn0033597	1.54285	4.01791	151.868	6.77e-35	8.2e-33
FBgn0031248	1.90412	2.61793	151.719	7.3e-35	8.74e-33
FBgn0034974	1.49338	3.34489	150.024	1.71e-34	1.99e-32
FBgn0039471	0.915107	8.93503	144.038	3.49e-33	3.87e-31
FBgn0051973	1.19754	6.47043	141.878	1.03e-32	1.13e-30
FBgn0004888	0.590614	8.78274	134.294	4.71e-31	4.84e-29
FBgn0022160	0.565124	9.81303	130.802	2.74e-30	2.73e-28
FBgn0029827	0.829764	5.44863	130.731	2.84e-30	2.8e-28
FBgn0052499	1.23562	3.32158	130.12	3.86e-30	3.78e-28
FBgn0036876	0.935664	5.41101	128.059	1.09e-29	1.03e-27
FBgn0002773	1.11499	11.8296	128.033	1.1e-29	1.04e-27
FBgn0000046	0.559032	9.4032	127.882	1.19e-29	1.11e-27
FBgn0001311	1.3567	3.66101	126.302	2.64e-29	2.35e-27
FBgn0053128	1.95561	4.35533	124.86	5.46e-29	4.83e-27
FBgn0040060	0.768926	11.0539	120.765	4.3e-28	3.71e-26
FBgn0027291	0.676578	10.5356	119.649	7.55e-28	6.41e-26
FBgn0030745	0.541792	7.6267	119.514	8.08e-28	6.81e-26
FBgn0034290	0.656323	5.07533	114.221	1.17e-26	8.97e-25
FBgn0030763	1.54564	2.87513	113.646	1.56e-26	1.19e-24
FBgn0038820	0.745741	9.56974	113.432	1.73e-26	1.31e-24
FBgn0000045	0.759893	11.4544	110.097	9.33e-26	6.62e-24
FBgn0032775	0.598617	6.50168	109.367	1.35e-25	9.5e-24
FBgn0031097	1.01838	4.41219	109.049	1.58e-25	1.11e-23
FBgn0085356	1.32696	4.60122	107.563	3.35e-25	2.29e-23
FBgn0038922	0.497712	9.73279	106.142	6.86e-25	4.62e-23
FBgn0035665	0.8171	10.8539	105.056	1.19e-24	7.9e-23
FBgn0010425	0.955484	9.37942	104.903	1.28e-24	8.49e-23
FBgn0051259	1.51155	3.6902	103.685	2.37e-24	1.54e-22
FBgn0033729	2.38794	4.00853	103.209	3.02e-24	1.95e-22
FBgn0033917	0.769387	3.96453	103.092	3.2e-24	2.05e-22
FBgn0035427	1.62013	2.11919	102.938	3.46e-24	2.21e-22
FBgn0023197	0.767688	9.18871	101.635	6.68e-24	4.23e-22
FBgn0031461	0.759114	5.40436	101.129	8.62e-24	5.43e-22
FBgn0003360	0.837365	11.9411	99.6989	1.77e-23	1.11e-21
FBgn0261955	0.574744	10.9602	99.1065	2.39e-23	1.47e-21
FBgn0250815	0.651743	11.4944	98.2665	3.66e-23	2.2e-21
FBgn0039909	0.492976	9.20933	98.0415	4.1e-23	2.45e-21
FBgn0031940	1.72499	6.27849	97.414	5.62e-23	3.35e-21
FBgn0010497	0.572334	5.58778	94.4133	2.56e-22	1.48e-20
FBgn0028325	0.463356	8.63825	94.3316	2.67e-22	1.54e-20
FBgn0030679	0.445051	7.30156	94.1489	2.93e-22	1.68e-20
FBgn0263748	0.577357	5.25535	93.9197	3.29e-22	1.86e-20
FBgn0030817	0.629619	4.24399	91.8313	9.44e-22	5.19e-20
FBgn0028583	0.536486	9.66313	89.8224	2.61e-21	1.39e-19
FBgn0003149	0.491725	10.8642	88.2571	5.75e-21	3.01e-19
FBgn0023540	0.434326	7.54577	87.5195	8.35e-21	4.35e-19
FBgn0034485	0.523536	5.44073	86.3312	1.52e-20	7.78e-19
FBgn0051343	0.518453	8.25098	85.6084	2.19e-20	1.11e-18
FBgn0028342	0.50768	9.51114	85.403	2.43e-20	1.23e-18
FBgn0010808	0.49193	6.9289	85.1906	2.71e-20	1.36e-18
FBgn0052649	0.474505	5.82549	84.6631	3.54e-20	1.77e-18
FBgn0033027	0.829947	8.66618	84.221	4.42e-20	2.18e-18
FBgn0029161	0.467846	8.58611	83.8467	5.35e-20	2.61e-18
FBgn0034183	1.22455	2.56624	83.2255	7.32e-20	3.54e-18
FBgn0039728	1.01564	3.79459	83.21	7.38e-20	3.55e-18
FBgn0035844	0.968361	3.51843	82.8577	8.82e-20	4.23e-18
FBgn0020372	0.468514	6.55543	82.1891	1.24e-19	5.87e-18
FBgn0033760	0.60993	5.4446	81.7605	1.54e-19	7.2e-18
FBgn0032144	0.525442	9.14965	81.138	2.1e-19	9.78e-18
FBgn0046875	1.24835	3.11227	79.9214	3.9e-19	1.77e-17
FBgn0034497	0.739225	10.9328	79.5492	4.7e-19	2.11e-17
FBgn0038271	0.447798	10.7546	79.3696	5.15e-19	2.3e-17
FBgn0004507	0.401868	11.0486	78.4092	8.38e-19	3.67e-17
FBgn0036377	1.0155	2.87312	77.0308	1.68e-18	7.23e-17
FBgn0031869	0.520945	7.06093	75.9713	2.88e-18	1.23e-16
FBgn0035490	0.690086	4.02584	75.1311	4.4e-18	1.84e-16
FBgn0028336	0.481781	8.64778	75.068	4.55e-18	1.89e-16
FBgn0031912	0.376172	10.0892	74.5087	6.04e-18	2.49e-16
FBgn0020235	0.478965	9.69101	74.1128	7.38e-18	3.04e-16
FBgn0038744	0.449452	5.37336	72.6069	1.58e-17	6.34e-16
FBgn0259736	0.457876	8.06534	72.307	1.84e-17	7.35e-16
FBgn0030837	0.602342	6.46326	71.9964	2.16e-17	8.51e-16
FBgn0039779	0.777205	8.66479	71.8149	2.36e-17	9.27e-16
FBgn0035280	0.617739	5.07437	71.6174	2.61e-17	1.02e-15
FBgn0035600	0.483933	9.95345	71.3568	2.98e-17	1.16e-15
FBgn0262559	0.468602	10.721	71.3299	3.02e-17	1.17e-15
FBgn0022770	0.739556	3.5067	71.2405	3.16e-17	1.21e-15
FBgn0031654	1.07435	10.2984	70.5337	4.52e-17	1.71e-15
FBgn0085261	0.666624	4.71679	69.7346	6.78e-17	2.52e-15
FBgn0003162	0.404319	6.74873	69.4034	8.03e-17	2.96e-15
FBgn0035619	0.576917	5.92936	69.0246	9.72e-17	3.58e-15
FBgn0261999	0.545287	6.67542	68.8864	1.04e-16	3.82e-15
FBgn0039719	0.760583	3.71125	67.718	1.89e-16	6.85e-15
FBgn0039525	0.557983	4.36169	67.5791	2.02e-16	7.32e-15
FBgn0019957	0.386217	9.00567	66.871	2.9e-16	1.04e-14
FBgn0037678	0.486373	6.571	66.6745	3.2e-16	1.14e-14
FBgn0011211	0.506462	12.1492	65.2953	6.45e-16	2.26e-14
FBgn0035667	1.18878	8.01519	64.4529	9.89e-16	3.44e-14
FBgn0030853	0.405842	8.0888	64.2452	1.1e-15	3.76e-14
FBgn0039635	0.377555	9.38623	64.032	1.22e-15	4.18e-14
FBgn0037996	1.22313	5.22036	63.5701	1.55e-15	5.25e-14
FBgn0039667	0.400302	6.37792	63.2932	1.78e-15	6e-14
FBgn0029888	0.446127	7.61422	62.6848	2.43e-15	8.12e-14
FBgn0045038	0.411684	5.2949	62.5709	2.57e-15	8.58e-14
FBgn0002931	0.79587	3.95461	62.3797	2.83e-15	9.42e-14
FBgn0024556	0.367934	6.76383	61.9854	3.46e-15	1.14e-13
FBgn0031879	0.946084	5.69653	61.8792	3.65e-15	1.2e-13
FBgn0035718	0.746697	3.85872	61.7448	3.91e-15	1.28e-13
FBgn0010357	0.604823	11.1035	61.6528	4.1e-15	1.34e-13
FBgn0014391	0.443788	8.94798	60.9787	5.77e-15	1.86e-13
FBgn0031089	0.421393	7.7522	60.8923	6.03e-15	1.93e-13
FBgn0030605	0.370723	7.47731	59.9698	9.63e-15	3.05e-13
FBgn0033109	0.420505	7.56498	58.999	1.58e-14	4.93e-13
FBgn0030946	0.408499	6.15151	58.8881	1.67e-14	5.2e-13
FBgn0010217	0.553357	12.2137	57.5843	3.24e-14	9.89e-13
FBgn0050021	0.450016	5.94325	55.1443	1.12e-13	3.33e-12
FBgn0038977	0.752844	3.105	55.0377	1.18e-13	3.5e-12
FBgn0037615	0.560483	3.68375	54.9161	1.26e-13	3.72e-12
FBgn0038840	0.554397	4.70863	54.4714	1.58e-13	4.6e-12
FBgn0259209	0.414607	8.92575	54.45	1.59e-13	4.63e-12
FBgn0037835	0.465656	5.75283	54.0853	1.92e-13	5.5e-12
FBgn0039472	1.59736	4.25855	54.0783	1.93e-13	5.51e-12
FBgn0034267	0.339612	6.04014	54.0605	1.94e-13	5.53e-12
FBgn0037001	0.363944	9.10948	53.9508	2.06e-13	5.83e-12
FBgn0085358	0.407672	7.55364	53.8799	2.13e-13	6.03e-12
FBgn0034618	0.334722	8.45597	53.6007	2.46e-13	6.92e-12
FBgn0036839	0.557066	4.19783	53.508	2.58e-13	7.23e-12
FBgn0017566	0.332279	9.89018	53.3404	2.8e-13	7.81e-12
FBgn0034484	0.480103	4.69687	53.238	2.95e-13	8.19e-12
FBgn0028482	0.390112	6.59049	53.1544	3.08e-13	8.52e-12
FBgn0036762	0.398775	9.27339	53.1207	3.14e-13	8.65e-12
FBgn0039830	0.651633	12.085	52.9753	3.38e-13	9.24e-12
FBgn0010263	0.451607	9.19226	52.9511	3.42e-13	9.33e-12
FBgn0000579	0.379424	10.8457	52.6189	4.05e-13	1.1e-11
FBgn0040985	0.477783	6.58119	52.3217	4.71e-13	1.27e-11
FBgn0039509	0.397935	4.80353	52.0866	5.31e-13	1.42e-11
FBgn0035670	0.365841	9.77774	52.0218	5.49e-13	1.46e-11
FBgn0032798	0.507652	5.41607	51.832	6.05e-13	1.61e-11
FBgn0031971	0.508053	6.81928	51.7544	6.29e-13	1.67e-11
FBgn0011361	0.413219	8.07692	51.3983	7.54e-13	1.98e-11
FBgn0085330	0.798844	2.76984	51.1245	8.67e-13	2.27e-11
FBgn0051091	1.48503	4.33544	50.7834	1.03e-12	2.67e-11
FBgn0034871	0.326125	8.12393	50.2523	1.35e-12	3.47e-11
FBgn0050272	1.01211	2.95758	49.4535	2.03e-12	5.13e-11
FBgn0259101	0.385468	6.33823	49.2942	2.2e-12	5.54e-11
FBgn0011455	0.40633	8.10245	48.8609	2.75e-12	6.89e-11
FBgn0037891	0.323056	8.99499	48.7503	2.91e-12	7.27e-11
FBgn0031021	0.352484	8.02492	48.3114	3.64e-12	9.03e-11
FBgn0011822	0.628936	3.12059	48.0997	4.05e-12	1e-10
FBgn0035046	0.395575	7.60983	47.8581	4.58e-12	1.13e-10
FBgn0022959	0.366575	9.14224	47.8466	4.61e-12	1.13e-10
FBgn0033869	1.1695	2.16933	47.4143	5.75e-12	1.4e-10
FBgn0031692	0.440444	5.83239	47.3236	6.02e-12	1.45e-10
FBgn0025709	0.551128	4.77954	47.0419	6.95e-12	1.67e-10
FBgn0035103	0.389695	5.10181	47.0006	7.1e-12	1.7e-10
FBgn0032222	0.364394	6.81902	46.6962	8.29e-12	1.98e-10
FBgn0039807	0.42594	5.04391	46.67	8.4e-12	2e-10
FBgn0001296	0.455023	5.83536	45.6482	1.42e-11	3.3e-10
FBgn0259748	0.855666	6.2328	45.4136	1.6e-11	3.7e-10
FBgn0003178	0.345591	10.7253	45.202	1.78e-11	4.11e-10
FBgn0035032	0.36409	9.81324	45.0184	1.95e-11	4.51e-10
FBgn0250814	0.369268	10.3211	44.4865	2.56e-11	5.86e-10
FBgn0259998	0.380028	8.49305	44.3903	2.69e-11	6.13e-10
FBgn0026059	0.402885	7.9425	44.3487	2.75e-11	6.25e-10
FBgn0250874	0.34359	5.26213	44.1785	3e-11	6.78e-10
FBgn0033702	0.625796	3.40831	44.0123	3.26e-11	7.36e-10
FBgn0020906	0.925812	10.0108	43.7092	3.81e-11	8.56e-10
FBgn0035620	0.532867	5.89165	43.5532	4.13e-11	9.21e-10
FBgn0053127	0.405369	5.79004	43.5261	4.18e-11	9.32e-10
FBgn0016691	0.386934	9.80771	43.494	4.25e-11	9.45e-10
FBgn0001091	0.355145	11.8589	43.2485	4.82e-11	1.06e-09
FBgn0026403	0.62497	3.77044	42.8558	5.89e-11	1.28e-09
FBgn0051233	0.484934	8.59008	42.8424	5.93e-11	1.29e-09
FBgn0019644	0.341886	9.85633	42.7806	6.12e-11	1.33e-09
FBgn0033289	0.486083	4.85682	42.672	6.47e-11	1.4e-09
FBgn0027785	0.331553	8.08946	42.3923	7.47e-11	1.6e-09
FBgn0035544	0.643485	6.3379	42.3119	7.78e-11	1.67e-09
FBgn0039358	0.359208	9.41717	42.2451	8.05e-11	1.71e-09
FBgn0050042	0.440813	7.17971	41.4209	1.23e-10	2.59e-09
FBgn0016120	0.356729	9.4121	41.3442	1.28e-10	2.69e-09
FBgn0026197	0.400362	6.35265	41.015	1.51e-10	3.16e-09
FBgn0002564	1.11558	1.85631	40.9323	1.58e-10	3.29e-09
FBgn0038474	0.398773	4.90233	40.8475	1.65e-10	3.42e-09
FBgn0036282	0.837393	2.55125	40.7253	1.75e-10	3.63e-09
FBgn0036622	0.411221	6.10736	40.7147	1.76e-10	3.64e-09
FBgn0025839	0.401901	7.17348	40.5788	1.89e-10	3.89e-09
FBgn0037613	0.375485	5.34788	40.1562	2.34e-10	4.78e-09
FBgn0034576	0.346897	7.76928	38.4772	5.54e-10	1.11e-08
FBgn0030098	0.391052	7.85699	38.0521	6.89e-10	1.36e-08
FBgn0051272	0.481594	5.2949	37.7508	8.04e-10	1.58e-08
FBgn0021967	0.355476	8.06566	37.6993	8.25e-10	1.62e-08
FBgn0033570	0.325006	7.68594	37.6409	8.5e-10	1.67e-08
FBgn0035006	0.569349	3.98876	37.3792	9.73e-10	1.9e-08
FBgn0035755	0.32983	5.55087	37.191	1.07e-09	2.08e-08
FBgn0036597	0.624422	4.81058	36.9276	1.23e-09	2.37e-08
FBgn0034030	0.887289	2.20174	36.7761	1.33e-09	2.55e-08
FBgn0030775	0.329052	6.06741	36.7658	1.33e-09	2.56e-08
FBgn0034253	0.569134	4.64423	36.3122	1.68e-09	3.18e-08
FBgn0033961	0.358533	7.11866	36.1585	1.82e-09	3.42e-08
FBgn0051030	0.32771	5.58161	35.9975	1.98e-09	3.7e-08
FBgn0003863	0.357716	11.5384	35.7772	2.21e-09	4.13e-08
FBgn0039045	0.433834	4.69851	35.5387	2.5e-09	4.64e-08
FBgn0001285	1.00999	5.88244	35.44	2.63e-09	4.87e-08
FBgn0053519	0.625409	9.81882	35.0361	3.24e-09	5.9e-08
FBgn0038400	0.323238	7.64388	34.869	3.53e-09	6.38e-08
FBgn0038701	0.336795	6.32992	34.6353	3.98e-09	7.17e-08
FBgn0030562	0.549279	3.40657	33.8889	5.83e-09	1.03e-07
FBgn0051446	0.370703	4.6062	33.8614	5.92e-09	1.04e-07
FBgn0033807	0.368574	6.37121	33.8656	5.91e-09	1.04e-07
FBgn0035022	0.564283	4.52436	32.9907	9.26e-09	1.58e-07
FBgn0030733	0.344895	8.96618	32.9973	9.23e-09	1.58e-07
FBgn0038339	0.966573	2.36248	32.8226	1.01e-08	1.72e-07
FBgn0035813	0.999373	1.47166	32.6664	1.09e-08	1.86e-07
FBgn0083167	0.332257	8.75434	32.4943	1.2e-08	2.02e-07
FBgn0031930	0.458851	4.06936	32.3217	1.31e-08	2.2e-07
FBgn0000044	0.370695	10.3572	32.259	1.35e-08	2.27e-07
FBgn0034245	0.369252	7.71467	31.4276	2.07e-08	3.43e-07
FBgn0038319	0.371757	4.73856	31.4007	2.1e-08	3.48e-07
FBgn0030292	0.477756	6.38021	31.3644	2.14e-08	3.54e-07
dsim_PG00169	0.615405	3.01701	31.2046	2.32e-08	3.83e-07
FBgn0259937	0.340274	4.90801	31.1884	2.34e-08	3.86e-07
FBgn0034784	0.881855	3.58533	30.9509	2.65e-08	4.33e-07
FBgn0034903	0.412454	5.38653	30.8599	2.77e-08	4.53e-07
FBgn0033679	0.330733	5.06968	30.6033	3.17e-08	5.13e-07
dsim_PG00028	0.37487	4.87869	30.2634	3.77e-08	6.02e-07
FBgn0010399	0.403905	4.22224	30.1764	3.94e-08	6.28e-07
FBgn0250871	0.325175	6.57991	30.1127	4.08e-08	6.47e-07
FBgn0037577	0.693773	2.99604	30.1003	4.1e-08	6.5e-07
FBgn0031968	0.355015	5.09497	29.9556	4.42e-08	6.97e-07
FBgn0011556	0.35868	5.01866	28.9838	7.3e-08	1.13e-06
FBgn0043575	0.511385	6.44229	28.7994	8.03e-08	1.23e-06
FBgn0028950	0.400251	5.78339	28.7835	8.09e-08	1.24e-06
FBgn0000658	0.599504	3.13662	28.7763	8.12e-08	1.25e-06
FBgn0036831	0.37864	4.58631	28.4839	9.45e-08	1.43e-06
FBgn0259247	0.439967	4.34477	28.2448	1.07e-07	1.61e-06
FBgn0261446	0.861023	1.78568	28.1986	1.09e-07	1.64e-06
FBgn0043470	0.325094	5.40737	27.5495	1.53e-07	2.26e-06
FBgn0038740	0.344021	7.82106	27.4971	1.57e-07	2.31e-06
FBgn0040377	0.326203	4.75483	27.3366	1.71e-07	2.5e-06
FBgn0040793	0.330462	9.34573	27.0368	2e-07	2.9e-06
FBgn0040900	0.526591	3.20863	26.8976	2.15e-07	3.1e-06
FBgn0030773	0.373057	6.34401	26.3698	2.82e-07	4.03e-06
FBgn0040959	0.679739	4.57742	25.9127	3.57e-07	5.05e-06
FBgn0000542	0.507105	4.04481	25.7485	3.89e-07	5.47e-06
FBgn0259878	0.486227	3.24739	25.4306	4.59e-07	6.38e-06
FBgn0011555	0.431069	7.35211	24.9113	6e-07	8.2e-06
FBgn0002609	0.896717	1.46074	24.827	6.27e-07	8.56e-06
FBgn0039161	0.688707	2.24643	24.8223	6.29e-07	8.57e-06
FBgn0015561	0.520769	2.95733	24.6038	7.04e-07	9.52e-06
FBgn0030595	0.915139	1.32374	24.5376	7.29e-07	9.85e-06
FBgn0033271	0.634806	2.30618	24.4363	7.68e-07	1.03e-05
FBgn0033667	0.644426	2.36323	24.3159	8.18e-07	1.09e-05
FBgn0000303	0.345954	5.47646	24.2172	8.61e-07	1.15e-05
FBgn0038415	0.487291	2.99835	24.0561	9.36e-07	1.24e-05
FBgn0040389	0.371019	4.64447	23.9501	9.89e-07	1.31e-05
FBgn0027600	0.468431	4.18453	23.6634	1.15e-06	1.5e-05
FBgn0034052	0.398695	4.85309	23.6663	1.15e-06	1.5e-05
FBgn0024366	0.637113	2.62348	23.4781	1.26e-06	1.64e-05
FBgn0016119	0.338194	9.3955	22.97	1.65e-06	2.08e-05
FBgn0003292	0.635522	2.16341	22.9483	1.66e-06	2.1e-05
FBgn0035969	0.628863	2.61003	22.5159	2.08e-06	2.59e-05
FBgn0259226	0.374377	3.63786	22.4872	2.12e-06	2.62e-05
FBgn0033480	0.327992	4.51848	21.8608	2.93e-06	3.54e-05
FBgn0261509	0.698993	2.40835	21.7386	3.12e-06	3.75e-05
FBgn0000039	0.397475	3.89271	21.6911	3.2e-06	3.83e-05
FBgn0053199	0.348451	4.47066	21.5896	3.38e-06	4.02e-05
FBgn0034731	0.384809	4.19723	21.4967	3.54e-06	4.21e-05
FBgn0034579	0.41992	3.79911	21.4872	3.56e-06	4.22e-05
FBgn0039804	0.662962	2.38551	21.3348	3.86e-06	4.53e-05
FBgn0031959	0.515744	2.78775	20.9119	4.81e-06	5.56e-05
FBgn0264272	0.390837	4.32249	20.8995	4.84e-06	5.59e-05
FBgn0052816	0.733325	1.52853	20.4446	6.14e-06	7e-05
FBgn0262679	0.596795	2.49507	20.3267	6.53e-06	7.38e-05
FBgn0263911	0.356935	8.37423	20.2387	6.84e-06	7.71e-05
FBgn0032685	0.387647	4.20897	20.2256	6.88e-06	7.75e-05
FBgn0085428	0.501199	3.10257	19.9974	7.75e-06	8.66e-05
FBgn0035040	0.345731	4.01981	19.9245	8.06e-06	8.98e-05
FBgn0030433	0.374467	3.32449	19.8637	8.32e-06	9.25e-05
FBgn0034612	0.380417	3.6612	19.7455	8.85e-06	9.78e-05
FBgn0038385	0.438644	3.27959	19.5457	9.82e-06	0.00010772
FBgn0051126	0.360044	3.81336	19.477	1.02e-05	0.00011137
FBgn0002733	0.60012	2.30859	19.0914	1.25e-05	0.00013434
FBgn0051814	0.475186	2.60334	19.0169	1.3e-05	0.00013885
FBgn0051266	0.325713	4.28154	18.8338	1.43e-05	0.00015133
FBgn0033627	0.501553	2.82663	18.8167	1.44e-05	0.00015255
FBgn0014388	0.352164	4.52331	18.5253	1.68e-05	0.00017601
FBgn0085415	0.547516	2.74959	18.4569	1.74e-05	0.00018191
FBgn0036986	0.379073	3.32803	18.217	1.97e-05	0.00020433
FBgn0030617	0.329512	3.92497	18.1508	2.04e-05	0.00021075
FBgn0030774	0.348923	5.27183	17.9435	2.28e-05	0.00023277
FBgn0036656	0.370101	5.28939	17.8079	2.44e-05	0.00024854
FBgn0017448	0.463062	3.27497	17.7025	2.58e-05	0.00026122
FBgn0259241	0.333113	3.57094	17.6695	2.63e-05	0.00026491
FBgn0030262	0.335615	3.63413	17.636	2.67e-05	0.00026924
FBgn0262717	0.351772	4.28777	17.6273	2.69e-05	0.00027023
FBgn0037521	0.349759	4.97242	17.492	2.89e-05	0.00028855
FBgn0034582	1.06387	5.73575	17.2796	3.23e-05	0.0003194
FBgn0031414	0.330999	6.59116	17.2083	3.35e-05	0.0003301
FBgn0028369	0.3385	3.47224	17.0692	3.6e-05	0.00035134
FBgn0034567	0.396074	2.95995	16.997	3.74e-05	0.00036396
FBgn0032008	0.330523	5.31026	16.9418	3.85e-05	0.00037334
FBgn0053512	0.347152	3.68625	16.9179	3.9e-05	0.00037775
FBgn0050172	0.405647	3.01472	16.5068	4.85e-05	0.00046085
FBgn0039686	0.507594	2.22154	16.4402	5.02e-05	0.0004765
FBgn0250838	0.352933	8.63473	16.2458	5.56e-05	0.00052476
FBgn0032013	0.341679	3.55963	16.2172	5.65e-05	0.00053131
FBgn0033252	0.337929	4.59871	16.2107	5.67e-05	0.00053268
FBgn0034186	0.347467	3.44627	16.0569	6.15e-05	0.00057226
FBgn0040923	0.42469	5.12254	15.3347	9e-05	0.00081036
FBgn0262146	0.764898	5.25954	15.2607	9.36e-05	0.00083853
FBgn0039564	0.345109	3.45356	15.0511	0.00010464	0.0009224
FBgn0035816	0.581109	1.84639	15.0257	0.00010606	0.00093185
FBgn0039301	0.466706	2.74965	14.9326	0.00011142	0.00097266
FBgn0030928	0.555976	3.09209	14.8428	0.00011685	0.00101432
FBgn0263846	0.355298	5.14008	14.7468	0.00012296	0.00105964
FBgn0040775	0.414429	5.6539	14.7338	0.00012381	0.00106476
FBgn0026411	0.330693	4.07859	14.6983	0.00012616	0.00108378
FBgn0016131	0.349047	3.77942	14.5944	0.00013331	0.00113972
FBgn0028573	0.535584	2.06597	14.4302	0.00014545	0.00123474
FBgn0036890	0.38043	3.17171	14.2973	0.00015609	0.00131985
FBgn0262719	0.412306	2.96947	14.2637	0.0001589	0.00134151
FBgn0030259	0.364581	2.89893	14.245	0.00016048	0.00135276
FBgn0035171	0.344965	4.11275	14.2421	0.00016073	0.0013538
FBgn0016061	0.32042	4.93388	14.1546	0.00016839	0.00140838
FBgn0040688	0.564658	1.87461	14.0395	0.00017901	0.0014903
FBgn0085411	1.0542	1.79933	13.9839	0.00018438	0.00152792
FBgn0051028	0.56299	1.81315	13.7744	0.00020613	0.00168865
FBgn0029864	0.328747	4.37161	13.7751	0.00020605	0.00168865
FBgn0004644	0.442236	3.01416	13.6886	0.00021576	0.00175824
FBgn0031277	0.444235	4.3063	13.2837	0.00026773	0.00212432
FBgn0031275	0.378779	3.36321	13.2523	0.00027224	0.00215177
FBgn0052726	0.347427	3.43819	13.1716	0.00028422	0.00223502
FBgn0036391	0.432574	2.76647	13.0546	0.00030255	0.00236702
FBgn0030260	0.612346	1.34967	13.0416	0.00030465	0.00238176
FBgn0053192	0.774625	5.82817	12.8194	0.00034304	0.00265495
FBgn0005564	0.32305	4.41095	12.811	0.00034459	0.00266499
FBgn0264711	0.411082	2.56521	12.7564	0.0003548	0.00273223
FBgn0031195	0.46229	2.6226	12.6581	0.00037394	0.00286121
FBgn0033048	0.344222	3.45648	12.4521	0.00041753	0.00314459
FBgn0035666	0.330271	6.04528	12.3421	0.00044286	0.00330644
FBgn0035948	0.334506	3.23962	12.3181	0.00044858	0.00334449
FBgn0051475	0.354363	2.75428	12.2726	0.00045965	0.00341995
FBgn0050480	0.32406	3.53797	12.2238	0.00047184	0.00350338
FBgn0038973	0.790292	3.4165	12.1503	0.00049081	0.00362717
dsim_PG00177	0.44129	7.86684	12.1471	0.00049164	0.0036304
FBgn0029890	0.357164	6.58859	12.1284	0.0004966	0.00366203
FBgn0037364	0.578775	1.6315	12.0838	0.00050861	0.00373018
FBgn0033215	0.345015	3.02182	12.0466	0.00051886	0.00379498
FBgn0051041	0.396614	4.77422	12.0372	0.00052149	0.00380907
FBgn0039091	0.912663	3.09743	11.8096	0.00058927	0.00422965
FBgn0027589	0.408776	2.66874	11.5727	0.00066928	0.00475014
FBgn0031716	0.355467	3.44639	11.4283	0.00072333	0.00507695
FBgn0032240	0.325777	3.99729	11.3432	0.00075725	0.00529096
FBgn0066292	0.397302	2.89546	11.2897	0.00077939	0.00542806
FBgn0263118	0.384643	2.59525	11.1326	0.00084825	0.00583971
FBgn0039748	0.420002	2.13037	11.0689	0.00087786	0.00603199
FBgn0038092	0.468837	1.88887	11.0008	0.00091071	0.00621035
FBgn0083975	0.326434	3.14251	10.9561	0.00093296	0.00634188
FBgn0038126	0.371504	2.65936	10.7705	0.00103133	0.00693191
FBgn0030611	0.418861	2.4426	10.5527	0.00116016	0.00763129
FBgn0016920	0.486304	2.48777	10.5012	0.00119299	0.00783289
FBgn0033541	0.441588	2.33798	10.4776	0.00120832	0.00791426
FBgn0039470	0.369865	3.78513	10.4721	0.00121192	0.00793303
FBgn0052379	0.530874	1.66416	10.2672	0.00135418	0.00865922
FBgn0050479	0.32067	2.63907	10.23	0.00138176	0.00880424
FBgn0022246	0.320026	2.71962	10.2131	0.00139444	0.00886407
FBgn0035379	0.356587	2.58139	10.152	0.00144148	0.00912545
FBgn0030984	0.355395	2.96724	10.0784	0.00150014	0.0094303
FBgn0083963	0.407149	3.21539	9.96481	0.0015956	0.00996651
FBgn0036715	0.445786	2.30417	9.86676	0.00168291	0.0104153
FBgn0264393	0.516255	1.48679	9.79159	0.00175312	0.0108002
FBgn0026144	0.5188	1.62643	9.78813	0.00175642	0.0108082
FBgn0024993	0.347756	2.48668	9.7837	0.00176066	0.0108281
FBgn0015558	0.378327	4.36902	9.71808	0.00182464	0.0111453
FBgn0029718	0.336814	3.81374	9.63176	0.00191242	0.0116026
FBgn0031542	0.529432	1.35103	9.6093	0.00193595	0.0117058
FBgn0010241	0.347778	6.37338	9.6054	0.00194006	0.0117241
FBgn0038260	0.557752	1.2322	9.53074	0.00202059	0.0121562
FBgn0028931	0.375353	2.55526	9.39486	0.00217594	0.012925
FBgn0040730	0.500749	1.6892	9.35069	0.00222901	0.0131803
FBgn0034291	0.515545	4.48972	9.19324	0.0024291	0.0141486
FBgn0038654	0.478528	1.74395	9.17492	0.00245355	0.0142597
FBgn0044510	0.434662	1.99353	9.13546	0.00250702	0.0145157
FBgn0043854	0.514778	1.5635	9.10389	0.00255067	0.0147131
FBgn0030961	0.322425	2.95325	9.07385	0.0025929	0.0148783
FBgn0039617	0.386418	2.25428	8.98576	0.00272092	0.0154944
FBgn0260768	0.394333	2.32374	8.9224	0.00281694	0.0159755
FBgn0066293	0.448887	1.69178	8.88886	0.00286916	0.0162375
FBgn0034972	0.393651	2.00579	8.87715	0.00288761	0.0163333
FBgn0051481	0.551326	1.21291	8.79388	0.00302242	0.0169801
FBgn0038482	0.349678	2.88044	8.71863	0.00314975	0.0175672
FBgn0031945	0.354798	2.2059	8.58974	0.00338063	0.0185857
dsim_PG00132	0.414745	2.08203	8.54909	0.00345695	0.0189569
FBgn0001321	0.485207	1.51813	8.37756	0.00379883	0.0205289
FBgn0034286	0.400573	2.22505	8.35928	0.00383722	0.0207052
FBgn0037896	0.365415	2.18361	8.09259	0.00444467	0.0234662
FBgn0034326	0.523067	1.72528	8.06108	0.00452261	0.0237978
FBgn0003011	0.370886	2.51876	8.06096	0.00452293	0.0237978
FBgn0037898	0.468324	1.38334	7.6376	0.00571639	0.0291112
FBgn0040726	0.358512	2.42318	7.56965	0.00593592	0.0300024
FBgn0031568	0.564043	1.57748	7.54048	0.00603279	0.0304065
dsim_PG00201	0.376536	2.08432	7.49758	0.0061782	0.0309657
FBgn0037475	0.38073	2.3173	7.43068	0.00641212	0.031842
FBgn0024732	0.330972	2.9398	7.35734	0.00667897	0.0328398
FBgn0085491	0.388785	2.08494	7.29328	0.00692131	0.0338714
FBgn0034103	0.513292	1.00442	7.18261	0.00736137	0.0356047
FBgn0085223	0.451206	1.88433	7.15853	0.00746085	0.035989
FBgn0031040	0.353109	2.42558	7.15483	0.00747624	0.0360471
FBgn0031646	0.511553	1.52051	7.14872	0.00750174	0.0361539
FBgn0051823	0.382026	2.30357	7.08798	0.00776027	0.0371838
FBgn0051235	0.393233	1.82288	7.02003	0.00806029	0.0383553
FBgn0037908	0.322676	2.60571	6.97842	0.00824983	0.038924
FBgn0015524	0.374148	2.16331	6.9348	0.00845346	0.0397836
FBgn0000500	0.345899	2.61556	6.92946	0.00847871	0.0398643
FBgn0037625	0.382221	2.05051	6.83832	0.00892225	0.041569
dsim_PG00256	0.360023	2.03469	6.82705	0.00897876	0.0417962
FBgn0040255	0.395378	1.68397	6.80545	0.00908802	0.0421955
FBgn0039711	0.336666	2.43673	6.63188	0.010017	0.0454324
FBgn0260971	0.33611	2.13388	6.57098	0.0103655	0.0466428
FBgn0016970	0.390829	1.90697	6.5608	0.0104249	0.0468688
FBgn0002565	-4.9852	5.38472	431.956	6.1e-96	1.31e-92
FBgn0033999	-1.08	5.69543	374.94	1.57e-83	1.7e-80
FBgn0028853	-3.69315	5.84127	368.169	4.69e-82	4.21e-79
FBgn0038147	-1.34363	6.10976	361.53	1.31e-80	1.08e-77
FBgn0039685	-4.34108	5.73365	295.308	3.47e-66	1.63e-63
FBgn0261575	-1.11872	9.8727	288.723	9.43e-65	4.07e-62
FBgn0038702	-2.90564	6.72079	259.809	1.89e-58	6.57e-56
FBgn0050360	-1.07413	8.87682	258.375	3.88e-58	1.31e-55
FBgn0002570	-0.969135	10.4319	254.942	2.17e-57	7.1e-55
FBgn0002571	-0.884267	6.34866	251.373	1.3e-56	4.13e-54
FBgn0015039	-0.743364	7.2605	248.385	5.84e-56	1.75e-53
FBgn0036262	-1.08437	7.66281	242.262	1.26e-54	3.58e-52
FBgn0033296	-1.38112	8.28221	240.557	2.97e-54	8.01e-52
FBgn0035941	-1.51143	2.88983	237.163	1.63e-53	4.3e-51
FBgn0038074	-2.55725	5.27148	226.82	2.94e-51	7.05e-49
FBgn0036316	-0.65941	6.98107	223.067	1.94e-50	4.54e-48
FBgn0040606	-1.15997	7.43674	222.994	2.01e-50	4.61e-48
FBgn0033297	-1.13316	8.07728	220.435	7.27e-50	1.6e-47
FBgn0030828	-0.846599	8.69254	219.931	9.36e-50	2.02e-47
FBgn0040732	-1.15046	7.69831	215.055	1.08e-48	2.29e-46
FBgn0028526	-0.887289	7.68405	213.468	2.41e-48	4.99e-46
FBgn0030593	-0.695332	9.49537	213.078	2.93e-48	5.95e-46
FBgn0038717	-0.831057	6.21881	209.226	2.03e-47	3.9e-45
FBgn0020506	-2.28597	3.19172	196.649	1.12e-44	1.99e-42
FBgn0039769	-1.0345	3.64222	196.228	1.39e-44	2.42e-42
FBgn0031689	-0.718433	6.53742	194.543	3.24e-44	5.55e-42
FBgn0043783	-0.939259	8.24249	193.1	6.69e-44	1.13e-41
FBgn0032472	-0.791713	5.63287	192.937	7.26e-44	1.2e-41
FBgn0051313	-0.860239	5.56139	182.455	1.41e-41	2.27e-39
FBgn0041180	-0.690462	8.06371	173.774	1.11e-39	1.71e-37
FBgn0039203	-0.895416	4.73909	173.635	1.19e-39	1.81e-37
FBgn0032494	-0.687529	7.58128	173.237	1.45e-39	2.18e-37
dsim_PG00114	-0.976983	8.6876	172.551	2.05e-39	3.03e-37
FBgn0032913	-0.611917	7.3312	168.82	1.34e-38	1.93e-36
FBgn0029990	-0.739519	8.29068	166.143	5.15e-38	7.3e-36
FBgn0038194	-0.644616	7.59238	162.846	2.7e-37	3.69e-35
FBgn0032726	-1.80597	4.06669	161.547	5.2e-37	7e-35
FBgn0037697	-0.833564	4.56824	159.416	1.52e-36	2.02e-34
FBgn0034663	-0.772231	7.93191	155.454	1.11e-35	1.43e-33
FBgn0085256	-1.21165	4.45238	153.635	2.78e-35	3.49e-33
FBgn0052282	-0.807089	7.12525	151.388	8.62e-35	1.01e-32
FBgn0040001	-1.21466	7.61756	151.383	8.64e-35	1.01e-32
FBgn0036549	-0.805322	4.82981	149.312	2.45e-34	2.81e-32
FBgn0001208	-0.730442	7.27154	147.688	5.55e-34	6.3e-32
FBgn0033294	-1.04082	5.15964	146.614	9.53e-34	1.07e-31
FBgn0038865	-1.18362	4.17124	143.139	5.48e-33	6.03e-31
FBgn0034162	-0.663546	6.82915	138.33	6.17e-32	6.65e-30
FBgn0015035	-1.36336	3.5993	138.016	7.23e-32	7.71e-30
FBgn0031417	-0.982912	4.70994	137.416	9.78e-32	1.03e-29
FBgn0027578	-0.707489	4.94685	136.472	1.57e-31	1.65e-29
FBgn0034364	-0.937263	4.30565	136.283	1.73e-31	1.79e-29
FBgn0038294	-0.65716	11.0774	133.941	5.63e-31	5.72e-29
FBgn0041713	-0.61396	6.2965	132.657	1.07e-30	1.08e-28
FBgn0038718	-0.758446	5.56175	129.108	6.42e-30	6.24e-28
FBgn0002569	-0.906969	5.23666	128.406	9.15e-30	8.8e-28
FBgn0051148	-1.02138	4.99115	128.214	1.01e-29	9.61e-28
FBgn0024289	-2.48837	5.09976	127.408	1.51e-29	1.39e-27
FBgn0011559	-0.600136	10.5638	127.389	1.53e-29	1.4e-27
FBgn0260474	-0.795602	4.01911	126.746	2.11e-29	1.91e-27
FBgn0037090	-0.645867	4.88357	126.415	2.5e-29	2.24e-27
FBgn0034117	-0.678585	4.63445	123.877	8.96e-29	7.86e-27
FBgn0001089	-0.611116	6.46209	123.248	1.23e-28	1.07e-26
FBgn0032835	-0.6065	6.49019	120.723	4.39e-28	3.76e-26
FBgn0052687	-0.506734	6.97098	119.426	8.45e-28	7.06e-26
FBgn0037387	-0.610392	7.00391	118.401	1.42e-27	1.17e-25
FBgn0030425	-0.720251	5.25704	117.198	2.6e-27	2.14e-25
FBgn0086691	-0.698045	5.2763	117.046	2.81e-27	2.29e-25
FBgn0031860	-0.94423	4.30842	116.181	4.34e-27	3.52e-25
FBgn0039682	-0.75903	8.31285	116.014	4.72e-27	3.8e-25
FBgn0051075	-0.653265	6.43157	115.95	4.88e-27	3.89e-25
FBgn0085345	-1.76117	2.15189	115.522	6.05e-27	4.8e-25
FBgn0036619	-0.715404	5.91254	115.111	7.44e-27	5.86e-25
FBgn0035484	-0.813447	6.44905	114.948	8.08e-27	6.31e-25
FBgn0265267	-0.699692	5.03334	114.546	9.9e-27	7.68e-25
FBgn0050395	-0.59585	7.69807	113.43	1.74e-26	1.31e-24
FBgn0037553	-0.767873	4.16529	112.969	2.19e-26	1.64e-24
FBgn0039485	-0.65192	4.61171	112.939	2.22e-26	1.65e-24
FBgn0250841	-0.642247	5.76274	112.398	2.92e-26	2.16e-24
FBgn0013763	-0.45113	8.03382	112.178	3.27e-26	2.39e-24
FBgn0032076	-0.899179	4.77799	112.031	3.52e-26	2.56e-24
FBgn0031148	-0.697193	4.96011	111.351	4.96e-26	3.59e-24
FBgn0259716	-0.82119	4.32245	111.261	5.19e-26	3.73e-24
FBgn0030558	-0.874456	5.6374	110.194	8.89e-26	6.35e-24
FBgn0040321	-0.582544	6.26363	108.646	1.94e-25	1.35e-23
FBgn0263199	-0.575509	7.1385	108.488	2.1e-25	1.45e-23
FBgn0031694	-0.799709	4.90505	107.584	3.31e-25	2.28e-23
FBgn0016675	-0.709784	5.16545	106.247	6.51e-25	4.41e-23
FBgn0037004	-0.671922	5.62481	105.352	1.02e-24	6.85e-23
FBgn0051872	-0.506486	10.1828	104.21	1.82e-24	1.2e-22
FBgn0053282	-0.787203	3.48815	104.107	1.92e-24	1.25e-22
FBgn0032820	-0.687671	5.44678	100.863	9.86e-24	6.18e-22
FBgn0034470	-0.993879	6.04512	99.3344	2.13e-23	1.32e-21
FBgn0031449	-0.505203	7.80325	99.2659	2.21e-23	1.36e-21
FBgn0022355	-1.56717	8.76882	98.6104	3.07e-23	1.87e-21
FBgn0035933	-0.593644	7.18164	98.4687	3.3e-23	2e-21
FBgn0040256	-0.55766	7.80887	95.9546	1.18e-22	6.96e-21
FBgn0050046	-0.7393	3.54811	95.1144	1.8e-22	1.06e-20
FBgn0029898	-0.500318	5.75554	94.8388	2.07e-22	1.2e-20
FBgn0032603	-0.573481	4.77014	94.8481	2.06e-22	1.2e-20
FBgn0036992	-1.48281	5.81731	94.0098	3.14e-22	1.79e-20
FBgn0034356	-1.04228	3.09243	93.1934	4.74e-22	2.68e-20
FBgn0039768	-0.60292	5.92636	92.6471	6.25e-22	3.51e-20
FBgn0033775	-0.851939	3.10937	92.2617	7.59e-22	4.24e-20
FBgn0000055	-0.509122	10.8653	92.1401	8.08e-22	4.49e-20
FBgn0038257	-1.47142	5.18784	91.9303	8.98e-22	4.96e-20
FBgn0031523	-0.730197	4.63706	91.4936	1.12e-21	6.13e-20
FBgn0034501	-0.499939	8.8768	91.2408	1.27e-21	6.93e-20
FBgn0032387	-0.679168	3.81645	91.2029	1.3e-21	7.02e-20
FBgn0029994	-0.436712	7.77359	90.5348	1.82e-21	9.8e-20
FBgn0032266	-0.690252	5.72203	89.8253	2.6e-21	1.39e-19
FBgn0039452	-1.43398	4.83908	89.7992	2.64e-21	1.4e-19
FBgn0004629	-0.534708	7.4859	88.665	4.68e-21	2.46e-19
FBgn0000592	-0.55021	10.3198	88.677	4.65e-21	2.46e-19
FBgn0037934	-0.460222	6.34537	87.1112	1.03e-20	5.32e-19
FBgn0262003	-0.83686	3.18182	86.9472	1.11e-20	5.75e-19
FBgn0033065	-0.838205	7.50808	86.4329	1.45e-20	7.42e-19
FBgn0026415	-0.419315	8.93004	86.1235	1.69e-20	8.6e-19
FBgn0035090	-0.426629	6.50312	84.495	3.85e-20	1.91e-18
FBgn0032904	-0.581157	5.27312	84.473	3.9e-20	1.93e-18
FBgn0028534	-0.475795	7.99505	84.0876	4.73e-20	2.32e-18
FBgn0040813	-0.533707	10.3198	83.4702	6.47e-20	3.14e-18
FBgn0036767	-1.68299	4.00572	82.2725	1.19e-19	5.66e-18
FBgn0020513	-0.665811	6.99581	82.0955	1.3e-19	6.13e-18
FBgn0015586	-0.548882	6.98495	81.8823	1.44e-19	6.8e-18
FBgn0001114	-0.470668	6.81671	81.2822	1.96e-19	9.13e-18
FBgn0030999	-0.477577	10.1001	81.007	2.25e-19	1.04e-17
FBgn0029155	-0.40533	8.12864	80.7938	2.51e-19	1.15e-17
FBgn0034711	-0.905313	6.90338	80.7135	2.61e-19	1.2e-17
FBgn0250848	-0.361168	7.7026	80.0369	3.67e-19	1.68e-17
FBgn0011695	-0.507056	9.56692	79.6276	4.52e-19	2.05e-17
FBgn0027843	-0.484654	5.73192	79.5634	4.67e-19	2.11e-17
FBgn0037683	-0.720139	3.98634	79.1551	5.74e-19	2.56e-17
FBgn0034538	-0.539572	4.98925	79.0388	6.09e-19	2.7e-17
dsim_PG00056	-1.34358	2.07312	78.707	7.2e-19	3.18e-17
FBgn0262005	-0.72836	3.99536	78.6583	7.38e-19	3.25e-17
FBgn0037288	-0.568284	6.69873	78.2081	9.27e-19	4.05e-17
FBgn0015584	-0.494347	8.71278	77.2533	1.5e-18	6.49e-17
FBgn0034229	-0.560369	7.9491	77.2595	1.5e-18	6.49e-17
FBgn0031693	-0.716034	4.61305	77.2507	1.51e-18	6.49e-17
FBgn0039817	-0.590389	4.53771	76.6328	2.06e-18	8.81e-17
FBgn0030737	-0.707274	7.56907	75.8509	3.06e-18	1.3e-16
FBgn0050148	-0.859236	2.81758	75.5401	3.58e-18	1.51e-16
FBgn0031702	-0.447138	6.24117	75.4975	3.66e-18	1.54e-16
FBgn0036766	-0.884308	5.56169	75.291	4.06e-18	1.7e-16
FBgn0028986	-0.495493	7.99406	74.5935	5.78e-18	2.4e-16
FBgn0034664	-0.49484	6.2639	73.9646	7.95e-18	3.26e-16
FBgn0024293	-0.408381	7.95933	73.949	8.02e-18	3.27e-16
FBgn0041182	-0.960761	6.17643	73.3504	1.09e-17	4.42e-16
FBgn0015575	-0.418474	7.15268	73.2138	1.16e-17	4.72e-16
FBgn0032669	-0.547302	6.55147	72.7717	1.46e-17	5.88e-16
FBgn0051217	-0.479175	5.42355	72.7487	1.47e-17	5.92e-16
FBgn0000092	-0.947369	2.42577	72.2718	1.88e-17	7.46e-16
FBgn0014469	-0.413929	7.06209	72.109	2.04e-17	8.07e-16
FBgn0001187	-0.46066	7.21533	71.8543	2.32e-17	9.12e-16
FBgn0036768	-0.724815	2.89272	71.7147	2.49e-17	9.71e-16
FBgn0038463	-0.698527	4.85002	71.2518	3.14e-17	1.21e-15
dsim_PG00225	-0.47787	10.8312	71.1283	3.35e-17	1.28e-15
FBgn0027586	-0.436935	6.27984	70.9684	3.63e-17	1.38e-15
FBgn0031914	-0.453707	7.64187	70.6045	4.37e-17	1.66e-15
FBgn0032864	-0.459821	6.20541	70.3471	4.97e-17	1.87e-15
FBgn0036970	-0.632377	7.47389	70.2749	5.16e-17	1.94e-15
FBgn0051414	-0.503719	5.39557	70.0706	5.72e-17	2.14e-15
FBgn0035344	-0.566803	5.42123	70.0452	5.8e-17	2.16e-15
FBgn0038105	-0.437919	5.22881	69.4302	7.92e-17	2.93e-15
FBgn0039052	-0.532973	4.83732	68.7027	1.14e-16	4.18e-15
FBgn0035290	-0.493601	5.25717	68.3676	1.36e-16	4.94e-15
FBgn0035978	-0.394378	9.02285	66.9404	2.8e-16	1.01e-14
FBgn0022359	-0.580224	4.47192	66.8826	2.88e-16	1.04e-14
FBgn0016013	-0.604061	4.07457	66.6823	3.19e-16	1.14e-14
FBgn0000416	-0.363758	9.5267	66.5992	3.33e-16	1.18e-14
FBgn0054034	-0.532911	6.94711	65.8887	4.77e-16	1.69e-14
FBgn0031418	-0.519166	7.65476	65.6082	5.5e-16	1.94e-14
FBgn0030607	-0.906437	2.21	65.5133	5.77e-16	2.03e-14
FBgn0032025	-0.3919	6.32304	64.8529	8.07e-16	2.82e-14
FBgn0032264	-0.607131	5.32218	64.4185	1.01e-15	3.49e-14
FBgn0031937	-0.690374	3.84994	64.3865	1.02e-15	3.53e-14
FBgn0023535	-0.496206	4.67164	64.3369	1.05e-15	3.61e-14
FBgn0037386	-0.468597	5.31429	64.3232	1.06e-15	3.63e-14
FBgn0259224	-0.545013	5.42035	63.9085	1.3e-15	4.43e-14
FBgn0029573	-1.0656	1.75235	63.4932	1.61e-15	5.44e-14
FBgn0038719	-1.07176	3.66757	63.0409	2.02e-15	6.8e-14
FBgn0034247	-0.415724	7.67729	62.2483	3.03e-15	1e-13
FBgn0001112	-0.397601	7.83465	61.8522	3.7e-15	1.22e-13
FBgn0030615	-0.620736	3.93948	61.6279	4.15e-15	1.35e-13
FBgn0026755	-0.83522	3.35063	61.3335	4.82e-15	1.56e-13
FBgn0050277	-0.480564	4.77011	61.1851	5.2e-15	1.68e-13
FBgn0034153	-0.399601	8.35914	61.0477	5.57e-15	1.8e-13
FBgn0037186	-0.477088	4.50941	60.9552	5.84e-15	1.87e-13
FBgn0035091	-0.4761	6.20823	60.7992	6.32e-15	2.02e-13
FBgn0035673	-0.468026	5.66448	60.2517	8.35e-15	2.65e-13
FBgn0047334	-0.477577	8.08511	59.946	9.75e-15	3.08e-13
FBgn0050197	-0.502641	5.61344	59.8165	1.04e-14	3.28e-13
FBgn0087002	-0.599315	11.4372	59.8027	1.05e-14	3.3e-13
FBgn0031327	-0.45429	5.73852	59.2992	1.35e-14	4.24e-13
FBgn0029831	-0.598677	4.87226	58.4525	2.08e-14	6.47e-13
FBgn0034152	-0.420018	8.07437	58.3722	2.17e-14	6.72e-13
FBgn0051092	-0.47234	7.75082	58.346	2.2e-14	6.79e-13
FBgn0010225	-0.579466	8.70298	58.232	2.33e-14	7.18e-13
FBgn0052054	-0.616194	3.56582	58.0533	2.55e-14	7.84e-13
FBgn0050371	-0.340849	6.56806	57.8546	2.82e-14	8.64e-13
FBgn0031801	-0.502118	5.5705	57.1445	4.05e-14	1.23e-12
FBgn0012034	-0.335597	8.41341	56.8809	4.63e-14	1.41e-12
FBgn0053258	-0.570409	4.91694	56.5813	5.39e-14	1.63e-12
FBgn0003067	-0.964241	7.61846	56.5781	5.4e-14	1.63e-12
FBgn0053120	-0.479515	4.30873	56.4452	5.78e-14	1.74e-12
FBgn0034198	-0.428089	6.38903	56.0894	6.92e-14	2.08e-12
FBgn0037607	-0.356613	9.67097	55.931	7.51e-14	2.25e-12
FBgn0085484	-0.356181	6.09083	55.8955	7.64e-14	2.28e-12
FBgn0040349	-0.666051	5.75628	55.8587	7.79e-14	2.32e-12
FBgn0038652	-0.552496	6.44655	54.8182	1.32e-13	3.89e-12
FBgn0034053	-0.458968	5.27883	54.7024	1.4e-13	4.12e-12
FBgn0002856	-0.36873	8.33684	54.6719	1.42e-13	4.17e-12
FBgn0039519	-0.591799	4.53509	54.4879	1.56e-13	4.57e-12
FBgn0034712	-1.07275	1.80579	54.3971	1.64e-13	4.75e-12
FBgn0032358	-0.414039	4.36866	54.3209	1.7e-13	4.92e-12
FBgn0028920	-0.3536	8.40886	54.2001	1.81e-13	5.22e-12
FBgn0036857	-0.412043	4.94956	54.1141	1.89e-13	5.44e-12
FBgn0035501	-0.406608	5.67579	54.0652	1.94e-13	5.53e-12
FBgn0261362	-0.594598	6.52545	53.443	2.66e-13	7.45e-12
FBgn0053290	-0.505516	4.76036	53.4309	2.68e-13	7.48e-12
FBgn0031935	-0.49972	4.41324	53.3208	2.83e-13	7.87e-12
FBgn0033792	-0.747775	3.60697	53.0176	3.31e-13	9.09e-12
FBgn0041629	-0.386942	6.0581	53.0116	3.32e-13	9.1e-12
FBgn0031220	-0.42025	4.90581	52.4602	4.39e-13	1.19e-11
FBgn0039073	-0.699124	3.58472	52.2996	4.76e-13	1.28e-11
FBgn0003358	-0.740978	5.93482	52.1891	5.04e-13	1.36e-11
FBgn0038449	-0.411875	5.44803	52.0239	5.48e-13	1.46e-11
FBgn0032896	-0.731867	2.52277	51.8215	6.08e-13	1.61e-11
FBgn0026721	-0.379935	6.76752	51.7395	6.34e-13	1.67e-11
FBgn0032285	-0.62219	6.6417	51.5433	7e-13	1.85e-11
FBgn0036787	-0.48012	4.27132	51.4998	7.16e-13	1.88e-11
FBgn0262035	-0.480328	4.15823	50.8578	9.93e-13	2.59e-11
FBgn0039840	-0.426029	4.38167	50.8265	1.01e-12	2.62e-11
FBgn0033873	-0.816734	2.59405	50.6945	1.08e-12	2.79e-11
FBgn0029167	-0.657559	6.73266	50.5276	1.17e-12	3.03e-11
FBgn0038631	-0.557558	5.82186	50.4177	1.24e-12	3.2e-11
FBgn0015033	-0.56414	3.79458	50.1108	1.45e-12	3.72e-11
FBgn0011770	-0.419401	6.23211	50.0531	1.5e-12	3.82e-11
FBgn0262004	-0.582345	5.28744	50.0324	1.51e-12	3.85e-11
FBgn0037515	-0.430683	4.15818	49.9833	1.55e-12	3.94e-11
FBgn0031791	-0.464601	3.96385	49.9384	1.59e-12	4.02e-11
FBgn0035189	-0.583665	6.19879	49.6174	1.87e-12	4.73e-11
FBgn0020416	-0.386932	5.11861	49.3417	2.15e-12	5.42e-11
FBgn0037973	-0.465069	4.96321	48.4999	3.3e-12	8.24e-11
FBgn0032783	-0.322922	7.15254	48.3841	3.5e-12	8.72e-11
FBgn0020236	-0.357944	8.9282	48.0784	4.1e-12	1.01e-10
FBgn0029765	-0.67045	4.50956	48.0553	4.14e-12	1.02e-10
FBgn0023477	-0.401293	7.51469	47.9572	4.36e-12	1.07e-10
FBgn0027562	-0.400343	5.9536	47.5756	5.29e-12	1.29e-10
FBgn0034768	-0.391204	6.11649	47.5527	5.35e-12	1.31e-10
FBgn0041712	-0.398436	5.23953	47.5431	5.38e-12	1.31e-10
FBgn0000473	-0.616364	7.54157	47.3342	5.99e-12	1.45e-10
FBgn0034786	-0.412109	5.06023	47.1406	6.61e-12	1.59e-10
FBgn0025686	-0.609424	2.96342	46.9834	7.16e-12	1.72e-10
FBgn0035112	-0.539711	3.46321	46.6098	8.66e-12	2.06e-10
FBgn0250847	-0.391654	6.90558	46.0833	1.13e-11	2.69e-10
FBgn0015569	-0.349276	6.34683	45.8094	1.3e-11	3.07e-10
FBgn0025454	-0.383748	11.4674	45.7715	1.33e-11	3.13e-10
FBgn0037126	-0.410137	4.46012	45.7215	1.36e-11	3.19e-10
FBgn0034331	-0.48288	6.6427	45.7201	1.36e-11	3.19e-10
FBgn0003867	-0.484413	4.88706	45.7244	1.36e-11	3.19e-10
FBgn0038681	-0.382748	6.80236	45.4818	1.54e-11	3.58e-10
FBgn0036750	-0.619749	4.00473	44.6578	2.35e-11	5.39e-10
FBgn0031032	-0.807046	2.3762	44.1839	2.99e-11	6.77e-10
FBgn0036169	-0.575645	3.15384	43.8651	3.52e-11	7.92e-10
FBgn0032213	-0.37843	6.73869	43.6922	3.84e-11	8.61e-10
FBgn0039628	-0.494283	5.33425	43.583	4.06e-11	9.09e-10
FBgn0263025	-0.587223	3.03304	43.4856	4.27e-11	9.47e-10
FBgn0027074	-0.603892	2.7321	43.385	4.5e-11	9.93e-10
FBgn0033820	-0.348166	9.16377	43.3357	4.61e-11	1.02e-09
FBgn0027584	-1.68279	2.83733	43.3212	4.65e-11	1.02e-09
FBgn0010387	-0.344168	8.50569	43.2459	4.83e-11	1.06e-09
FBgn0261808	-0.372371	5.66146	43.0127	5.44e-11	1.19e-09
FBgn0023550	-0.588957	5.00664	42.8577	5.89e-11	1.28e-09
FBgn0032785	-0.386292	4.99503	42.6745	6.46e-11	1.4e-09
FBgn0036157	-0.606143	2.73398	42.5839	6.77e-11	1.46e-09
FBgn0031560	-0.719087	5.0985	42.3005	7.83e-11	1.67e-09
FBgn0085483	-0.519947	3.82569	42.2459	8.05e-11	1.71e-09
FBgn0034733	-0.389967	5.50772	42.0498	8.9e-11	1.89e-09
FBgn0030594	-0.357709	6.52166	41.8577	9.82e-11	2.08e-09
FBgn0063497	-0.356921	6.616	41.534	1.16e-10	2.45e-09
FBgn0033320	-0.370058	6.07526	41.2164	1.36e-10	2.86e-09
FBgn0034715	-0.372659	5.33077	41.1372	1.42e-10	2.97e-09
FBgn0050359	-0.340946	6.65152	40.8917	1.61e-10	3.35e-09
FBgn0032265	-0.538862	4.18412	40.8017	1.68e-10	3.49e-09
FBgn0014417	-0.523437	3.64745	40.3134	2.16e-10	4.44e-09
FBgn0026593	-0.362461	4.99071	40.2993	2.18e-10	4.47e-09
FBgn0039151	-0.373351	6.60201	39.8766	2.71e-10	5.48e-09
FBgn0035147	-0.364411	7.06999	39.1504	3.92e-10	7.91e-09
FBgn0085453	-0.546034	4.41674	38.9074	4.44e-10	8.92e-09
FBgn0051300	-0.438143	4.71933	38.5481	5.34e-10	1.07e-08
FBgn0033129	-0.544133	3.34619	38.4516	5.61e-10	1.12e-08
FBgn0039342	-0.376404	8.77666	38.0144	7.02e-10	1.39e-08
FBgn0036030	-0.327122	6.98782	37.9679	7.19e-10	1.42e-08
FBgn0034647	-1.29216	2.39546	37.5369	8.97e-10	1.76e-08
FBgn0001258	-0.443586	4.85912	37.5003	9.14e-10	1.79e-08
FBgn0037003	-0.420799	5.08032	37.338	9.93e-10	1.93e-08
FBgn0033464	-0.461038	3.80229	37.3085	1.01e-09	1.96e-08
FBgn0031533	-0.602823	3.16374	36.8196	1.3e-09	2.5e-08
FBgn0043533	-0.370607	6.13114	36.4952	1.53e-09	2.93e-08
FBgn0030157	-0.390879	5.59128	36.4143	1.6e-09	3.04e-08
FBgn0016715	-0.455688	4.08139	36.3762	1.63e-09	3.09e-08
FBgn0031936	-0.338514	4.98149	36.3594	1.64e-09	3.11e-08
FBgn0032613	-0.785489	2.1336	36.336	1.66e-09	3.15e-08
FBgn0037684	-0.371364	5.24454	36.3061	1.69e-09	3.18e-08
FBgn0030968	-0.530143	4.85267	36.2819	1.71e-09	3.22e-08
FBgn0034887	-0.472619	4.06826	36.2018	1.78e-09	3.35e-08
FBgn0032253	-0.399852	4.51712	35.677	2.33e-09	4.33e-08
FBgn0038069	-0.342738	4.73349	35.3887	2.7e-09	4.99e-08
FBgn0085244	-0.667893	3.64683	35.2179	2.95e-09	5.42e-08
dsim_PG00097	-0.587509	3.85943	35.1847	3e-09	5.51e-08
FBgn0031489	-0.345922	5.35857	35.1113	3.11e-09	5.7e-08
FBgn0038115	-0.383619	5.19717	35.1124	3.11e-09	5.7e-08
FBgn0036756	-0.419884	4.17213	35.0585	3.2e-09	5.85e-08
FBgn0002930	-0.334011	6.92673	35.0256	3.25e-09	5.93e-08
FBgn0033367	-0.474573	6.47378	34.872	3.52e-09	6.38e-08
FBgn0039023	-0.377607	3.96542	34.7779	3.7e-09	6.67e-08
FBgn0000406	-0.32704	9.18724	34.6236	4e-09	7.2e-08
FBgn0032782	-0.327702	4.87897	34.6027	4.04e-09	7.27e-08
FBgn0000477	-0.419016	4.70802	34.5366	4.18e-09	7.49e-08
FBgn0035300	-0.586766	2.95925	34.301	4.72e-09	8.43e-08
FBgn0064237	-0.389575	5.27357	34.1205	5.18e-09	9.22e-08
FBgn0037727	-0.602825	3.17982	33.9554	5.64e-09	1e-07
FBgn0036732	-0.347452	4.60887	33.944	5.67e-09	1.01e-07
FBgn0264494	-0.350159	7.22995	33.9312	5.71e-09	1.01e-07
FBgn0030653	-0.361564	5.33461	33.6952	6.45e-09	1.13e-07
FBgn0031522	-0.423664	4.11446	33.389	7.54e-09	1.31e-07
dsim_PG00054	-0.348754	9.2652	33.3273	7.79e-09	1.35e-07
FBgn0038236	-0.390524	7.54836	33.2019	8.31e-09	1.44e-07
FBgn0039827	-0.678279	2.62762	33.1524	8.52e-09	1.47e-07
FBgn0039313	-0.339275	7.80461	33.0075	9.18e-09	1.58e-07
FBgn0033366	-0.498298	4.07548	33.0109	9.16e-09	1.58e-07
FBgn0026576	-0.329518	5.97279	32.4771	1.21e-08	2.04e-07
FBgn0034329	-1.01967	3.54874	32.4463	1.23e-08	2.07e-07
FBgn0063923	-0.439559	4.09202	31.6263	1.87e-08	3.12e-07
FBgn0037782	-0.392857	4.88938	31.5314	1.96e-08	3.26e-07
FBgn0033170	-0.399488	4.01852	31.4697	2.03e-08	3.37e-07
FBgn0262563	-0.478168	4.23035	30.997	2.58e-08	4.23e-07
FBgn0015570	-0.33755	4.40718	30.8168	2.84e-08	4.62e-07
FBgn0051326	-0.377375	5.27928	30.7227	2.98e-08	4.83e-07
FBgn0036997	-0.484496	3.86685	30.4596	3.41e-08	5.48e-07
FBgn0039521	-0.337299	6.25941	30.2984	3.7e-08	5.93e-07
FBgn0040629	-0.421301	4.27449	29.9304	4.48e-08	7.05e-07
FBgn0264776	-0.396481	5.05199	29.893	4.57e-08	7.18e-07
FBgn0014000	-0.375555	5.05039	29.8401	4.69e-08	7.36e-07
FBgn0038299	-0.666897	3.84773	29.7645	4.88e-08	7.64e-07
FBgn0262057	-0.321311	5.76219	29.2167	6.47e-08	1.01e-06
FBgn0052195	-0.382389	4.43816	29.2089	6.5e-08	1.01e-06
FBgn0039656	-0.605147	2.86874	29.1134	6.83e-08	1.06e-06
FBgn0040582	-1.05776	4.58519	28.9552	7.41e-08	1.14e-06
FBgn0035266	-0.379926	5.69412	28.6698	8.58e-08	1.31e-06
FBgn0053012	-0.533648	2.72365	28.6466	8.69e-08	1.32e-06
FBgn0032770	-0.516428	3.75068	28.6097	8.85e-08	1.34e-06
FBgn0022774	-0.445632	4.04545	28.5522	9.12e-08	1.38e-06
FBgn0035176	-0.633711	4.38873	28.5143	9.3e-08	1.41e-06
FBgn0033246	-0.333058	9.58087	28.2081	1.09e-07	1.63e-06
FBgn0053099	-0.500816	3.18721	28.1479	1.12e-07	1.68e-06
FBgn0031251	-0.339157	6.62111	27.9178	1.27e-07	1.89e-06
FBgn0023479	-0.341479	8.60761	27.7798	1.36e-07	2.02e-06
FBgn0015522	-0.349073	4.77	27.7661	1.37e-07	2.03e-06
FBgn0033913	-0.397302	6.07155	27.5688	1.52e-07	2.24e-06
FBgn0034804	-0.754644	2.00212	27.524	1.55e-07	2.29e-06
FBgn0035003	-0.40541	4.44966	27.2655	1.77e-07	2.59e-06
FBgn0014033	-0.45219	4.24071	27.2257	1.81e-07	2.64e-06
FBgn0030985	-0.459673	3.77739	27.1421	1.89e-07	2.75e-06
FBgn0015038	-0.522385	2.77001	26.6655	2.42e-07	3.48e-06
FBgn0020509	-0.350209	6.55646	26.4108	2.76e-07	3.95e-06
FBgn0039742	-0.426701	3.44942	26.2819	2.95e-07	4.19e-06
FBgn0033302	-0.438102	3.90053	25.6284	4.14e-07	5.8e-06
FBgn0034328	-1.27452	3.70478	25.5701	4.27e-07	5.97e-06
FBgn0031428	-0.345252	4.58198	25.454	4.53e-07	6.31e-06
FBgn0038337	-0.323602	5.48623	25.2949	4.92e-07	6.79e-06
FBgn0261976	-0.371381	3.34264	24.7565	6.5e-07	8.84e-06
FBgn0034509	-0.428741	4.74437	24.6322	6.94e-07	9.4e-06
FBgn0032382	-0.393431	5.68499	24.4654	7.57e-07	1.02e-05
FBgn0040211	-0.651858	4.58725	24.1119	9.09e-07	1.21e-05
FBgn0038179	-0.405367	4.01335	23.5682	1.21e-06	1.57e-05
FBgn0033304	-0.338883	4.04662	23.5318	1.23e-06	1.6e-05
FBgn0003308	-0.336851	4.75255	23.4301	1.3e-06	1.68e-05
FBgn0028532	-0.399642	3.77087	23.3682	1.34e-06	1.72e-05
FBgn0031561	-0.473533	6.30286	23.1848	1.47e-06	1.88e-05
FBgn0053087	-0.420424	6.20574	23.0827	1.55e-06	1.97e-05
dsim_PG00160	-0.562355	2.64149	23.0863	1.55e-06	1.97e-05
FBgn0038098	-0.476418	4.99515	22.8995	1.71e-06	2.15e-05
FBgn0037485	-0.429706	2.95316	22.875	1.73e-06	2.17e-05
FBgn0039152	-0.467813	3.28783	22.8085	1.79e-06	2.25e-05
FBgn0261628	-0.662253	1.89599	22.7818	1.81e-06	2.27e-05
FBgn0032088	-0.416914	3.42152	22.75	1.85e-06	2.31e-05
FBgn0030160	-0.361581	7.31969	22.6911	1.9e-06	2.38e-05
FBgn0262006	-0.534749	2.74878	22.555	2.04e-06	2.55e-05
dsim_PG00141	-0.491826	2.83528	22.4201	2.19e-06	2.71e-05
FBgn0038795	-0.406029	3.41039	22.2518	2.39e-06	2.94e-05
FBgn0026268	-0.442897	4.95279	22.0838	2.61e-06	3.18e-05
FBgn0053329	-0.393211	3.54901	21.8963	2.88e-06	3.49e-05
FBgn0037036	-0.359834	3.99971	21.8553	2.94e-06	3.55e-05
FBgn0034045	-0.414963	3.54267	21.7192	3.16e-06	3.78e-05
FBgn0034276	-0.662085	2.26867	21.7059	3.18e-06	3.81e-05
FBgn0040107	-0.320043	5.25555	21.5238	3.49e-06	4.15e-05
FBgn0031010	-0.353181	3.83316	21.3894	3.75e-06	4.42e-05
FBgn0003965	-0.321763	4.33417	21.2675	3.99e-06	4.68e-05
FBgn0051089	-0.642628	1.9501	20.6899	5.4e-06	6.22e-05
FBgn0033742	-0.406773	3.72548	20.6047	5.65e-06	6.5e-05
FBgn0031562	-0.5534	2.39342	20.4967	5.97e-06	6.84e-05
FBgn0032839	-0.347078	5.30917	20.4794	6.03e-06	6.89e-05
FBgn0037230	-0.385236	6.26055	20.479	6.03e-06	6.89e-05
FBgn0051380	-0.403516	3.54709	20.4331	6.18e-06	7.03e-05
FBgn0051777	-0.449204	3.11692	20.3995	6.28e-06	7.15e-05
FBgn0030073	-0.637294	1.97577	20.3883	6.32e-06	7.18e-05
FBgn0030509	-0.491601	2.48491	20.3786	6.35e-06	7.2e-05
FBgn0033926	-1.25161	8.41113	20.3476	6.46e-06	7.31e-05
FBgn0038930	-0.403166	5.88496	20.3275	6.53e-06	7.38e-05
FBgn0037845	-0.361265	3.36412	20.1642	7.11e-06	7.98e-05
FBgn0000504	-0.363234	6.03537	20.0426	7.57e-06	8.48e-05
FBgn0052115	-0.340526	3.73542	19.6921	9.1e-06	0.00010049
FBgn0052284	-0.705059	1.77559	19.6709	9.2e-06	0.0001012
FBgn0061356	-0.325155	4.35647	19.3992	1.06e-05	0.0001156
FBgn0035678	-0.380487	3.77746	19.1458	1.21e-05	0.00013082
FBgn0000008	-0.436993	4.55722	19.0566	1.27e-05	0.0001365
FBgn0051902	-0.44651	3.03096	19.0553	1.27e-05	0.0001365
FBgn0043534	-0.322829	4.09527	19.0289	1.29e-05	0.00013812
FBgn0030300	-0.329123	4.23485	18.9876	1.32e-05	0.00014086
FBgn0037936	-0.378156	5.54032	18.9472	1.34e-05	0.00014359
FBgn0033763	-0.526786	1.99323	18.9439	1.35e-05	0.00014369
FBgn0039593	-0.599883	2.01902	18.8888	1.39e-05	0.00014747
FBgn0034094	-0.374346	3.7018	18.847	1.42e-05	0.00015044
FBgn0024250	-0.373419	4.13406	18.7652	1.48e-05	0.00015657
FBgn0040096	-0.585783	1.86274	18.6975	1.53e-05	0.00016175
FBgn0259144	-0.507248	2.58308	18.2058	1.98e-05	0.00020514
FBgn0030163	-0.415132	3.69203	18.1125	2.08e-05	0.00021442
FBgn0039309	-0.403016	3.40749	17.7508	2.52e-05	0.00025515
FBgn0262571	-0.329099	3.84972	17.7315	2.54e-05	0.0002575
FBgn0010381	-1.2146	4.88689	17.6702	2.63e-05	0.00026491
FBgn0028936	-0.356979	3.61908	17.5519	2.8e-05	0.00028038
FBgn0050026	-0.386663	3.48935	17.3805	3.06e-05	0.00030541
FBgn0039022	-0.378113	3.47584	17.3275	3.15e-05	0.00031289
FBgn0263083	-0.404276	4.43185	17.3246	3.15e-05	0.00031297
FBgn0040102	-0.576681	2.21429	17.1999	3.36e-05	0.00033126
FBgn0025390	-0.377205	5.03313	17.0879	3.57e-05	0.00034884
FBgn0032853	-0.356753	3.3194	16.8965	3.95e-05	0.00038113
FBgn0037228	-0.331838	3.35156	16.8352	4.08e-05	0.0003928
FBgn0032068	-0.846596	5.57481	16.8265	4.1e-05	0.00039424
dsim_PG00129	-0.370941	3.2365	16.8021	4.15e-05	0.00039899
FBgn0052023	-0.390228	4.28885	16.4456	5.01e-05	0.00047555
FBgn0033826	-0.424678	5.02728	16.3708	5.21e-05	0.00049296
FBgn0052024	-0.355705	3.12671	16.3156	5.36e-05	0.0005071
FBgn0036806	-0.322656	5.96238	16.2574	5.53e-05	0.00052244
FBgn0038916	-0.357549	3.21415	16.1004	6.01e-05	0.00056072
FBgn0035977	-0.528769	1.76771	15.9298	6.57e-05	0.00060677
FBgn0035434	-0.380509	5.30203	15.8284	6.94e-05	0.0006385
FBgn0033301	-0.395514	3.35761	15.8155	6.98e-05	0.00064179
FBgn0038943	-0.517493	2.03547	15.6821	7.49e-05	0.00068459
FBgn0036332	-0.394807	2.92214	15.5403	8.08e-05	0.00073255
dsim_PG00092	-0.610336	2.29658	15.2751	9.29e-05	0.00083284
FBgn0033321	-0.338521	4.1962	15.2524	9.41e-05	0.00084151
FBgn0030575	-0.40449	3.33887	14.9716	0.00010914	0.00095664
FBgn0042105	-0.468837	2.45777	14.9613	0.00010974	0.00096031
FBgn0034160	-0.793854	2.01883	14.8847	0.00011429	0.00099608
FBgn0259949	-0.464256	3.05127	14.8609	0.00011574	0.00100708
FBgn0030777	-0.39709	4.33687	14.8356	0.0001173	0.00101738
FBgn0010395	-0.325669	3.81702	14.7948	0.00011987	0.00103797
FBgn0030310	-0.441023	3.34479	14.3159	0.00015456	0.00130894
FBgn0063667	-0.644651	1.53238	14.2093	0.00016356	0.00137543
dsim_PG00062	-0.367295	3.45895	14.1398	0.00016971	0.00141725
FBgn0031182	-0.355181	5.17146	14.1042	0.00017296	0.00144214
FBgn0033167	-0.339211	3.37819	14.0365	0.0001793	0.0014915
FBgn0032734	-0.533793	1.61912	13.884	0.00019445	0.00160147
FBgn0038262	-0.326986	3.21869	13.8584	0.00019712	0.00161852
FBgn0038846	-0.331633	3.13864	13.6415	0.00022124	0.00179874
FBgn0001168	-0.321481	6.73906	13.4182	0.0002492	0.00199599
FBgn0038451	-0.382773	2.7756	13.3089	0.00026415	0.00210013
FBgn0038484	-0.86308	3.68608	13.253	0.00027215	0.00215177
FBgn0262838	-0.871096	1.37643	13.225	0.00027624	0.0021786
FBgn0039644	-0.323693	5.66931	13.169	0.00028462	0.00223649
FBgn0263081	-0.485394	3.41097	12.9793	0.00031495	0.00246048
FBgn0001223	-1.71369	5.81425	12.7329	0.00035928	0.00276472
FBgn0050016	-0.35234	3.05545	12.6762	0.00037033	0.00283886
FBgn0052702	-0.343214	5.43605	12.6097	0.00038375	0.00292647
FBgn0050163	-0.612443	1.30559	12.5734	0.00039128	0.0029728
FBgn0034480	-0.331193	4.83664	12.5574	0.00039464	0.00299413
FBgn0037786	-0.49025	1.82388	12.4244	0.00042376	0.00318364
FBgn0029766	-0.325696	5.46353	12.3777	0.0004345	0.00325751
FBgn0262022	-0.399374	2.69396	12.3505	0.00044088	0.00329619
FBgn0054054	-0.667508	1.4866	12.282	0.00045735	0.00340517
FBgn0013949	-0.329269	4.17825	12.2265	0.00047116	0.0035007
FBgn0039780	-0.608028	1.51151	12.1774	0.00048372	0.00358665
FBgn0036046	-0.424227	2.4719	11.6087	0.00065643	0.00466513
FBgn0259229	-0.510731	1.54009	11.5246	0.0006868	0.00486492
FBgn0261675	-0.612202	4.83515	11.4691	0.00070765	0.00498638
FBgn0028945	-0.407347	2.25039	11.3717	0.00074572	0.00521372
FBgn0033203	-0.491868	2.25248	11.02	0.00090132	0.00616177
FBgn0035623	-0.449118	1.94475	11.0008	0.00091073	0.00621035
FBgn0039495	-0.345635	2.9382	10.9372	0.0009425	0.00640273
FBgn0032973	-0.508384	1.38842	10.7745	0.00102906	0.00692094
FBgn0039108	-0.325799	2.93246	10.7409	0.00104792	0.00703904
FBgn0044050	-0.390863	2.44636	10.7066	0.00106755	0.00713976
FBgn0032069	-0.57916	7.16408	10.6269	0.00111456	0.00740815
FBgn0032022	-0.351216	4.67916	10.6245	0.00111599	0.00741314
FBgn0031558	-0.491952	1.87603	10.622	0.00111749	0.00741849
FBgn0261853	-0.440974	10.9169	10.6066	0.00112687	0.00746699
FBgn0040734	-0.782435	3.0405	10.5141	0.00118469	0.00778313
FBgn0000459	-0.383891	2.49603	10.2322	0.00138012	0.00880416
FBgn0034512	-0.584425	8.34738	10.2302	0.00138162	0.00880424
FBgn0053509	-0.435011	2.29884	10.2236	0.00138657	0.00882964
FBgn0031732	-0.404609	2.56233	10.1819	0.00141829	0.00898919
FBgn0034870	-0.459556	1.63499	10.1823	0.00141796	0.00898919
FBgn0030270	-0.372876	4.97794	9.82583	0.00172078	0.0106375
FBgn0031549	-0.353127	2.60852	9.79747	0.00174753	0.0107719
FBgn0261989	-1.13748	4.01478	9.78871	0.00175587	0.0108082
FBgn0033115	-0.417921	1.78929	9.70472	0.00183796	0.0112139
FBgn0036826	-0.472633	1.93768	9.60961	0.00193562	0.0117058
FBgn0032507	-0.337353	4.07818	9.41841	0.00214817	0.0127811
FBgn0039641	-0.433879	1.71578	9.37385	0.00220102	0.013038
FBgn0011294	-0.561442	2.15413	9.35468	0.00222416	0.0131607
FBgn0015572	-0.420326	1.77759	9.334	0.0022494	0.0132736
FBgn0032087	-0.359419	5.07065	9.23825	0.00237012	0.0138951
FBgn0028396	-0.860609	1.93359	9.17166	0.00245791	0.0142697
FBgn0036527	-0.437671	2.07078	8.97872	0.00273143	0.0155396
FBgn0034468	-0.361826	2.02159	8.78523	0.0030368	0.0170431
FBgn0033137	-0.475684	1.6354	8.64008	0.00328847	0.0182091
FBgn0040653	-0.404242	7.21175	8.63284	0.00330157	0.0182535
FBgn0035647	-0.460942	1.63968	8.59138	0.00337758	0.0185784
FBgn0083936	-0.421163	10.5658	8.30048	0.00396346	0.0212905
FBgn0038660	-0.400605	1.83133	8.20822	0.00417011	0.0222124
FBgn0039196	-0.452304	1.38725	8.20514	0.00417718	0.0222281
dsim_PG00030	-0.329646	4.65041	8.18017	0.00423509	0.0224808
FBgn0051105	-0.610526	1.76504	8.09759	0.00443241	0.023413
FBgn0259955	-0.467975	1.42167	7.99326	0.00469518	0.0245722
FBgn0063499	-0.404878	1.90189	7.93724	0.00484276	0.0252343
FBgn0260230	-0.356146	2.05057	7.71164	0.0054866	0.0281538
FBgn0041579	-1.848	2.85523	7.60324	0.00582636	0.0296013
FBgn0013772	-0.469023	5.01568	7.55781	0.00597507	0.0301579
FBgn0038002	-0.456263	1.21299	7.49181	0.00619804	0.0310363
FBgn0042101	-0.500003	1.61587	7.41519	0.00646753	0.0320702
FBgn0034187	-0.428959	1.73331	7.26946	0.0070137	0.0342303
FBgn0038608	-0.407763	1.55407	7.26457	0.00703283	0.0342926
FBgn0031597	-0.384108	1.6616	6.99982	0.00815177	0.0386078
FBgn0039818	-0.386188	2.50975	6.77328	0.00925328	0.0426429
FBgn0033720	-0.441536	1.26328	6.77207	0.00925954	0.0426429
FBgn0039255	-0.438148	1.17184	6.64686	0.00993308	0.0451469
FBgn0050091	-0.330456	2.05438	6.62312	0.0100663	0.0455797
FBgn0032803	-0.324745	2.45513	6.62107	0.0100779	0.0455939
FBgn0032774	-0.312097	6.92457	53.869	2.14e-13	6.05e-12
FBgn0039562	-0.315592	8.49132	52.8034	3.69e-13	1e-11
FBgn0027611	-0.317422	8.24175	50.8925	9.76e-13	2.55e-11
FBgn0038738	-0.315389	7.62135	46.1503	1.1e-11	2.6e-10
FBgn0039049	-0.308528	6.20866	45.8427	1.28e-11	3.03e-10
FBgn0030976	-0.310206	8.16942	45.6061	1.45e-11	3.37e-10
FBgn0037873	0.317479	8.52705	44.7343	2.26e-11	5.2e-10
FBgn0028491	0.279783	7.88284	44.5949	2.42e-11	5.56e-10
FBgn0000527	0.319244	6.04229	44.4142	2.66e-11	6.07e-10
FBgn0053080	-0.267643	6.62345	44.2873	2.84e-11	6.44e-10
FBgn0265178	-0.251086	8.25381	43.4716	4.3e-11	9.52e-10
FBgn0038938	-0.277766	7.34804	43.117	5.16e-11	1.13e-09
FBgn0053181	0.294209	6.89208	42.2561	8.01e-11	1.71e-09
FBgn0043841	-0.297074	9.17007	41.215	1.36e-10	2.86e-09
FBgn0035726	-0.278506	6.77792	40.3367	2.14e-10	4.4e-09
FBgn0051374	0.307783	7.40859	40.1786	2.32e-10	4.74e-09
FBgn0027073	-0.286619	6.63913	40.1571	2.34e-10	4.78e-09
FBgn0019643	-0.271554	8.1454	40.1448	2.36e-10	4.8e-09
FBgn0016122	-0.251928	8.13294	40.0802	2.44e-10	4.95e-09
FBgn0019960	0.245778	8.87091	39.4196	3.42e-10	6.91e-09
FBgn0015037	-0.288796	6.70495	39.3287	3.58e-10	7.23e-09
FBgn0030648	0.29638	5.94791	39.0542	4.12e-10	8.29e-09
FBgn0040398	-0.314746	7.93301	38.4448	5.63e-10	1.12e-08
FBgn0037643	0.316162	9.81469	38.3477	5.92e-10	1.18e-08
FBgn0028984	-0.317979	5.84482	38.2395	6.26e-10	1.24e-08
FBgn0001218	-0.286844	9.49627	38.1003	6.72e-10	1.33e-08
FBgn0004516	0.29473	7.55378	37.1738	1.08e-09	2.09e-08
FBgn0030403	0.3112	5.58616	36.8077	1.3e-09	2.51e-08
FBgn0027111	0.298192	6.3162	36.6537	1.41e-09	2.7e-08
FBgn0038925	0.287853	7.94673	36.3976	1.61e-09	3.06e-08
FBgn0086687	-0.261432	10.4421	36.1551	1.82e-09	3.42e-08
FBgn0031771	0.27761	9.42895	35.9598	2.01e-09	3.76e-08
FBgn0000261	-0.254694	9.71654	35.7532	2.24e-09	4.17e-08
FBgn0052425	-0.244278	8.35651	35.4161	2.66e-09	4.92e-08
FBgn0038733	-0.291488	6.17493	35.3252	2.79e-09	5.14e-08
FBgn0034420	0.253696	8.80584	34.9713	3.35e-09	6.08e-08
FBgn0027552	-0.312719	7.0929	34.8719	3.52e-09	6.38e-08
FBgn0039754	-0.287004	6.65156	34.5865	4.08e-09	7.31e-08
FBgn0010114	0.308062	7.26576	34.3573	4.59e-09	8.2e-08
FBgn0035404	0.277818	8.5334	34.2234	4.91e-09	8.76e-08
FBgn0033093	-0.286363	7.21854	33.8699	5.89e-09	1.04e-07
FBgn0014075	-0.291658	6.43463	33.7874	6.15e-09	1.08e-07
FBgn0034645	0.289949	7.91969	33.7739	6.19e-09	1.09e-07
FBgn0036211	-0.248698	7.87554	33.682	6.49e-09	1.13e-07
FBgn0015576	-0.305897	5.90629	33.4003	7.5e-09	1.31e-07
FBgn0030521	-0.235819	8.1123	33.305	7.88e-09	1.37e-07
FBgn0032713	0.272057	6.22931	33.2517	8.1e-09	1.4e-07
FBgn0035495	0.305213	7.32313	33.2321	8.18e-09	1.42e-07
FBgn0003366	-0.313958	6.09448	33.1777	8.41e-09	1.45e-07
FBgn0261565	0.261477	9.02437	32.9085	9.66e-09	1.65e-07
FBgn0025595	-0.317721	5.12338	32.7198	1.06e-08	1.81e-07
FBgn0053110	-0.315043	5.40568	32.6528	1.1e-08	1.87e-07
FBgn0037146	-0.255337	8.54235	32.576	1.15e-08	1.94e-07
FBgn0027341	0.311011	5.76755	31.9886	1.55e-08	2.6e-07
FBgn0031505	0.316967	7.39268	31.9459	1.59e-08	2.66e-07
FBgn0029868	0.306827	7.81798	31.881	1.64e-08	2.74e-07
FBgn0031684	0.284193	7.31119	31.7265	1.77e-08	2.97e-07
FBgn0039308	-0.311586	6.15887	31.5651	1.93e-08	3.21e-07
FBgn0032122	-0.30154	7.82594	31.1687	2.37e-08	3.89e-07
FBgn0260462	-0.215208	8.33038	31.1554	2.38e-08	3.91e-07
FBgn0050438	-0.27944	6.86994	31.1463	2.39e-08	3.93e-07
FBgn0039800	-0.268289	8.52781	30.8309	2.82e-08	4.59e-07
FBgn0037298	-0.272866	7.09892	30.7283	2.97e-08	4.83e-07
FBgn0031066	0.287215	9.81709	30.5465	3.26e-08	5.28e-07
FBgn0050481	0.281941	5.12413	30.5177	3.31e-08	5.34e-07
FBgn0001186	0.246501	8.97584	30.5166	3.31e-08	5.34e-07
FBgn0031306	0.266991	6.57224	30.487	3.36e-08	5.42e-07
FBgn0036875	-0.24459	6.52556	30.4754	3.38e-08	5.44e-07
FBgn0034876	0.270838	5.74323	30.3476	3.61e-08	5.79e-07
FBgn0024362	0.278984	5.74335	30.3325	3.64e-08	5.83e-07
FBgn0005672	0.254613	6.08321	30.198	3.9e-08	6.22e-07
FBgn0003731	-0.303088	6.09824	30.1575	3.98e-08	6.33e-07
FBgn0036272	-0.273986	6.56048	30.078	4.15e-08	6.57e-07
FBgn0025680	-0.29526	6.32581	30.0602	4.19e-08	6.62e-07
FBgn0050035	-0.242523	8.59904	30.0399	4.23e-08	6.68e-07
FBgn0038353	0.273043	8.19649	29.7429	4.93e-08	7.72e-07
FBgn0030887	0.31541	4.48576	29.3778	5.96e-08	9.31e-07
FBgn0029971	0.287912	6.71776	29.2682	6.3e-08	9.83e-07
FBgn0016075	0.294232	8.01336	29.1114	6.83e-08	1.06e-06
FBgn0038466	0.301027	5.20857	29.0807	6.94e-08	1.08e-06
FBgn0005586	0.301232	6.62022	28.9775	7.32e-08	1.13e-06
FBgn0000557	0.259658	9.05344	28.9404	7.46e-08	1.15e-06
FBgn0031830	0.310871	9.44362	28.7514	8.23e-08	1.26e-06
FBgn0040364	0.290553	6.19065	28.7304	8.32e-08	1.27e-06
FBgn0001098	-0.239803	9.09657	28.73	8.32e-08	1.27e-06
FBgn0031814	-0.263679	6.64126	28.6565	8.64e-08	1.32e-06
FBgn0037764	-0.27997	6.17482	28.6361	8.73e-08	1.33e-06
FBgn0030484	-0.240516	7.08441	28.4617	9.56e-08	1.44e-06
FBgn0034075	0.233852	7.26841	28.2668	1.06e-07	1.59e-06
FBgn0259715	-0.269222	6.47483	28.2274	1.08e-07	1.62e-06
FBgn0015924	-0.260752	6.99232	28.0662	1.17e-07	1.75e-06
FBgn0023179	0.25664	5.98012	27.8905	1.28e-07	1.91e-06
FBgn0032495	-0.262731	6.29923	27.6127	1.48e-07	2.2e-06
FBgn0025678	-0.261559	6.90761	27.569	1.52e-07	2.24e-06
FBgn0032049	0.262876	10.6511	27.5213	1.55e-07	2.29e-06
FBgn0036759	-0.304566	5.15826	27.467	1.6e-07	2.35e-06
FBgn0035092	0.247458	6.02023	27.4442	1.62e-07	2.37e-06
FBgn0035811	-0.274549	7.85233	27.1421	1.89e-07	2.75e-06
FBgn0038845	0.27792	5.31226	27.1122	1.92e-07	2.79e-06
FBgn0038349	-0.238546	6.86362	27.0916	1.94e-07	2.82e-06
FBgn0259678	0.232227	6.72634	26.9877	2.05e-07	2.97e-06
FBgn0261794	0.245931	8.08867	26.9275	2.11e-07	3.06e-06
FBgn0021906	0.293306	9.92537	26.8104	2.24e-07	3.24e-06
FBgn0003204	0.227012	6.35706	26.7676	2.29e-07	3.3e-06
FBgn0262867	-0.319764	5.28197	26.7702	2.29e-07	3.3e-06
FBgn0035982	-0.261764	7.20585	26.5567	2.56e-07	3.67e-06
FBgn0051183	-0.318951	5.09217	26.4254	2.74e-07	3.93e-06
FBgn0033663	-0.214445	8.66621	26.3729	2.81e-07	4.02e-06
FBgn0038129	-0.281878	5.07007	26.3391	2.86e-07	4.08e-06
FBgn0010019	-0.295161	13.3315	26.3162	2.9e-07	4.13e-06
FBgn0037734	-0.225765	7.3624	26.3092	2.91e-07	4.14e-06
FBgn0259969	-0.296967	5.31296	26.1495	3.16e-07	4.48e-06
FBgn0034978	0.297446	5.29818	26.0027	3.41e-07	4.83e-06
FBgn0039024	-0.241597	6.59163	25.9647	3.48e-07	4.92e-06
FBgn0259896	-0.304212	5.73917	25.7959	3.79e-07	5.36e-06
FBgn0034877	0.299636	9.9507	25.782	3.82e-07	5.39e-06
FBgn0037877	0.244798	5.44399	25.7388	3.91e-07	5.49e-06
FBgn0030584	0.265252	6.2685	25.7047	3.98e-07	5.58e-06
FBgn0032511	0.272134	7.95226	25.672	4.05e-07	5.67e-06
FBgn0003748	-0.208428	8.99315	25.5188	4.38e-07	6.12e-06
FBgn0039112	0.25856	8.23124	25.4588	4.52e-07	6.3e-06
FBgn0003071	0.208884	9.41318	25.4014	4.66e-07	6.47e-06
FBgn0034382	-0.275114	5.63407	25.3952	4.67e-07	6.48e-06
FBgn0014028	0.293555	9.21719	25.3828	4.7e-07	6.51e-06
FBgn0040773	0.273206	8.41941	25.3447	4.79e-07	6.64e-06
FBgn0036833	0.285598	7.16971	25.3299	4.83e-07	6.68e-06
FBgn0029837	0.277103	5.28959	25.2183	5.12e-07	7.06e-06
FBgn0039938	-0.270727	4.86902	25.2138	5.13e-07	7.07e-06
FBgn0004429	0.31418	7.75727	25.1785	5.23e-07	7.19e-06
FBgn0010352	0.257627	11.0476	25.1711	5.25e-07	7.21e-06
FBgn0039051	0.292668	5.46722	25.0839	5.49e-07	7.53e-06
FBgn0001248	-0.247089	8.53824	24.9626	5.85e-07	8.01e-06
FBgn0004580	0.241283	7.08661	24.9386	5.92e-07	8.1e-06
FBgn0040281	0.284503	5.17033	24.8195	6.3e-07	8.57e-06
FBgn0085426	-0.282881	5.18321	24.7271	6.6e-07	8.97e-06
FBgn0037913	-0.236972	8.63886	24.7184	6.63e-07	9e-06
FBgn0038067	-0.269457	5.19686	24.5226	7.34e-07	9.91e-06
FBgn0038641	0.290108	5.37182	24.3927	7.86e-07	1.05e-05
FBgn0027491	0.248379	5.08955	24.4071	7.8e-07	1.05e-05
FBgn0038398	-0.318236	6.49531	24.4026	7.82e-07	1.05e-05
FBgn0010100	0.272401	11.6795	24.3667	7.96e-07	1.07e-05
FBgn0032797	0.254409	7.79339	24.1392	8.96e-07	1.2e-05
FBgn0036726	0.280861	6.25288	24.0848	9.22e-07	1.23e-05
FBgn0031563	-0.303916	5.17647	24.0388	9.44e-07	1.25e-05
FBgn0037374	0.231731	6.28489	24.0195	9.54e-07	1.26e-05
FBgn0027550	-0.280958	5.24122	24.0159	9.55e-07	1.27e-05
FBgn0051104	-0.310225	5.85437	23.9515	9.88e-07	1.31e-05
FBgn0019624	0.286332	9.86348	23.9106	1.01e-06	1.33e-05
FBgn0032868	-0.31202	5.90864	23.892	1.02e-06	1.34e-05
FBgn0050008	-0.220542	8.27176	23.7836	1.08e-06	1.42e-05
FBgn0038224	0.275207	8.91107	23.7615	1.09e-06	1.43e-05
FBgn0025683	-0.207536	9.18759	23.7344	1.11e-06	1.45e-05
FBgn0036891	-0.309869	5.25677	23.7251	1.11e-06	1.46e-05
FBgn0034725	0.264081	5.5691	23.6029	1.18e-06	1.55e-05
FBgn0000299	0.261944	8.63541	23.5925	1.19e-06	1.55e-05
FBgn0261862	-0.29843	7.23405	23.5639	1.21e-06	1.57e-05
FBgn0032744	0.295251	5.06396	23.4374	1.29e-06	1.67e-05
FBgn0259979	-0.206581	6.62759	23.4	1.32e-06	1.7e-05
FBgn0013272	-0.214008	9.50528	23.4029	1.31e-06	1.7e-05
FBgn0036816	-0.220444	7.3376	23.3847	1.33e-06	1.71e-05
FBgn0052199	-0.296462	5.63801	23.3665	1.34e-06	1.72e-05
FBgn0051465	-0.267591	4.63832	23.3362	1.36e-06	1.75e-05
FBgn0037822	0.230764	5.99886	23.3181	1.37e-06	1.76e-05
FBgn0029769	-0.315168	4.4624	23.3268	1.37e-06	1.76e-05
FBgn0030030	0.239326	6.5065	23.2941	1.39e-06	1.78e-05
FBgn0034387	-0.273588	5.05287	23.2765	1.4e-06	1.8e-05
FBgn0030589	-0.234866	5.82356	23.1366	1.51e-06	1.93e-05
FBgn0039298	0.276111	5.59764	23.0985	1.54e-06	1.96e-05
FBgn0016031	-0.240487	6.80382	23.0993	1.54e-06	1.96e-05
FBgn0034588	0.227465	6.80494	23.0913	1.54e-06	1.97e-05
FBgn0032618	-0.289265	4.42743	22.9869	1.63e-06	2.07e-05
FBgn0013467	0.227107	6.81587	22.9592	1.65e-06	2.09e-05
FBgn0032518	0.212018	9.31618	22.9203	1.69e-06	2.13e-05
FBgn0030552	0.291931	4.91105	22.8889	1.72e-06	2.16e-05
FBgn0037065	0.300025	5.4394	22.8341	1.77e-06	2.22e-05
FBgn0051198	0.263712	9.39773	22.7357	1.86e-06	2.32e-05
FBgn0032922	0.290557	4.90839	22.5399	2.06e-06	2.57e-05
FBgn0034405	-0.227806	7.90444	22.5242	2.08e-06	2.58e-05
FBgn0035722	0.281896	5.08838	22.5094	2.09e-06	2.6e-05
FBgn0034716	-0.241763	6.05258	22.4762	2.13e-06	2.64e-05
FBgn0034808	0.237229	6.61013	22.4423	2.17e-06	2.68e-05
FBgn0000536	-0.242189	6.38803	22.4163	2.2e-06	2.71e-05
FBgn0027348	-0.250857	7.10114	22.4126	2.2e-06	2.71e-05
FBgn0034374	-0.22476	9.10572	22.3717	2.25e-06	2.77e-05
FBgn0025286	0.221061	9.13648	22.3523	2.27e-06	2.79e-05
FBgn0017567	0.222274	8.52549	22.3198	2.31e-06	2.84e-05
FBgn0033047	-0.253042	5.66577	22.2261	2.42e-06	2.97e-05
FBgn0259222	0.290008	5.33439	22.1882	2.47e-06	3.03e-05
FBgn0040064	-0.236958	6.72065	22.1654	2.5e-06	3.06e-05
FBgn0023529	-0.213589	7.65853	22.1165	2.57e-06	3.14e-05
FBgn0038752	-0.242097	5.29268	22.1046	2.58e-06	3.15e-05
FBgn0086254	-0.231864	8.17577	22.0031	2.72e-06	3.32e-05
FBgn0004513	0.271962	5.04756	21.9914	2.74e-06	3.33e-05
FBgn0039102	-0.262886	6.74302	21.9665	2.77e-06	3.37e-05
FBgn0034605	-0.276302	4.52053	21.9308	2.83e-06	3.43e-05
FBgn0026314	-0.232154	7.30766	21.9053	2.86e-06	3.47e-05
FBgn0019929	-0.301962	5.53403	21.8864	2.89e-06	3.5e-05
FBgn0035734	-0.266889	4.67806	21.8405	2.96e-06	3.57e-05
FBgn0030164	-0.29354	4.5981	21.8373	2.97e-06	3.57e-05
FBgn0039312	-0.22504	7.59329	21.8004	3.03e-06	3.64e-05
FBgn0052833	-0.265902	5.18079	21.784	3.05e-06	3.67e-05
FBgn0052203	-0.266705	5.135	21.7025	3.18e-06	3.81e-05
FBgn0033373	-0.236024	5.18222	21.6844	3.21e-06	3.84e-05
FBgn0027590	-0.220371	8.02558	21.6315	3.3e-06	3.94e-05
FBgn0250835	-0.301859	5.30288	21.6266	3.31e-06	3.95e-05
FBgn0037899	0.203736	7.54467	21.4754	3.58e-06	4.25e-05
FBgn0028988	-0.221048	5.87027	21.445	3.64e-06	4.31e-05
FBgn0086604	0.269154	5.01911	21.4347	3.66e-06	4.33e-05
FBgn0019932	-0.250415	5.59002	21.4255	3.68e-06	4.34e-05
FBgn0039915	0.21865	6.36884	21.3926	3.74e-06	4.41e-05
FBgn0037018	0.287484	4.85294	21.3462	3.83e-06	4.51e-05
FBgn0250906	0.265712	9.14263	21.3283	3.87e-06	4.54e-05
FBgn0035753	0.201832	8.62586	21.3214	3.88e-06	4.56e-05
FBgn0261564	0.18677	7.0899	21.2283	4.08e-06	4.77e-05
FBgn0031913	-0.29194	5.97622	21.2268	4.08e-06	4.77e-05
FBgn0011764	0.258065	5.9558	21.1305	4.29e-06	5.01e-05
FBgn0039616	-0.26717	4.1706	21.1157	4.32e-06	5.04e-05
FBgn0038181	0.223899	11.4684	21.1125	4.33e-06	5.05e-05
FBgn0033484	0.220902	7.34751	21.0882	4.39e-06	5.11e-05
FBgn0038613	0.25062	5.64454	21.0172	4.55e-06	5.29e-05
FBgn0038570	0.239334	8.15257	20.9791	4.64e-06	5.39e-05
FBgn0016126	-0.220155	7.52733	20.9681	4.67e-06	5.42e-05
FBgn0029502	0.318982	5.29784	20.9485	4.72e-06	5.46e-05
FBgn0032800	0.316866	4.04693	20.951	4.71e-06	5.46e-05
FBgn0039031	-0.221759	6.25801	20.9036	4.83e-06	5.58e-05
FBgn0039561	0.206338	8.16022	20.7413	5.26e-06	6.06e-05
FBgn0004057	-0.229843	7.61958	20.5348	5.86e-06	6.73e-05
FBgn0030352	0.310081	4.12182	20.5279	5.88e-06	6.75e-05
FBgn0086676	-0.255791	6.63078	20.513	5.92e-06	6.79e-05
FBgn0063649	0.313498	4.97685	20.4752	6.04e-06	6.9e-05
FBgn0250819	0.27253	7.65467	20.4377	6.16e-06	7.02e-05
FBgn0032236	0.238294	5.6301	20.3866	6.33e-06	7.18e-05
FBgn0037391	-0.201522	6.44464	20.258	6.77e-06	7.64e-05
FBgn0036837	-0.179596	9.02196	20.2128	6.93e-06	7.8e-05
FBgn0040322	-0.247849	5.15462	20.2001	6.97e-06	7.84e-05
FBgn0031256	-0.215861	5.84303	20.16	7.12e-06	7.99e-05
FBgn0027563	-0.300111	4.76517	20.0742	7.45e-06	8.35e-05
FBgn0001125	-0.218251	7.36948	20.0208	7.66e-06	8.57e-05
FBgn0263456	0.292105	6.78546	19.9549	7.93e-06	8.85e-05
FBgn0050488	-0.258495	4.75265	19.8751	8.27e-06	9.21e-05
FBgn0016041	0.210307	6.16525	19.8367	8.43e-06	9.37e-05
FBgn0054033	-0.239443	5.09099	19.8315	8.46e-06	9.39e-05
FBgn0260744	-0.244054	5.97344	19.8038	8.58e-06	9.52e-05
FBgn0002593	0.255482	9.46775	19.7918	8.64e-06	9.57e-05
FBgn0002626	0.181261	9.2447	19.7698	8.74e-06	9.67e-05
FBgn0261439	0.215283	9.71967	19.681	9.15e-06	0.00010087
FBgn0037513	-0.314758	4.60546	19.682	9.15e-06	0.00010087
FBgn0036501	-0.236506	5.97526	19.671	9.2e-06	0.0001012
FBgn0260753	-0.259209	5.31956	19.6465	9.32e-06	0.00010239
FBgn0030101	0.228804	6.75415	19.6279	9.41e-06	0.00010329
FBgn0032471	-0.197601	7.32463	19.4887	1.01e-05	0.00011087
FBgn0051706	0.28163	4.84665	19.4763	1.02e-05	0.00011137
FBgn0010213	0.26042	7.81417	19.4259	1.05e-05	0.00011423
FBgn0037203	0.237449	5.9556	19.4179	1.05e-05	0.0001146
FBgn0038986	-0.27043	4.87639	19.3788	1.07e-05	0.00011673
FBgn0051463	-0.30299	4.1987	19.34	1.09e-05	0.000119
FBgn0260745	-0.173795	9.25179	19.2754	1.13e-05	0.00012297
FBgn0033132	0.239662	6.11886	19.2724	1.13e-05	0.00012305
FBgn0259239	0.26392	5.40639	19.2694	1.14e-05	0.00012311
FBgn0033889	-0.193282	7.48484	19.241	1.15e-05	0.00012484
FBgn0039315	-0.276631	5.45378	19.1706	1.2e-05	0.0001294
FBgn0038407	-0.239984	6.21359	19.1667	1.2e-05	0.00012953
FBgn0052412	0.313126	3.97199	19.1417	1.21e-05	0.00013098
FBgn0030136	0.202792	8.07607	19.083	1.25e-05	0.0001348
FBgn0010240	0.30899	3.927	19.0467	1.28e-05	0.00013697
FBgn0030286	0.221047	6.65968	18.9656	1.33e-05	0.00014235
FBgn0047038	0.254648	7.11277	18.9382	1.35e-05	0.00014398
FBgn0037718	-0.20787	6.25151	18.9346	1.35e-05	0.00014411
FBgn0011336	-0.17376	7.25943	18.8839	1.39e-05	0.0001477
FBgn0013563	0.274097	4.70061	18.7181	1.52e-05	0.00016033
FBgn0030747	0.262097	5.29856	18.7022	1.53e-05	0.00016151
FBgn0034999	-0.228678	6.15316	18.6758	1.55e-05	0.00016344
FBgn0001124	-0.198328	7.59329	18.6703	1.55e-05	0.00016375
FBgn0038680	-0.232656	6.23958	18.5614	1.65e-05	0.00017321
FBgn0030478	-0.199072	7.35958	18.5527	1.65e-05	0.00017383
FBgn0031538	-0.262802	6.00619	18.5291	1.67e-05	0.00017582
FBgn0265182	0.212701	6.06055	18.4979	1.7e-05	0.00017838
FBgn0030581	0.219348	5.93783	18.492	1.71e-05	0.00017876
FBgn0019886	-0.19636	7.77977	18.4433	1.75e-05	0.00018303
FBgn0052225	0.280686	4.27349	18.4206	1.77e-05	0.00018504
FBgn0004397	0.211597	7.46477	18.3844	1.81e-05	0.00018841
FBgn0031980	0.223196	8.51895	18.3355	1.85e-05	0.00019312
FBgn0041711	-0.278634	5.06848	18.3226	1.86e-05	0.00019424
FBgn0085237	0.285306	4.7793	18.3156	1.87e-05	0.00019478
FBgn0010470	-0.21021	6.81826	18.3114	1.88e-05	0.00019501
FBgn0030776	0.303502	5.73834	18.2603	1.93e-05	0.00020012
FBgn0265180	0.213923	7.44772	18.2176	1.97e-05	0.00020433
FBgn0037351	0.188346	9.21379	18.2142	1.97e-05	0.00020444
FBgn0036688	0.301641	4.51865	18.2019	1.99e-05	0.00020537
FBgn0031660	0.214322	6.53267	18.1387	2.05e-05	0.00021189
FBgn0261055	-0.24749	6.58357	18.1241	2.07e-05	0.00021331
FBgn0265274	-0.24284	5.57568	18.0707	2.13e-05	0.00021896
FBgn0030718	0.219016	8.15183	18.0393	2.16e-05	0.00022239
FBgn0036935	0.233835	4.75241	18.024	2.18e-05	0.00022397
FBgn0020647	-0.188131	7.887	18.0015	2.21e-05	0.00022642
FBgn0039145	0.297325	4.43725	17.9853	2.23e-05	0.00022814
FBgn0041337	-0.218657	5.14284	17.949	2.27e-05	0.00023231
FBgn0250831	-0.256543	5.85268	17.893	2.34e-05	0.00023879
FBgn0038878	-0.229633	7.73292	17.8877	2.34e-05	0.00023923
FBgn0034275	-0.256209	5.13585	17.8804	2.35e-05	0.00023993
FBgn0033208	0.297321	4.12333	17.8631	2.37e-05	0.00024189
FBgn0015585	-0.310068	5.67953	17.808	2.44e-05	0.00024854
FBgn0038972	0.278764	4.82057	17.7744	2.49e-05	0.00025272
FBgn0037063	-0.212996	6.49061	17.765	2.5e-05	0.00025372
FBgn0051510	-0.234515	5.69794	17.7508	2.52e-05	0.00025515
FBgn0035246	0.219703	6.5424	17.6687	2.63e-05	0.00026491
FBgn0086472	0.202308	8.82951	17.6688	2.63e-05	0.00026491
FBgn0041094	-0.227771	8.24915	17.6052	2.72e-05	0.00027314
FBgn0015268	0.186139	8.65672	17.5868	2.74e-05	0.00027553
FBgn0035959	-0.212047	6.82492	17.5494	2.8e-05	0.00028049
FBgn0051146	-0.264379	5.65513	17.5386	2.82e-05	0.00028183
FBgn0003701	-0.294812	4.14562	17.4294	2.98e-05	0.00029793
FBgn0030258	0.239878	5.26381	17.3493	3.11e-05	0.00031018
FBgn0020764	0.197222	8.52213	17.3321	3.14e-05	0.00031251
FBgn0024957	-0.187435	6.72736	17.3315	3.14e-05	0.00031251
FBgn0035763	-0.194733	6.70445	17.3235	3.15e-05	0.00031297
FBgn0029093	-0.200996	8.15202	17.2921	3.21e-05	0.0003179
FBgn0261059	-0.30798	4.75752	17.2892	3.21e-05	0.00031809
FBgn0085360	-0.316056	4.42716	17.2543	3.27e-05	0.00032339
FBgn0040153	0.317758	6.33378	17.2369	3.3e-05	0.00032606
FBgn0035935	-0.268131	4.4584	17.2303	3.31e-05	0.00032689
FBgn0261859	-0.286998	6.68979	17.2209	3.33e-05	0.00032822
FBgn0000346	0.173233	7.12382	17.1624	3.43e-05	0.00033756
FBgn0032050	0.252679	4.82736	17.1505	3.45e-05	0.00033936
FBgn0010435	-0.177462	9.12152	17.146	3.46e-05	0.00033987
FBgn0086355	0.202649	8.95037	17.1274	3.5e-05	0.00034289
FBgn0017590	0.243413	4.97869	17.1182	3.51e-05	0.00034394
FBgn0019940	0.208548	6.32988	17.119	3.51e-05	0.00034394
FBgn0028533	-0.232396	7.5435	17.1156	3.52e-05	0.0003441
FBgn0003261	0.188189	9.08962	17.0791	3.59e-05	0.00035013
FBgn0000153	0.207008	7.27568	17.074	3.6e-05	0.00035076
FBgn0030362	-0.220105	8.02009	17.0665	3.61e-05	0.00035152
FBgn0038876	0.233712	5.11922	17.0208	3.7e-05	0.00035975
FBgn0033638	-0.251576	7.0403	16.9836	3.77e-05	0.0003662
FBgn0038347	-0.187616	8.46361	16.9698	3.8e-05	0.00036855
FBgn0035542	-0.200731	9.07671	16.9611	3.82e-05	0.00036991
FBgn0052017	0.238246	6.12253	16.9112	3.92e-05	0.00037873
FBgn0033631	0.18748	6.45554	16.8958	3.95e-05	0.00038113
FBgn0010424	0.294311	4.87305	16.8565	4.03e-05	0.00038877
FBgn0032402	-0.235552	5.55005	16.794	4.17e-05	0.00040035
FBgn0040972	-0.305361	4.85858	16.7868	4.18e-05	0.0004015
FBgn0029804	-0.221944	5.46217	16.7712	4.22e-05	0.00040446
FBgn0040299	0.246376	5.37234	16.7657	4.23e-05	0.00040529
FBgn0063491	-0.227523	7.33478	16.7244	4.32e-05	0.00041382
FBgn0033911	0.273402	4.44101	16.6878	4.41e-05	0.00042151
FBgn0031267	0.264847	4.05813	16.685	4.41e-05	0.00042176
FBgn0028990	-0.250769	5.70088	16.6035	4.61e-05	0.0004399
FBgn0265048	-0.221662	5.54246	16.6009	4.61e-05	0.0004401
FBgn0038307	0.277178	4.31636	16.5618	4.71e-05	0.00044887
FBgn0031629	0.216155	7.43476	16.5489	4.74e-05	0.00045155
FBgn0039597	-0.224627	5.75418	16.5411	4.76e-05	0.00045301
FBgn0038211	-0.253399	4.82504	16.4181	5.08e-05	0.00048166
FBgn0033226	0.190862	7.77217	16.4139	5.09e-05	0.00048231
FBgn0263022	-0.290096	3.96071	16.2457	5.56e-05	0.00052476
FBgn0260960	-0.172386	8.09218	16.2438	5.57e-05	0.00052484
FBgn0003887	0.191716	9.08769	16.2173	5.65e-05	0.00053131
FBgn0034165	-0.297464	3.70052	16.2056	5.68e-05	0.00053367
FBgn0033958	0.24585	6.22405	16.193	5.72e-05	0.00053676
FBgn0040098	-0.261376	5.26419	16.1846	5.75e-05	0.00053867
FBgn0033723	0.269164	4.9142	16.1767	5.77e-05	0.00053997
FBgn0034179	-0.243229	4.82342	16.1778	5.77e-05	0.00053997
FBgn0026872	0.256503	4.81487	16.1681	5.8e-05	0.00054196
FBgn0029814	0.247072	6.86052	16.1087	5.98e-05	0.00055875
FBgn0030941	0.215081	5.60143	16.0783	6.08e-05	0.0005668
FBgn0036990	0.249704	4.26578	16.0666	6.12e-05	0.00056983
FBgn0031436	0.187467	8.40519	16.0455	6.18e-05	0.00057472
FBgn0005585	-0.197176	9.08616	16.046	6.18e-05	0.00057472
FBgn0051445	-0.203039	5.89148	16.0311	6.23e-05	0.00057862
FBgn0037892	0.315292	4.33697	16.0279	6.24e-05	0.00057911
FBgn0036659	-0.208406	5.62041	16.0254	6.25e-05	0.00057936
FBgn0020766	0.197722	5.86307	16.0149	6.28e-05	0.00058207
FBgn0031359	-0.182321	7.47957	16.011	6.3e-05	0.00058277
FBgn0014018	-0.298499	6.26258	15.9702	6.43e-05	0.00059497
FBgn0085419	0.278322	3.93246	15.9551	6.49e-05	0.0005992
FBgn0029708	0.21167	5.81168	15.9162	6.62e-05	0.00061063
FBgn0035374	0.220286	5.18604	15.8719	6.78e-05	0.00062452
FBgn0030304	0.182573	6.3401	15.8223	6.96e-05	0.00064002
FBgn0005775	0.254455	4.7549	15.7873	7.09e-05	0.00065086
FBgn0031389	-0.313775	3.58507	15.7327	7.3e-05	0.00066935
FBgn0028879	0.289235	4.74642	15.7281	7.31e-05	0.00067042
FBgn0002781	0.171484	7.0073	15.7002	7.42e-05	0.00067982
FBgn0030479	0.236679	5.91621	15.6887	7.47e-05	0.00068306
FBgn0034727	0.225083	4.71968	15.6879	7.47e-05	0.00068306
FBgn0032899	0.193092	5.87872	15.6546	7.6e-05	0.00069404
FBgn0036727	-0.216803	4.92193	15.6241	7.73e-05	0.0007047
FBgn0030870	0.241041	5.5922	15.5965	7.84e-05	0.0007142
FBgn0039911	0.221216	5.9651	15.5956	7.84e-05	0.0007142
FBgn0262539	-0.274533	4.78689	15.5863	7.88e-05	0.00071714
FBgn0052432	0.274225	6.65419	15.5816	7.9e-05	0.0007183
FBgn0035076	-0.253811	4.3218	15.5487	8.04e-05	0.0007303
FBgn0011787	0.288569	4.88769	15.5397	8.08e-05	0.00073255
FBgn0002579	0.211269	8.77567	15.4766	8.35e-05	0.00075676
FBgn0014002	-0.175885	9.08876	15.4561	8.44e-05	0.00076438
FBgn0032706	-0.195663	5.90045	15.4542	8.45e-05	0.00076454
FBgn0028473	0.149593	8.74771	15.4327	8.55e-05	0.00077263
FBgn0034474	-0.187642	8.90303	15.4262	8.58e-05	0.00077462
FBgn0036334	0.194823	6.11069	15.3912	8.74e-05	0.0007878
FBgn0032021	0.188405	6.91686	15.3912	8.74e-05	0.0007878
FBgn0037238	0.238019	6.27409	15.3503	8.93e-05	0.00080436
FBgn0026753	0.161541	8.8044	15.3308	9.02e-05	0.00081135
FBgn0027572	-0.186987	6.37657	15.2946	9.2e-05	0.00082634
FBgn0028690	-0.172908	7.06588	15.2912	9.21e-05	0.00082714
FBgn0260766	-0.214433	5.73445	15.2762	9.29e-05	0.00083284
FBgn0053481	0.252425	4.988	15.2483	9.43e-05	0.00084263
FBgn0036454	-0.243798	8.2512	15.239	9.47e-05	0.00084609
FBgn0261593	0.200892	8.91976	15.2006	9.67e-05	0.00086279
FBgn0032752	0.263378	4.62506	15.1795	9.78e-05	0.00087173
FBgn0038136	0.225342	6.27092	15.1779	9.78e-05	0.00087179
FBgn0034138	0.188232	9.06178	15.1713	9.82e-05	0.00087411
FBgn0259210	0.212452	4.92315	15.1627	9.86e-05	0.00087737
FBgn0033310	0.274497	4.4494	15.151	9.92e-05	0.00088207
FBgn0030485	-0.223571	5.07366	15.1295	0.00010038	0.00089145
FBgn0031893	0.237381	5.63366	15.1241	0.00010067	0.00089252
FBgn0028400	0.220779	6.35492	15.1256	0.00010059	0.00089252
FBgn0262512	0.201408	6.46377	15.1173	0.00010103	0.00089501
FBgn0052082	0.2234	6.88085	15.1044	0.00010172	0.00090041
FBgn0032648	-0.206497	5.81246	15.1014	0.00010189	0.00090113
FBgn0031734	-0.177841	7.66227	15.0858	0.00010273	0.00090784
FBgn0038720	-0.207533	5.2032	15.0626	0.000104	0.00091831
FBgn0262801	-0.186589	6.14961	15.0523	0.00010457	0.0009224
FBgn0030102	0.211577	5.77782	15.0455	0.00010495	0.00092438
FBgn0053054	0.25469	4.5976	15.0405	0.00010523	0.00092536
FBgn0036461	-0.24516	4.47298	15.0408	0.00010521	0.00092536
FBgn0038805	0.210955	5.53991	15.0206	0.00010634	0.00093361
FBgn0030251	-0.185751	7.81485	14.9816	0.00010856	0.00095235
FBgn0037974	-0.287451	5.75356	14.9698	0.00010925	0.00095676
FBgn0034394	-0.265247	7.0022	14.9583	0.00010991	0.00096104
FBgn0020255	0.173315	7.3538	14.9511	0.00011033	0.00096395
FBgn0015756	0.163546	9.06212	14.8882	0.00011407	0.000995
FBgn0038020	-0.212561	6.26254	14.8794	0.00011461	0.00099807
FBgn0034063	-0.24859	4.49566	14.8544	0.00011613	0.00100971
FBgn0034225	-0.202498	6.23038	14.8443	0.00011676	0.00101432
FBgn0054043	-0.294911	4.59359	14.825	0.00011796	0.00102229
FBgn0083956	-0.197537	8.08113	14.7754	0.0001211	0.00104784
FBgn0027575	0.228767	5.57713	14.7606	0.00012206	0.00105525
FBgn0036462	0.315985	4.15807	14.7539	0.00012249	0.00105753
FBgn0013342	0.199941	8.3928	14.7535	0.00012252	0.00105753
FBgn0014135	-0.277291	3.79632	14.7489	0.00012282	0.0010593
dsim_PG00036	-0.251694	5.13325	14.7391	0.00012346	0.00106311
FBgn0039594	-0.187321	7.5635	14.7332	0.00012385	0.00106476
FBgn0005533	0.167945	9.07841	14.6613	0.00012866	0.00110437
FBgn0036996	-0.26593	7.88571	14.6557	0.00012904	0.00110678
FBgn0027601	-0.194127	6.43222	14.6316	0.0001307	0.00111924
FBgn0033164	-0.218601	5.19984	14.6323	0.00013065	0.00111924
FBgn0041707	0.196681	5.94849	14.5989	0.00013299	0.00113791
FBgn0051665	0.246773	6.26563	14.5714	0.00013495	0.00115283
FBgn0259219	0.161311	7.25993	14.5577	0.00013593	0.00116029
FBgn0028540	-0.19765	5.86471	14.5496	0.00013652	0.00116437
FBgn0051373	-0.240751	4.85134	14.496	0.00014046	0.00119708
FBgn0033079	-0.258133	4.98196	14.4842	0.00014134	0.00120366
FBgn0030926	-0.232545	4.73208	14.4492	0.00014399	0.00122523
FBgn0263705	0.319808	5.78161	14.4471	0.00014415	0.00122564
FBgn0037213	0.176419	6.16603	14.434	0.00014516	0.00123321
FBgn0034642	0.26224	4.45041	14.3301	0.00015339	0.00130109
FBgn0038465	-0.234551	6.62496	14.3207	0.00015416	0.00130658
FBgn0035772	0.177561	6.69184	14.3101	0.00015503	0.00131192
FBgn0265356	0.205055	8.14384	14.2702	0.00015835	0.0013379
FBgn0011591	0.276194	4.34699	14.2565	0.00015951	0.00134559
FBgn0028490	-0.202528	8.25986	14.21	0.0001635	0.00137543
FBgn0030358	0.29363	3.61293	14.1982	0.00016453	0.0013825
FBgn0037040	-0.167797	7.54626	14.1895	0.00016529	0.00138676
FBgn0038037	-0.189268	7.5486	14.1898	0.00016526	0.00138676
FBgn0020415	-0.198294	6.71219	14.188	0.00016542	0.00138677
FBgn0036125	-0.148487	8.41433	14.1649	0.00016746	0.00140281
FBgn0027580	-0.177979	8.81549	14.16	0.0001679	0.00140536
FBgn0264308	0.280285	5.57639	14.1463	0.00016913	0.00141348
FBgn0086704	0.217268	5.03792	14.1105	0.00017238	0.00143842
FBgn0051778	-0.312528	4.07107	14.0439	0.00017859	0.00148797
FBgn0004797	-0.247161	4.89225	14.0339	0.00017954	0.00149242
FBgn0263987	0.258908	7.28643	14.0212	0.00018076	0.00150138
FBgn0011693	-0.175052	8.25723	14.0191	0.00018096	0.00150187
FBgn0029608	-0.182663	6.10988	14.0003	0.00018278	0.0015158
FBgn0036623	-0.185318	6.81638	13.9727	0.00018548	0.00153586
FBgn0027585	0.212144	7.51064	13.9705	0.0001857	0.00153647
FBgn0034638	-0.167541	7.69259	13.9639	0.00018636	0.00154075
FBgn0033788	-0.249253	6.81369	13.954	0.00018734	0.00154763
FBgn0016917	-0.189605	8.13195	13.9515	0.00018758	0.00154849
FBgn0029147	-0.310922	5.13589	13.9266	0.00019009	0.00156798
FBgn0053203	0.214453	5.74208	13.8964	0.00019317	0.00159218
FBgn0037847	0.16671	6.74641	13.8786	0.00019501	0.00160489
FBgn0034390	-0.213174	5.62095	13.874	0.00019548	0.00160757
FBgn0053296	-0.293815	4.04509	13.8597	0.00019698	0.00161852
FBgn0028375	-0.209501	5.59366	13.7931	0.00020409	0.00167449
FBgn0025814	-0.205067	7.62321	13.7562	0.00020814	0.00170381
FBgn0261108	-0.215467	5.25373	13.7298	0.00021107	0.00172654
FBgn0031376	-0.188458	5.86901	13.7259	0.00021152	0.00172889
FBgn0034940	0.238505	4.22477	13.7043	0.00021397	0.00174754
FBgn0012036	-0.162044	8.76519	13.7029	0.00021413	0.00174754
FBgn0052647	-0.269616	6.97581	13.6988	0.0002146	0.00175005
FBgn0261608	0.182528	8.1751	13.6719	0.00021769	0.00177257
FBgn0033351	0.252546	4.85086	13.6651	0.00021847	0.00177763
FBgn0032836	-0.193746	7.8069	13.6192	0.00022388	0.00181889
FBgn0025456	-0.234976	5.53065	13.611	0.00022487	0.00182551
FBgn0052333	0.318886	4.4076	13.5782	0.00022882	0.00185625
FBgn0035392	-0.29008	3.92805	13.575	0.00022922	0.00185806
FBgn0026751	0.204457	5.18341	13.5541	0.00023178	0.00187739
FBgn0011305	0.186999	5.30354	13.5522	0.00023202	0.00187793
FBgn0033978	0.302018	7.42514	13.5215	0.00023585	0.00190749
FBgn0026563	-0.162615	8.73799	13.5126	0.00023697	0.00191509
FBgn0010741	0.203634	5.4362	13.499	0.0002387	0.00192762
FBgn0004363	0.183254	10.2859	13.4877	0.00024014	0.00193781
FBgn0250842	0.199365	7.06965	13.4844	0.00024055	0.0019397
FBgn0038481	0.223264	4.95092	13.4717	0.00024219	0.00195148
FBgn0030778	0.279713	4.38274	13.4639	0.0002432	0.00195815
FBgn0261053	0.285828	3.71178	13.4603	0.00024366	0.00196036
FBgn0015765	-0.248007	3.88732	13.4578	0.00024399	0.00196159
FBgn0053125	-0.20602	6.87402	13.4551	0.00024435	0.00196296
FBgn0002622	0.173165	9.63265	13.4422	0.00024602	0.00197349
FBgn0040350	-0.270606	4.66718	13.4429	0.00024594	0.00197349
FBgn0035170	0.285771	3.68341	13.4227	0.00024859	0.00199262
FBgn0026196	0.223065	4.55709	13.4144	0.0002497	0.00199852
FBgn0010768	0.317986	3.32955	13.3954	0.00025224	0.00201734
FBgn0039611	-0.299747	4.53495	13.3665	0.00025616	0.00204717
FBgn0085414	0.244333	5.78342	13.3406	0.00025973	0.00207415
FBgn0037330	0.244717	4.21727	13.3325	0.00026084	0.00208152
FBgn0027930	-0.255817	4.8825	13.323	0.00026217	0.00209055
FBgn0026428	-0.151273	7.85221	13.3146	0.00026335	0.0020984
FBgn0031626	-0.182703	6.85467	13.3128	0.0002636	0.00209889
FBgn0051320	-0.182067	5.67811	13.3107	0.00026389	0.00209964
FBgn0052190	-0.162886	8.45369	13.2897	0.00026687	0.0021202
FBgn0263593	-0.169984	7.61371	13.2833	0.00026778	0.00212432
FBgn0051221	0.224986	7.18802	13.2804	0.00026819	0.00212599
FBgn0004654	-0.211343	7.63556	13.2593	0.00027124	0.00214858
FBgn0032900	-0.214533	4.66936	13.256	0.00027171	0.00215073
FBgn0015031	0.233999	7.80277	13.2314	0.0002753	0.00217419
FBgn0029894	0.2205	4.75276	13.2302	0.00027548	0.00217419
FBgn0031737	0.251282	4.38938	13.2232	0.00027651	0.00217912
FBgn0053970	-0.181174	6.5102	13.197	0.0002804	0.0022082
FBgn0040346	0.25311	4.27431	13.1953	0.00028065	0.00220852
FBgn0032055	-0.179776	8.10459	13.1625	0.00028561	0.00224265
FBgn0032801	0.281916	3.75805	13.1094	0.00029382	0.00230541
FBgn0036795	-0.236903	4.44935	13.1009	0.00029516	0.00231425
FBgn0051704	-0.253858	7.65204	13.0847	0.00029772	0.00233264
FBgn0040097	-0.216355	6.00378	13.0605	0.00030159	0.00236124
FBgn0028662	0.173312	6.73826	12.9717	0.00031623	0.00246691
FBgn0039088	-0.157371	6.68886	12.9725	0.0003161	0.00246691
FBgn0000094	-0.279957	6.92794	12.9682	0.00031682	0.00246976
FBgn0033818	-0.164306	6.54311	12.9537	0.00031928	0.00248715
FBgn0029882	-0.191339	5.8546	12.9476	0.00032034	0.00249355
FBgn0086712	0.210853	4.72161	12.9427	0.00032117	0.00249821
FBgn0035505	0.268318	5.70971	12.9293	0.00032347	0.00251433
FBgn0051547	-0.175432	6.17893	12.926	0.00032405	0.00251699
FBgn0035779	0.214273	6.16186	12.8749	0.00033303	0.00258486
FBgn0020269	0.231052	5.11123	12.8694	0.000334	0.00259055
FBgn0033912	0.161474	9.06981	12.8543	0.0003367	0.00260959
FBgn0039874	-0.304505	3.67724	12.8252	0.00034198	0.00264864
FBgn0027794	0.255333	5.18678	12.788	0.00034886	0.00269222
FBgn0039689	0.222593	5.19999	12.7894	0.00034859	0.00269222
FBgn0020385	-0.222173	6.66329	12.7885	0.00034876	0.00269222
FBgn0037265	-0.183428	5.74009	12.7751	0.00035127	0.00270891
FBgn0017429	0.213132	5.13167	12.7681	0.00035257	0.00271701
FBgn0014031	-0.25206	5.79275	12.7167	0.0003624	0.00278676
FBgn0032048	0.228353	4.32592	12.7096	0.00036378	0.00279538
FBgn0261261	-0.209082	7.05394	12.6879	0.00036803	0.00282603
FBgn0051102	-0.226624	4.4009	12.681	0.00036939	0.00283446
FBgn0033699	0.16577	9.21998	12.6754	0.00037049	0.00283886
FBgn0051659	-0.213318	5.60216	12.6618	0.00037321	0.00285763
FBgn0028886	-0.219743	5.19183	12.6377	0.00037805	0.00289061
FBgn0039223	0.175809	5.74832	12.6356	0.00037847	0.00289177
FBgn0037292	-0.210172	6.42188	12.6134	0.00038298	0.00292416
FBgn0037935	-0.183387	6.3549	12.608	0.0003841	0.00292647
FBgn0053530	-0.252209	4.996	12.6087	0.00038395	0.00292647
FBgn0033274	0.19077	7.30497	12.5995	0.00038585	0.00293774
FBgn0030274	0.21547	4.41084	12.5895	0.00038792	0.00295142
FBgn0030897	0.238987	7.3443	12.5817	0.00038955	0.00296174
FBgn0038679	0.203867	6.55154	12.5621	0.00039365	0.00298866
FBgn0052813	0.190829	5.79354	12.5514	0.00039591	0.00300164
FBgn0032054	-0.271207	3.92792	12.5338	0.00039967	0.00302797
FBgn0032079	-0.199485	5.28292	12.5217	0.00040226	0.00304549
FBgn0053543	0.272052	3.95434	12.5179	0.00040307	0.00304948
FBgn0085241	0.245999	9.2187	12.5055	0.00040576	0.00306765
FBgn0036154	-0.191016	5.69973	12.5025	0.00040641	0.00306884
FBgn0035409	-0.25491	4.33177	12.5022	0.00040648	0.00306884
FBgn0031228	0.242824	7.15149	12.4894	0.00040927	0.00308774
FBgn0038504	0.195513	5.87211	12.4847	0.00041029	0.00309324
FBgn0032249	0.242365	4.29508	12.4514	0.00041768	0.00314459
FBgn0040005	-0.189472	5.084	12.4273	0.00042311	0.00318323
FBgn0032810	0.282125	3.60002	12.4258	0.00042344	0.00318349
FBgn0038984	-0.141045	8.75232	12.4108	0.00042687	0.00320477
FBgn0039897	0.194056	8.67157	12.3867	0.0004324	0.00324408
FBgn0039629	-0.302961	4.85394	12.3697	0.00043635	0.00326915
FBgn0261532	0.190172	5.71298	12.3613	0.00043832	0.00328158
FBgn0010078	0.20543	8.71691	12.3527	0.00044034	0.00329445
FBgn0001225	-0.19327	6.41238	12.3489	0.00044124	0.00329664
FBgn0034517	0.222125	4.13347	12.3262	0.00044664	0.00333236
FBgn0032195	0.287925	3.62474	12.3128	0.00044987	0.00335177
FBgn0029897	0.155327	9.22968	12.229	0.00047053	0.00349847
FBgn0037915	-0.151465	7.71121	12.1978	0.00047846	0.00355006
FBgn0263774	-0.20446	5.64803	12.1734	0.00048477	0.00359193
FBgn0083968	0.304743	3.96509	12.1527	0.00049016	0.00362693
FBgn0033395	-0.245602	4.10286	12.1536	0.00048994	0.00362693
FBgn0003941	0.170824	9.28118	12.15	0.00049087	0.00362717
FBgn0053113	0.145785	8.93855	12.1289	0.00049647	0.00366203
FBgn0035880	-0.151418	6.47138	12.117	0.00049965	0.00368197
FBgn0035347	-0.136296	7.52928	12.1123	0.00050091	0.00368874
FBgn0029930	-0.225195	4.30614	12.1079	0.00050209	0.00369488
FBgn0003890	0.202748	6.84721	12.0986	0.0005046	0.00371085
FBgn0054051	-0.208685	5.86899	12.0965	0.00050516	0.0037124
FBgn0085455	-0.271187	4.10196	12.0948	0.00050563	0.00371331
FBgn0003517	0.167752	9.93348	12.0842	0.00050852	0.00373018
FBgn0262728	0.213099	5.51424	12.0813	0.00050931	0.00373278
FBgn0259951	-0.183414	7.3642	12.0591	0.00051541	0.00377234
FBgn0037000	-0.221216	5.1362	12.0591	0.00051541	0.00377234
FBgn0261278	0.210772	4.50804	12.0445	0.00051946	0.00379684
FBgn0011566	0.25797	4.16073	12.0265	0.0005245	0.00382844
FBgn0040899	0.293198	3.86392	12.0226	0.00052559	0.00383293
FBgn0030616	0.140766	9.61049	12.0218	0.00052582	0.00383293
FBgn0031824	-0.269698	3.97221	12.019	0.00052662	0.00383614
FBgn0033145	-0.27585	3.93861	12.0177	0.00052698	0.00383615
FBgn0028507	0.201319	4.95288	12.002	0.00053144	0.00386604
FBgn0036928	0.175452	6.34266	11.9907	0.00053467	0.00388691
FBgn0003062	0.260287	4.38995	11.9882	0.0005354	0.00388877
FBgn0031836	0.143217	7.17741	11.9873	0.00053565	0.00388877
FBgn0032018	-0.186946	5.77592	11.9681	0.00054119	0.00392635
FBgn0034479	-0.162177	6.41006	11.9574	0.00054432	0.00394642
FBgn0037714	-0.228334	4.88931	11.9556	0.00054483	0.00394747
FBgn0086359	-0.158674	6.93257	11.9328	0.00055153	0.00399334
FBgn0032699	-0.182943	6.3351	11.9099	0.00055838	0.00404016
FBgn0035534	0.226302	4.39276	11.9034	0.00056033	0.00405156
FBgn0038416	0.295443	3.82836	11.8973	0.00056215	0.00406204
FBgn0035211	-0.287039	3.42157	11.8879	0.00056498	0.00407976
FBgn0013263	0.169518	6.29624	11.8677	0.00057117	0.00412167
FBgn0023530	0.236833	4.31587	11.8391	0.00057999	0.0041825
FBgn0035422	0.15955	9.05751	11.8333	0.00058181	0.00419288
FBgn0029663	0.286237	4.57538	11.8242	0.00058464	0.00420764
FBgn0040687	0.242355	9.45969	11.8248	0.00058448	0.00420764
FBgn0034724	0.178793	5.49041	11.8184	0.00058649	0.00421808
FBgn0265191	0.175915	7.55305	11.8163	0.00058716	0.0042201
FBgn0085388	-0.207379	5.64204	11.8111	0.0005888	0.00422908
FBgn0011670	-0.170865	7.43226	11.8041	0.00059101	0.0042393
FBgn0052113	-0.285336	5.60106	11.7978	0.000593	0.00425073
FBgn0035083	0.208806	6.54212	11.7718	0.00060135	0.00430776
FBgn0037592	-0.166991	6.05682	11.7447	0.00061016	0.00436794
FBgn0030174	0.262579	4.182	11.7147	0.00062007	0.00443594
FBgn0053147	0.247647	5.3792	11.7089	0.00062201	0.00444404
FBgn0023517	0.239263	4.02602	11.7076	0.00062244	0.00444404
FBgn0011768	-0.159402	6.29891	11.7087	0.00062208	0.00444404
FBgn0034662	-0.223611	7.64783	11.6998	0.00062508	0.00445995
FBgn0032946	0.277487	9.21761	11.6953	0.00062659	0.00446775
FBgn0259168	0.213643	6.3098	11.6903	0.00062826	0.00447671
FBgn0052736	0.269675	3.80348	11.6848	0.00063012	0.00448699
FBgn0263621	0.245834	4.72315	11.6317	0.00064836	0.00461384
FBgn0032536	0.22369	4.99826	11.612	0.00065528	0.00466
FBgn0026592	0.196313	6.01278	11.5802	0.00066658	0.00473414
FBgn0037015	0.312084	3.16783	11.5427	0.00068017	0.00482429
FBgn0035272	0.215389	4.4488	11.5306	0.00068458	0.0048524
FBgn0034515	0.260291	6.976	11.5211	0.00068811	0.00487101
FBgn0038809	-0.149879	7.64746	11.5139	0.00069079	0.00488676
FBgn0036015	0.266837	6.82812	11.4975	0.00069689	0.00492667
FBgn0038354	-0.315704	3.32406	11.4881	0.00070043	0.00494844
FBgn0010194	0.302266	3.17621	11.4841	0.00070194	0.00495588
FBgn0260795	0.151549	6.69255	11.4813	0.000703	0.00496013
FBgn0033431	-0.238193	4.68535	11.4779	0.00070428	0.0049659
FBgn0013972	0.182433	5.36367	11.466	0.00070881	0.0049913
FBgn0027499	0.216907	5.37592	11.4603	0.00071099	0.00500336
FBgn0022893	0.16728	6.62422	11.4572	0.00071218	0.00500848
FBgn0029664	0.201631	5.61798	11.4474	0.00071593	0.00502828
FBgn0031897	-0.168272	6.83029	11.4486	0.00071547	0.00502828
FBgn0001128	0.248208	10.1402	11.4247	0.00072472	0.00508343
FBgn0034743	0.166157	8.95929	11.4025	0.00073347	0.00514144
FBgn0000556	-0.161497	11.3879	11.3933	0.00073709	0.00516344
FBgn0001216	0.141318	8.21507	11.3879	0.00073925	0.00517522
FBgn0262517	-0.177542	6.31723	11.3806	0.00074217	0.00519229
FBgn0020618	0.163413	9.68434	11.3378	0.00075944	0.00530279
FBgn0051211	0.169395	7.11068	11.3348	0.0007607	0.00530815
FBgn0250757	-0.16583	7.16767	11.3281	0.00076342	0.00532368
FBgn0010612	0.246551	9.14171	11.2908	0.00077892	0.00542806
FBgn0039040	-0.19612	6.13285	11.2765	0.00078495	0.0054632
FBgn0025827	-0.242328	4.48894	11.2689	0.00078816	0.00548204
FBgn0053514	-0.254924	4.17789	11.2653	0.00078969	0.0054891
FBgn0037037	-0.187407	5.05379	11.2314	0.00080425	0.00558672
FBgn0083919	0.21755	10.9083	11.218	0.00081009	0.0056237
FBgn0011272	0.176197	9.1816	11.2165	0.00081072	0.00562447
FBgn0250785	0.171828	5.87166	11.2056	0.00081552	0.0056541
FBgn0038490	0.303551	3.5217	11.2012	0.00081744	0.00566375
FBgn0086450	0.224779	5.48263	11.1993	0.0008183	0.00566606
FBgn0014163	0.186444	7.93186	11.1849	0.00082464	0.00570629
FBgn0021953	-0.137967	7.83908	11.1822	0.00082585	0.00571106
FBgn0261722	0.149456	6.61549	11.1704	0.00083112	0.00573645
FBgn0031069	0.141398	8.39749	11.1714	0.00083069	0.00573645
FBgn0030344	-0.152723	6.40778	11.1717	0.00083052	0.00573645
FBgn0000108	0.251802	7.93561	11.1606	0.00083553	0.00575949
FBgn0036553	-0.214948	4.60517	11.1611	0.00083529	0.00575949
FBgn0030234	0.177693	5.48257	11.155	0.00083805	0.00577316
FBgn0034140	-0.234993	4.70029	11.1259	0.00085129	0.0058569
FBgn0028481	0.231587	4.57663	11.1043	0.00086128	0.00592187
FBgn0031044	0.237159	4.2464	11.0626	0.00088087	0.00604886
FBgn0032394	-0.183812	6.87554	11.0589	0.00088264	0.00605712
FBgn0039156	-0.155524	6.5569	11.0445	0.00088952	0.00610046
FBgn0025592	-0.176675	5.61248	11.0427	0.00089038	0.00610244
FBgn0259227	-0.194251	6.04691	11.0352	0.000894	0.00612337
FBgn0000442	-0.268131	4.25861	11.0327	0.00089519	0.00612768
FBgn0034001	0.232399	4.00266	11.0202	0.00090125	0.00616177
FBgn0263006	0.182338	13.1528	11.0175	0.00090255	0.00616626
FBgn0037270	0.155529	7.11044	11.0016	0.00091033	0.00621035
FBgn0034521	-0.159474	6.08322	10.9985	0.00091184	0.006214
FBgn0259173	0.211112	4.75133	10.9838	0.00091914	0.00625979
FBgn0037744	-0.166721	6.41841	10.9785	0.00092175	0.00627359
FBgn0037856	0.259331	3.55723	10.9736	0.00092421	0.0062864
FBgn0025140	0.224192	3.99581	10.9349	0.0009437	0.00640278
FBgn0039025	-0.217051	4.83981	10.9355	0.00094337	0.00640278
FBgn0040395	0.173714	6.61031	10.9328	0.00094475	0.00640589
FBgn0025885	-0.156213	7.45179	10.9224	0.00095007	0.0064379
FBgn0262366	-0.28795	3.62081	10.8939	0.00096479	0.00653356
FBgn0264979	-0.243127	4.61829	10.8787	0.00097275	0.0065833
FBgn0027087	0.175716	5.73217	10.8582	0.0009836	0.00665259
FBgn0036910	-0.18507	5.13173	10.849	0.0009885	0.0066815
FBgn0021995	0.220417	4.36119	10.8342	0.00099643	0.0067309
FBgn0010482	0.198459	9.15065	10.8329	0.00099715	0.00673152
FBgn0039395	-0.175531	5.89944	10.8288	0.00099935	0.00674219
FBgn0038450	-0.172926	8.22232	10.8007	0.00101463	0.00683797
FBgn0034488	-0.177157	5.84478	10.8003	0.00101482	0.00683797
FBgn0033483	-0.194876	4.94303	10.7891	0.001021	0.00687535
FBgn0032123	-0.144947	7.71013	10.7752	0.00102869	0.00692094
FBgn0031948	0.221595	5.13793	10.7394	0.00104881	0.0070406
FBgn0011668	-0.184082	9.90815	10.7215	0.00105898	0.00710447
FBgn0259145	0.270358	4.45714	10.7154	0.0010625	0.00712361
FBgn0030086	0.170321	6.79179	10.7094	0.00106593	0.00713778
FBgn0263773	-0.189702	8.00818	10.7104	0.00106537	0.00713778
FBgn0034423	-0.22196	4.51237	10.7067	0.0010675	0.00713976
FBgn0028622	0.246357	5.28777	10.7004	0.0010711	0.00715457
FBgn0003116	-0.257286	3.89521	10.7011	0.0010707	0.00715457
FBgn0034988	0.216973	4.81283	10.6963	0.00107349	0.00716613
FBgn0260441	0.161791	8.81188	10.6932	0.0010753	0.00716901
FBgn0037020	-0.173032	5.22089	10.6938	0.00107494	0.00716901
FBgn0035480	-0.210694	4.21328	10.6921	0.00107592	0.00716901
FBgn0038516	-0.261767	4.06845	10.6822	0.00108169	0.00720302
FBgn0034438	-0.18315	5.55856	10.6529	0.00109901	0.00731386
FBgn0053548	0.183325	5.38437	10.6459	0.00110316	0.00733694
FBgn0003068	0.2895	4.28398	10.6095	0.00112511	0.00745988
FBgn0051327	-0.164173	6.46349	10.6103	0.00112462	0.00745988
FBgn0261276	0.139193	6.64122	10.6033	0.00112883	0.0074754
FBgn0050151	-0.28706	3.60721	10.6013	0.00113006	0.00747892
FBgn0038774	-0.159348	6.60373	10.6001	0.00113083	0.00747945
FBgn0003187	-0.133603	7.57162	10.592	0.0011358	0.00750312
FBgn0031546	-0.143447	6.98837	10.5921	0.00113569	0.00750312
FBgn0052232	-0.195992	4.38164	10.584	0.00114071	0.00753093
FBgn0051712	0.136028	7.2278	10.5814	0.00114233	0.007537
FBgn0039323	-0.18072	5.66328	10.5727	0.00114771	0.00756785
FBgn0030510	0.19927	5.00628	10.5715	0.00114842	0.0075679
FBgn0000409	0.194877	10.5944	10.5686	0.00115026	0.00757541
FBgn0004784	0.131999	6.8916	10.5586	0.00115648	0.00761176
FBgn0024236	0.159906	6.63889	10.539	0.00116881	0.0076835
FBgn0033903	0.224918	4.83	10.4973	0.0011955	0.0078402
FBgn0027657	-0.157302	6.80625	10.4972	0.00119556	0.0078402
FBgn0265137	-0.196617	6.02434	10.492	0.00119894	0.00785759
FBgn0036144	0.176691	5.64244	10.4617	0.00121874	0.00797285
FBgn0051550	0.179001	5.99046	10.4597	0.00122009	0.00797682
FBgn0032175	-0.161791	5.54391	10.4528	0.00122466	0.00800135
FBgn0259972	-0.251555	4.37482	10.4518	0.00122533	0.00800135
FBgn0036449	-0.170658	6.11201	10.4496	0.00122674	0.00800576
FBgn0034789	0.262849	5.51971	10.4369	0.00123521	0.00805611
FBgn0036652	-0.152544	6.81605	10.4351	0.00123644	0.00805931
FBgn0033934	0.182034	4.74399	10.4278	0.00124136	0.00808644
FBgn0031813	0.162314	6.90005	10.4172	0.00124845	0.00812775
FBgn0035866	-0.18832	4.37736	10.4104	0.00125308	0.00815298
FBgn0037676	0.233393	4.71455	10.4072	0.00125522	0.00816194
FBgn0052278	0.186349	5.22244	10.405	0.00125673	0.00816683
FBgn0032587	0.257697	4.43404	10.3955	0.00126326	0.00819736
FBgn0052372	0.19205	6.59047	10.3948	0.00126371	0.00819736
FBgn0033915	0.154791	6.85772	10.3964	0.0012626	0.00819736
FBgn0053109	-0.153127	7.78375	10.3898	0.00126711	0.00821453
FBgn0064117	0.248982	4.33393	10.3843	0.0012709	0.00823409
FBgn0035848	-0.193496	4.36445	10.3722	0.0012793	0.00828357
FBgn0259111	-0.173995	7.2643	10.3668	0.00128299	0.00830246
FBgn0264542	0.241675	5.43768	10.3648	0.0012844	0.00830661
FBgn0040232	-0.166239	5.68341	10.3617	0.00128654	0.00831547
FBgn0030613	0.257459	5.89612	10.346	0.00129753	0.00838077
FBgn0000636	0.16229	6.04485	10.3451	0.0012982	0.00838077
FBgn0044030	0.280995	3.66077	10.3416	0.00130062	0.00838638
FBgn0011204	0.145388	7.33807	10.3422	0.0013002	0.00838638
FBgn0260657	0.229636	6.38756	10.3276	0.00131059	0.00844558
FBgn0031621	-0.193723	4.80785	10.3226	0.00131408	0.00846299
FBgn0038437	0.281382	3.28658	10.3214	0.00131496	0.00846363
FBgn0032723	-0.200671	6.79417	10.3203	0.00131575	0.00846366
FBgn0030467	0.260463	3.72721	10.3156	0.0013191	0.00847513
FBgn0040207	0.204444	4.79305	10.3166	0.00131841	0.00847513
FBgn0261588	0.270326	4.55122	10.3028	0.00132826	0.00852884
FBgn0043471	0.175672	5.23399	10.2984	0.00133148	0.00854446
FBgn0085407	0.227591	5.03489	10.292	0.00133611	0.00856906
FBgn0014868	-0.163038	6.33007	10.2908	0.00133692	0.00856914
FBgn0002778	-0.209631	4.84313	10.2886	0.00133856	0.00857456
FBgn0039857	0.149447	9.73274	10.2822	0.0013432	0.0085941
FBgn0032287	-0.253074	4.11123	10.2826	0.00134293	0.0085941
FBgn0034151	0.194745	6.30822	10.2645	0.00135612	0.00866644
FBgn0053303	-0.13814	6.44635	10.2609	0.0013588	0.00867845
FBgn0030060	-0.188862	5.52772	10.2511	0.00136604	0.0087195
FBgn0003189	0.193349	5.46957	10.2165	0.00139189	0.00885829
FBgn0034110	-0.17639	4.93454	10.2149	0.00139308	0.00886062
FBgn0001224	-0.26407	4.56114	10.2054	0.00140027	0.0088959
FBgn0029095	0.168821	5.6217	10.1938	0.00140914	0.00894695
FBgn0011290	0.185665	4.64632	10.186	0.00141514	0.00897975
FBgn0031110	0.226704	5.06932	10.1781	0.0014212	0.00900233
FBgn0030376	-0.164653	6.75241	10.1485	0.00144417	0.00913708
FBgn0028648	0.247657	4.43362	10.1406	0.00145036	0.0091603
FBgn0015664	0.179636	5.14987	10.1406	0.00145039	0.0091603
FBgn0036925	-0.140439	7.43671	10.1427	0.00144878	0.0091603
FBgn0035917	-0.13719	9.7295	10.1259	0.00146201	0.0092283
FBgn0029896	-0.156002	9.50492	10.123	0.00146428	0.00923721
FBgn0040502	0.258302	7.74716	10.1138	0.00147163	0.00927818
FBgn0032679	0.13896	6.47987	10.0953	0.00148648	0.00936631
FBgn0260776	-0.157542	6.0331	10.0877	0.00149261	0.00939392
FBgn0264329	-0.230565	5.51296	10.0881	0.00149229	0.00939392
FBgn0002590	0.13511	9.33715	10.0856	0.00149433	0.00939928
FBgn0036824	-0.162292	7.47369	10.0688	0.00150803	0.0094744
FBgn0037057	-0.169834	5.99534	10.0558	0.00151867	0.0095357
FBgn0033358	0.284343	3.73307	10.0469	0.00152603	0.0095763
FBgn0033891	0.242531	4.01016	10.0443	0.00152824	0.00958444
FBgn0032124	-0.312249	2.86578	10.0432	0.0015291	0.00958444
FBgn0030367	-0.266396	3.89492	10.0267	0.00154284	0.00966492
FBgn0038828	0.301187	3.2618	10.0252	0.00154413	0.00966739
FBgn0036373	0.17069	4.84328	10.0109	0.00155618	0.00973718
FBgn0020414	-0.144091	7.26948	9.97757	0.00158458	0.00990916
FBgn0038311	-0.166694	5.43251	9.96914	0.00159186	0.00994891
FBgn0032925	0.188222	4.24537	9.95715	0.00160226	0.0100023
FBgn0262623	-0.309173	5.79073	9.94981	0.00160866	0.0100364
FBgn0035335	0.295373	4.22864	9.94062	0.00161671	0.0100809
FBgn0005626	-0.146366	6.52825	9.93039	0.00162572	0.0101312
FBgn0030742	0.2608	3.75717	9.92864	0.00162726	0.0101349
FBgn0030503	-0.176512	4.6646	9.92754	0.00162824	0.0101351
FBgn0032233	0.231209	4.07057	9.91798	0.00163672	0.010182
FBgn0039054	0.176724	7.64649	9.91641	0.00163812	0.0101849
FBgn0032120	-0.165751	6.16111	9.90473	0.00164855	0.0102438
FBgn0015010	0.162788	7.34916	9.89872	0.00165393	0.0102704
FBgn0033524	-0.22652	4.64366	9.89783	0.00165474	0.0102704
FBgn0033652	0.191734	5.09727	9.88743	0.00166412	0.0103168
FBgn0037176	-0.301932	3.43452	9.88779	0.00166379	0.0103168
FBgn0037890	0.219045	5.39837	9.88406	0.00166716	0.0103297
FBgn0037166	-0.251615	4.66695	9.87695	0.00167362	0.0103638
FBgn0038584	0.232788	4.13427	9.83805	0.00170939	0.0105731
FBgn0030786	0.231199	4.52655	9.8195	0.00172671	0.0106639
FBgn0263220	0.220472	6.77366	9.81916	0.00172703	0.0106639
FBgn0263984	0.154105	6.69486	9.80751	0.00173801	0.0107255
FBgn0000100	0.14478	9.60606	9.80281	0.00174245	0.0107468
FBgn0259952	-0.196302	8.73524	9.77157	0.00177231	0.0108936
FBgn0028872	-0.227517	4.41419	9.76891	0.00177487	0.0109031
FBgn0265262	0.134051	7.49582	9.7669	0.00177682	0.0109088
FBgn0027084	0.155749	6.00325	9.76236	0.00178121	0.0109264
FBgn0032138	0.146572	7.26575	9.76185	0.00178171	0.0109264
FBgn0002578	0.288203	4.41922	9.75489	0.00178846	0.0109562
FBgn0050047	-0.226168	3.79367	9.75475	0.00178859	0.0109562
FBgn0032693	-0.249876	3.66912	9.74705	0.00179611	0.0109959
FBgn0039043	0.174339	5.19955	9.74371	0.00179937	0.0110034
FBgn0263200	-0.171384	6.81484	9.74458	0.00179852	0.0110034
FBgn0263260	-0.179861	5.45037	9.74139	0.00180164	0.0110111
dsim_PG00041	-0.267661	4.1771	9.71323	0.00182946	0.0111684
FBgn0003257	0.291673	3.82104	9.70294	0.00183974	0.0112184
FBgn0037652	0.296717	3.07341	9.6902	0.00185253	0.0112898
FBgn0033744	0.191476	4.74729	9.68921	0.00185354	0.0112898
FBgn0032719	0.233947	4.07487	9.6877	0.00185506	0.0112927
FBgn0085313	-0.253078	3.95417	9.67744	0.00186544	0.0113495
FBgn0002917	0.260962	5.23624	9.63666	0.00190732	0.0115977
FBgn0040805	0.165752	5.50533	9.6349	0.00190915	0.0116023
FBgn0032242	-0.126522	7.22341	9.63346	0.00191064	0.0116026
FBgn0051533	-0.137659	7.08335	9.63247	0.00191168	0.0116026
FBgn0038130	0.137842	7.46263	9.62812	0.00191621	0.0116191
FBgn0026602	-0.195003	5.10805	9.62238	0.0019222	0.0116488
FBgn0034959	0.180076	5.14306	9.61974	0.00192497	0.0116591
FBgn0261089	0.259619	3.39269	9.61583	0.00192908	0.0116774
FBgn0038678	0.263421	3.4395	9.59521	0.00195085	0.0117827
FBgn0052815	0.254206	3.92073	9.58053	0.00196652	0.0118707
FBgn0039350	0.196802	4.79699	9.579	0.00196815	0.0118739
FBgn0250827	-0.152022	6.35324	9.57056	0.00197722	0.0119219
FBgn0035538	0.204728	6.59646	9.56425	0.00198403	0.0119563
FBgn0034121	-0.125225	8.80079	9.54478	0.00200519	0.0120703
FBgn0003231	-0.173456	9.13619	9.54505	0.0020049	0.0120703
FBgn0023090	-0.157575	6.46333	9.52818	0.0020234	0.0121619
FBgn0037260	-0.244868	3.83897	9.52783	0.00202379	0.0121619
FBgn0040323	-0.282714	4.00676	9.51792	0.00203475	0.012221
FBgn0263973	-0.242586	5.36167	9.51154	0.00204183	0.0122567
FBgn0034530	0.300151	3.08361	9.51041	0.00204309	0.0122572
FBgn0010383	-0.248003	3.76759	9.50942	0.0020442	0.0122572
FBgn0262477	0.263331	5.27755	9.50391	0.00205034	0.0122872
FBgn0001083	0.227103	4.08322	9.48777	0.00206846	0.0123889
FBgn0027569	-0.22612	5.52049	9.4831	0.00207373	0.0124136
FBgn0002607	0.151277	10.1721	9.47115	0.00208729	0.0124878
FBgn0037995	-0.14055	6.50123	9.46989	0.00208872	0.0124894
FBgn0026061	-0.130135	7.05527	9.46005	0.00209995	0.0125496
FBgn0262736	0.153631	10.9215	9.4575	0.00210288	0.0125602
FBgn0039325	-0.172201	5.7155	9.45482	0.00210595	0.0125716
FBgn0261020	-0.181337	4.57875	9.4429	0.00211968	0.0126465
FBgn0052264	0.137789	7.46209	9.44106	0.00212181	0.0126522
FBgn0031432	-0.230172	4.89223	9.42873	0.00213612	0.0127305
FBgn0020521	0.148349	7.16633	9.42479	0.00214072	0.0127467
FBgn0027556	-0.152664	8.80916	9.42438	0.0021412	0.0127467
FBgn0046685	-0.221933	3.74869	9.41689	0.00214996	0.0127847
FBgn0041723	0.214348	4.49666	9.41026	0.00215775	0.012824
FBgn0031710	-0.187621	4.29491	9.38833	0.00218371	0.012964
FBgn0039494	-0.174539	4.91095	9.38557	0.002187	0.0129764
FBgn0027376	-0.149438	6.99747	9.38149	0.00219187	0.0129981
FBgn0033816	0.198882	4.72355	9.37475	0.00219995	0.013038
FBgn0051199	-0.190402	5.63729	9.35969	0.0022181	0.013132
FBgn0013720	0.182503	4.58744	9.34994	0.00222993	0.0131803
FBgn0263198	0.140889	6.71353	9.33848	0.00224391	0.0132557
FBgn0028665	0.124164	8.22544	9.33401	0.0022494	0.0132736
FBgn0052437	-0.148968	6.81021	9.32511	0.00226035	0.0133309
FBgn0264443	0.248657	3.76281	9.31689	0.00227051	0.0133835
FBgn0036359	-0.254941	3.49695	9.31582	0.00227183	0.013384
FBgn0031064	0.241028	5.41901	9.3092	0.00228006	0.0134251
FBgn0035293	0.169765	5.89967	9.30284	0.00228799	0.0134644
FBgn0039114	-0.16291	8.03589	9.28324	0.0023126	0.0136018
FBgn0029833	0.195334	4.38325	9.25829	0.00234432	0.0137809
FBgn0086913	0.300299	3.52205	9.25393	0.0023499	0.0138061
FBgn0043070	0.127944	8.06178	9.25258	0.00235164	0.0138088
FBgn0040931	0.291155	4.91791	9.23818	0.0023702	0.0138951
FBgn0039757	0.145343	9.68154	9.23829	0.00237006	0.0138951
FBgn0030740	-0.15385	6.06255	9.23613	0.00237286	0.0138979
FBgn0033479	-0.216361	3.97716	9.23582	0.00237326	0.0138979
FBgn0034709	0.150862	7.2862	9.23286	0.0023771	0.0139129
FBgn0015591	0.214943	4.51679	9.23103	0.00237948	0.0139192
FBgn0039084	0.186055	4.6872	9.21738	0.00239728	0.0140155
FBgn0024943	0.165354	6.1403	9.21643	0.00239853	0.0140155
FBgn0028402	0.250666	3.94632	9.21313	0.00240285	0.0140331
FBgn0023524	0.309098	3.90693	9.20972	0.00240733	0.0140517
FBgn0015663	-0.27939	3.38452	9.208	0.0024096	0.0140518
FBgn0261508	-0.299961	4.27286	9.20773	0.00240995	0.0140518
FBgn0036218	-0.148616	6.45669	9.19318	0.00242919	0.0141486
FBgn0034259	0.159844	5.13676	9.1882	0.0024358	0.0141794
FBgn0035253	0.173961	7.64402	9.18461	0.00244058	0.0141996
FBgn0259140	-0.302879	5.25712	9.18234	0.00244361	0.0142096
FBgn0000116	0.14718	11.1577	9.17341	0.00245556	0.0142637
FBgn0040092	0.180106	6.80885	9.16733	0.00246374	0.0142958
FBgn0264357	-0.15094	8.00164	9.1507	0.00248623	0.0144185
FBgn0062440	0.197354	4.67647	9.14801	0.00248989	0.014432
FBgn0033876	0.177848	5.92272	9.13885	0.00250239	0.0144966
FBgn0033326	-0.268542	3.29121	9.13059	0.0025137	0.0145466
FBgn0025684	0.193745	4.29075	9.12806	0.00251718	0.0145511
FBgn0014026	0.154855	10.1623	9.12894	0.00251597	0.0145511
FBgn0034660	0.240597	4.28972	9.11474	0.00253557	0.0146495
FBgn0032218	-0.164968	6.52652	9.11258	0.00253858	0.014659
FBgn0085245	-0.303155	2.65033	9.10858	0.00254414	0.0146833
FBgn0024184	0.313265	3.40707	9.1026	0.00255247	0.0147156
FBgn0033769	0.15745	5.31113	9.09889	0.00255765	0.0147297
FBgn0039727	-0.26185	7.65129	9.09935	0.002557	0.0147297
FBgn0039709	0.213626	4.74287	9.08976	0.00257045	0.0147955
FBgn0034649	0.140936	6.2602	9.08733	0.00257386	0.0148073
FBgn0039712	0.177303	4.36346	9.08185	0.00258159	0.0148359
FBgn0001149	-0.15784	8.00178	9.08263	0.00258049	0.0148359
FBgn0037754	0.200142	5.7925	9.0737	0.00259311	0.0148783
FBgn0039201	-0.231346	3.48453	9.07563	0.00259038	0.0148783
FBgn0004907	0.123937	8.40453	9.07267	0.00259458	0.0148788
FBgn0039580	-0.147925	6.38691	9.0614	0.00261062	0.0149628
FBgn0038918	-0.148146	5.86307	9.04881	0.00262866	0.0150582
FBgn0034797	0.192968	7.51106	9.04045	0.00264071	0.0151057
FBgn0010053	-0.165521	6.80144	9.04043	0.00264073	0.0151057
FBgn0000241	-0.256853	3.16855	9.04014	0.00264116	0.0151057
FBgn0261274	-0.155832	6.12267	9.02933	0.00265681	0.0151872
FBgn0038834	0.151217	9.17763	9.01999	0.00267043	0.015257
FBgn0036853	0.245321	3.79192	9.0105	0.00268433	0.0153283
FBgn0259975	-0.180916	10.5751	9.00236	0.00269632	0.015386
FBgn0038172	-0.2125	5.51106	9.00169	0.0026973	0.015386
FBgn0034720	0.198007	6.10655	8.99714	0.00270403	0.0154162
FBgn0022942	0.177791	4.80016	8.99484	0.00270743	0.0154275
FBgn0024980	0.2285	3.92479	8.985	0.00272204	0.0154944
FBgn0027081	0.145599	6.36219	8.95966	0.00276006	0.0156942
FBgn0015766	-0.121079	10.7195	8.95168	0.00277215	0.0157546
FBgn0033904	0.313981	3.08653	8.94374	0.00278422	0.0158149
FBgn0028381	0.165265	5.38408	8.9306	0.00280432	0.0159207
FBgn0038952	-0.14734	7.11362	8.92328	0.00281558	0.0159755
FBgn0038110	-0.17832	4.68039	8.91998	0.00282068	0.0159883
FBgn0037398	-0.176399	4.90139	8.89479	0.00285985	0.0162018
FBgn0035924	-0.177815	4.86981	8.89141	0.00286515	0.0162233
FBgn0035770	0.149018	6.49235	8.86948	0.00289978	0.016392
FBgn0037687	-0.242697	3.56979	8.8687	0.00290102	0.016392
FBgn0039425	-0.128618	6.58714	8.8582	0.00291776	0.0164779
FBgn0010408	0.146395	8.91575	8.85674	0.00292009	0.0164824
FBgn0015245	0.127066	8.52678	8.8516	0.00292832	0.0165203
FBgn0023441	-0.1867	7.72166	8.84502	0.00293889	0.0165712
FBgn0259958	-0.237171	3.54569	8.84099	0.0029454	0.0165992
FBgn0029821	0.146587	10.2482	8.83471	0.00295554	0.0166477
FBgn0038042	0.291962	3.33061	8.83059	0.00296222	0.0166766
FBgn0030692	0.171166	5.24537	8.82234	0.00297565	0.0167435
FBgn0260499	0.197175	8.14471	8.82097	0.00297788	0.0167473
FBgn0262899	-0.166966	5.57975	8.80374	0.00300613	0.0168973
FBgn0037358	0.13483	6.4972	8.78614	0.00303529	0.0170431
FBgn0029801	0.146908	6.5254	8.767	0.0030673	0.0172008
FBgn0038009	-0.231141	7.74521	8.76652	0.0030681	0.0172008
FBgn0035968	0.202509	5.45332	8.76381	0.00307266	0.0172174
FBgn0036931	-0.151536	7.16686	8.76248	0.00307491	0.0172211
FBgn0039734	0.244345	3.90885	8.74754	0.0031002	0.0173447
FBgn0031298	-0.154466	5.96592	8.7479	0.00309959	0.0173447
FBgn0030027	0.292536	3.34268	8.7457	0.00310334	0.0173533
FBgn0039537	-0.153375	6.42881	8.7361	0.00311972	0.0174268
FBgn0265187	-0.161728	5.26913	8.73702	0.00311813	0.0174268
FBgn0012037	-0.118567	7.80315	8.73367	0.00312387	0.0174409
FBgn0037038	-0.142739	6.20073	8.72989	0.00313035	0.0174681
FBgn0032407	0.166033	6.02683	8.71342	0.00315876	0.0176084
FBgn0039529	0.140909	6.82128	8.70796	0.00316824	0.017643
FBgn0029153	-0.127696	7.08159	8.70825	0.00316773	0.017643
FBgn0030753	-0.126577	6.82524	8.70364	0.00317575	0.0176757
FBgn0036134	0.154364	6.23355	8.69982	0.00318241	0.0177036
FBgn0263077	-0.163304	7.75083	8.68319	0.00321158	0.0178567
FBgn0033075	-0.214149	4.70031	8.66881	0.00323703	0.0179889
FBgn0015919	0.263544	3.5401	8.66757	0.00323922	0.0179918
FBgn0032084	-0.221448	3.96036	8.66075	0.00325137	0.0180499
FBgn0011227	0.268709	8.07568	8.65268	0.0032658	0.0181208
FBgn0033872	0.164122	7.81847	8.64855	0.00327322	0.0181526
FBgn0263740	0.135198	6.46411	8.64469	0.00328017	0.0181817
FBgn0259933	-0.188164	4.52557	8.64327	0.00328272	0.0181865
FBgn0050325	-0.195722	4.11923	8.63752	0.0032931	0.0182253
[truncated: 8,782 more rows]
