# Supplementary material for: Effects of larval crowding on the transcriptome of Drosophila simulans
Source: Evol Appl. 2023 Sep 27;16(10):1671–9. doi: 10.1111/eva.13592 (PMC10660784; doi:10.1111/eva.13592)
Supplement: Supplementary file 4 — Table S3. [file EVA-16-1671-s003.xlsx]

## Sheet: GO_density_dn
GO.ID	Term	Annotated	Significant	Expected	Rank in Fisher.classic	Fisher.classic	Fisher.weight01
GO:0032504	multicellular organism reproduction	1045	51	46.17	356	0.2403	1.3e-13
GO:0005975	carbohydrate metabolic process	252	45	11.13	1	3.4e-16	7.9e-12
GO:0009620	response to fungus	58	12	2.56	26	6.6e-06	1.2e-06
GO:0006570	tyrosine metabolic process	10	6	0.44	19	1.3e-06	1.3e-06
GO:0006508	proteolysis	718	51	31.72	67	0.00042	2.1e-06
GO:0006559	L-phenylalanine catabolic process	7	5	0.31	22	3.2e-06	3.2e-06
GO:0009617	response to bacterium	202	22	8.92	41	8e-05	1.4e-05
GO:0006959	humoral immune response	90	11	3.98	90	0.00195	1.7e-05
GO:0007599	hemostasis	5	4	0.22	33	1.8e-05	1.8e-05
GO:0050817	coagulation	5	4	0.22	34	1.8e-05	1.8e-05
GO:0006629	lipid metabolic process	473	42	20.9	27	1e-05	3.5e-05
GO:0055085	transmembrane transport	582	35	25.71	193	0.0375	0.00011
GO:0006525	arginine metabolic process	7	4	0.31	46	0.00012	0.00012
GO:0046680	response to DDT	7	4	0.31	47	0.00012	0.00012
GO:0009063	cellular amino acid catabolic process	53	14	2.34	6	4.2e-08	0.00014
GO:0071333	cellular response to glucose stimulus	8	4	0.35	58	0.00023	0.00023
GO:0046693	sperm storage	9	4	0.4	66	0.0004	0.0004
GO:0045861	negative regulation of proteolysis	40	7	1.77	89	0.00164	0.00062
GO:0006094	gluconeogenesis	10	4	0.44	69	0.00064	0.00064
GO:0019731	antibacterial humoral response	40	5	1.77	173	0.03027	0.00064
GO:0050830	defense response to Gram-positive bacterium	26	6	1.15	71	0.00077	0.00077
GO:0046477	glycosylceramide catabolic process	5	3	0.22	72	0.0008	0.0008
GO:0009068	aspartate family amino acid catabolic process	6	3	0.27	82	0.00155	0.00155
GO:0035008	positive regulation of melanization defense response	6	3	0.27	83	0.00155	0.00155
GO:0046701	insecticide catabolic process	6	3	0.27	84	0.00155	0.00155
GO:0016042	lipid catabolic process	117	15	5.17	54	0.00019	0.0016
GO:0019400	alditol metabolic process	9	5	0.4	31	1.8e-05	0.00192
GO:0006012	galactose metabolic process	8	4	0.35	59	0.00023	0.00193
GO:0006090	pyruvate metabolic process	40	5	1.77	174	0.03027	0.00195
GO:0006013	mannose metabolic process	7	3	0.31	94	0.00262	0.00262
GO:0006071	glycerol metabolic process	7	3	0.31	95	0.00262	0.00262
GO:0043252	sodium-independent organic anion transport	7	3	0.31	96	0.00262	0.00262
GO:0006032	chitin catabolic process	14	4	0.62	98	0.00264	0.00264
GO:0019432	triglyceride biosynthetic process	14	4	0.62	99	0.00264	0.00264
GO:0044275	cellular carbohydrate catabolic process	27	4	1.19	171	0.02943	0.00405
GO:0035336	long-chain fatty-acyl-CoA metabolic process	16	4	0.71	111	0.00447	0.00447
GO:1901575	organic substance catabolic process	803	57	35.48	56	0.00019	0.00505
GO:1901606	alpha-amino acid catabolic process	49	15	2.16	4	1.4e-09	0.0064
GO:0045087	innate immune response	165	13	7.29	175	0.03072	0.00664
GO:0016485	protein processing	85	11	3.76	79	0.00122	0.00698
GO:0042398	cellular modified amino acid biosynthetic process	15	4	0.66	105	0.00347	0.00809
GO:1901607	alpha-amino acid biosynthetic process	35	6	1.55	109	0.00391	0.01086
GO:0072329	monocarboxylic acid catabolic process	51	5	2.25	222	0.0733	0.01096
GO:0030301	cholesterol transport	10	3	0.44	123	0.00814	0.01097
GO:0042060	wound healing	71	8	3.14	129	0.0126	0.01109
GO:0030149	sphingolipid catabolic process	12	5	0.53	42	0.0001	0.01757
GO:0009065	glutamine family amino acid catabolic process	13	3	0.57	137	0.01758	0.01758
GO:0060180	female mating behavior	38	5	1.68	157	0.02479	0.01767
GO:0006563	L-serine metabolic process	5	2	0.22	138	0.01781	0.01781
GO:0006684	sphingomyelin metabolic process	5	2	0.22	139	0.01781	0.01781
GO:0014074	response to purine-containing compound	5	2	0.22	140	0.01781	0.01781
GO:0035999	tetrahydrofolate interconversion	5	2	0.22	141	0.01781	0.01781
GO:0042430	indole-containing compound metabolic process	5	2	0.22	142	0.01781	0.01781
GO:0046459	short-chain fatty acid metabolic process	5	2	0.22	143	0.01781	0.01781
GO:0061963	regulation of entry into reproductive diapause	5	2	0.22	144	0.01781	0.01781
GO:1990399	epithelium regeneration	5	2	0.22	145	0.01781	0.01781
GO:0033993	response to lipid	47	3	2.08	437	0.34445	0.01789
GO:0006952	defense response	334	31	14.76	40	6.8e-05	0.01955
GO:0007608	sensory perception of smell	50	6	2.21	154	0.022	0.022
GO:0010033	response to organic substance	469	26	20.72	260	0.1357	0.02564
GO:0006027	glycosaminoglycan catabolic process	6	2	0.27	158	0.02595	0.02595
GO:0006085	acetyl-CoA biosynthetic process	6	2	0.27	159	0.02595	0.02595
GO:0033353	S-adenosylmethionine cycle	6	2	0.27	160	0.02595	0.02595
GO:0033499	galactose catabolic process via UDP-galactose	6	2	0.27	161	0.02595	0.02595
GO:0097206	nephrocyte filtration	6	2	0.27	162	0.02595	0.02595
GO:1990834	response to odorant	6	2	0.27	163	0.02595	0.02595
GO:0018990	ecdysis, chitin-based cuticle	16	3	0.71	176	0.03121	0.03121
GO:0006805	xenobiotic metabolic process	14	6	0.62	28	1.6e-05	0.03464
GO:0009071	serine family amino acid catabolic process	7	2	0.31	180	0.03527	0.03527
GO:0009437	carnitine metabolic process	7	2	0.31	181	0.03527	0.03527
GO:0019321	pentose metabolic process	7	2	0.31	182	0.03527	0.03527
GO:0031638	zymogen activation	7	2	0.31	183	0.03527	0.03527
GO:0006006	glucose metabolic process	47	8	2.08	75	0.00093	0.0358
GO:0006730	one-carbon metabolic process	22	5	0.97	91	0.00231	0.03626
GO:0019236	response to pheromone	17	3	0.75	191	0.03669	0.03669
GO:0045752	positive regulation of Toll signaling pathway	29	4	1.28	192	0.03719	0.03719
GO:1901135	carbohydrate derivative metabolic process	436	26	19.26	220	0.07231	0.04347
GO:0071326	cellular response to monosaccharide stimulus	9	5	0.4	32	1.8e-05	0.04376
GO:0018958	phenol-containing compound metabolic process	64	7	2.83	155	0.02214	0.0438
GO:0017143	insecticide metabolic process	7	4	0.31	48	0.00012	0.04386
GO:0050832	defense response to fungus	48	6	2.12	147	0.01828	0.04555
GO:0046173	polyol biosynthetic process	19	3	0.84	200	0.04902	0.04557
GO:0045455	ecdysteroid metabolic process	26	3	1.15	234	0.10518	0.04564
GO:0032368	regulation of lipid transport	8	2	0.35	195	0.04568	0.04568
GO:0046174	polyol catabolic process	19	3	0.84	201	0.04902	0.04902
GO:0046662	regulation of oviposition	9	2	0.4	207	0.05705	0.05705
GO:0008340	determination of adult lifespan	146	11	6.45	210	0.05816	0.05816
GO:0034637	cellular carbohydrate biosynthetic process	21	3	0.93	211	0.06309	0.06309
GO:0006641	triglyceride metabolic process	37	7	1.63	77	0.00101	0.06805
GO:0006144	purine nucleobase metabolic process	10	2	0.44	214	0.06928	0.06928
GO:0009086	methionine biosynthetic process	10	2	0.44	215	0.06928	0.06928
GO:2000035	regulation of stem cell division	10	2	0.44	216	0.06928	0.06928
GO:0005977	glycogen metabolic process	38	3	1.68	315	0.23499	0.06935
GO:0040003	chitin-based cuticle development	94	7	4.15	246	0.12133	0.07476
GO:0035725	sodium ion transmembrane transport	37	4	1.63	223	0.07881	0.07881
GO:0046692	sperm competition	20	6	0.88	50	0.00016	0.08092
GO:0009395	phospholipid catabolic process	11	2	0.49	227	0.08227	0.08227
GO:0046835	carbohydrate phosphorylation	11	2	0.49	228	0.08227	0.08227
GO:0009072	aromatic amino acid family metabolic process	16	8	0.71	9	1.3e-07	0.08499
GO:0009743	response to carbohydrate	30	7	1.33	61	0.00026	0.08535
GO:0009074	aromatic amino acid family catabolic process	9	6	0.4	15	5.4e-07	0.08537
GO:0046164	alcohol catabolic process	21	4	0.93	127	0.01235	0.08593
GO:0000097	sulfur amino acid biosynthetic process	12	3	0.53	131	0.01397	0.08607
GO:0007588	excretion	10	2	0.44	217	0.06928	0.08627
GO:0046390	ribose phosphate biosynthetic process	90	4	3.98	650	0.56717	0.08661
GO:0032970	regulation of actin filament-based process	102	2	4.51	1033	0.94406	0.08718
GO:0010605	negative regulation of macromolecule metabolic process	622	13	27.48	1269	0.99957	0.09008
GO:0051180	vitamin transport	12	2	0.53	231	0.09592	0.09592
GO:0051603	proteolysis involved in cellular protein catabolic process	325	4	14.36	1283	0.99976	0.10125
GO:0006749	glutathione metabolic process	41	4	1.81	236	0.10565	0.10565
GO:0006309	apoptotic DNA fragmentation	13	2	0.57	238	0.11017	0.11017
GO:0044273	sulfur compound catabolic process	13	2	0.57	239	0.11017	0.11017
GO:0009056	catabolic process	967	61	42.72	93	0.00236	0.12054
GO:0042048	olfactory behavior	60	5	2.65	247	0.12466	0.12466
GO:0043279	response to alkaloid	14	2	0.62	249	0.12492	0.12492
GO:0045434	negative regulation of female receptivity, post-mating	14	2	0.62	250	0.12492	0.12492
GO:0046513	ceramide biosynthetic process	14	2	0.62	251	0.12492	0.12492
GO:0007320	insemination	23	7	1.02	35	4.1e-05	0.12515
GO:0009062	fatty acid catabolic process	47	3	2.08	438	0.34445	0.12517
GO:0019915	lipid storage	55	3	2.43	521	0.44091	0.12536
GO:1901616	organic hydroxy compound catabolic process	24	5	1.06	108	0.00347	0.1258
GO:0006081	cellular aldehyde metabolic process	26	5	1.15	115	0.005	0.12583
GO:0006582	melanin metabolic process	52	6	2.3	167	0.0262	0.12588
GO:0019637	organophosphate metabolic process	369	19	16.3	379	0.27646	0.12617
GO:0009156	ribonucleoside monophosphate biosynthetic process	15	2	0.66	261	0.14011	0.12663
GO:0010906	regulation of glucose metabolic process	21	2	0.93	321	0.23696	0.12672
GO:0006826	iron ion transport	15	2	0.66	262	0.14011	0.14011
GO:0016201	synaptic target inhibition	15	2	0.66	263	0.14011	0.14011
GO:0042593	glucose homeostasis	44	8	1.94	68	0.00059	0.16218
GO:0006575	cellular modified amino acid metabolic process	74	11	3.27	64	0.00037	0.16255
GO:0007617	mating behavior	108	11	4.77	122	0.00799	0.16316
GO:1901617	organic hydroxy compound biosynthetic process	54	7	2.39	125	0.00917	0.16383
GO:0001678	cellular glucose homeostasis	12	5	0.53	43	0.0001	0.16389
GO:0006665	sphingolipid metabolic process	58	7	2.56	130	0.01341	0.1639
GO:0019730	antimicrobial humoral response	82	7	3.62	219	0.06971	0.16433
GO:0000096	sulfur amino acid metabolic process	16	4	0.71	112	0.00447	0.16437
GO:0006308	DNA catabolic process	19	3	0.84	202	0.04902	0.16483
GO:0009311	oligosaccharide metabolic process	29	3	1.28	257	0.13449	0.16501
GO:1905954	positive regulation of lipid localization	16	2	0.71	269	0.15566	0.16518
GO:0055082	cellular chemical homeostasis	130	7	5.74	440	0.3512	0.1652
GO:1901658	glycosyl compound catabolic process	19	2	0.84	305	0.20395	0.16524
GO:0120009	intermembrane lipid transfer	17	2	0.75	273	0.17153	0.17153
GO:0098542	defense response to other organism	318	28	14.05	65	0.00037	0.19563
GO:0007444	imaginal disc development	483	8	21.34	1292	0.99982	0.19702
GO:0006796	phosphate-containing compound metabolic process	815	26	36.01	1094	0.97431	0.19707
GO:0002376	immune system process	359	24	15.86	170	0.02773	0.19854
GO:0071322	cellular response to carbohydrate stimulus	14	6	0.62	29	1.6e-05	0.20003
GO:0006739	NADP metabolic process	14	2	0.62	252	0.12492	0.20197
GO:0006117	acetaldehyde metabolic process	5	1	0.22	285	0.20226	0.20226
GO:0006188	IMP biosynthetic process	5	1	0.22	286	0.20226	0.20226
GO:0006516	glycoprotein catabolic process	5	1	0.22	287	0.20226	0.20226
GO:0007486	imaginal disc-derived female genitalia development	5	1	0.22	288	0.20226	0.20226
GO:0009396	folic acid-containing compound biosynthetic process	5	1	0.22	289	0.20226	0.20226
GO:0010841	positive regulation of circadian sleep/wake cycle, wakefulness	5	1	0.22	290	0.20226	0.20226
GO:0010996	response to auditory stimulus	5	1	0.22	291	0.20226	0.20226
GO:0035094	response to nicotine	5	1	0.22	292	0.20226	0.20226
GO:0043255	regulation of carbohydrate biosynthetic process	5	1	0.22	293	0.20226	0.20226
GO:0046184	aldehyde biosynthetic process	5	1	0.22	294	0.20226	0.20226
GO:0046185	aldehyde catabolic process	5	1	0.22	295	0.20226	0.20226
GO:0046512	sphingosine biosynthetic process	5	1	0.22	296	0.20226	0.20226
GO:0051791	medium-chain fatty acid metabolic process	5	1	0.22	297	0.20226	0.20226
GO:0071260	cellular response to mechanical stimulus	5	1	0.22	298	0.20226	0.20226
GO:1904659	glucose transmembrane transport	5	1	0.22	299	0.20226	0.20226
GO:0009312	oligosaccharide biosynthetic process	19	2	0.84	306	0.20395	0.20395
GO:0006955	immune response	254	21	11.22	110	0.00417	0.21272
GO:0015718	monocarboxylic acid transport	26	3	1.15	235	0.10518	0.21977
GO:0061060	negative regulation of peptidoglycan recognition protein signaling pathway	20	2	0.88	311	0.2204	0.2204
GO:0050829	defense response to Gram-negative bacterium	94	6	4.15	320	0.23522	0.23522
GO:0046008	regulation of female receptivity, post-mating	20	3	0.88	206	0.05584	0.23676
GO:0051156	glucose 6-phosphate metabolic process	14	2	0.62	253	0.12492	0.23717
GO:0006646	phosphatidylethanolamine biosynthetic process	6	1	0.27	326	0.23753	0.23753
GO:0007487	analia development	6	1	0.27	327	0.23753	0.23753
GO:0009415	response to water	6	1	0.27	328	0.23753	0.23753
GO:0010470	regulation of gastrulation	6	1	0.27	329	0.23753	0.23753
GO:0030104	water homeostasis	6	1	0.27	330	0.23753	0.23753
GO:0032053	ciliary basal body organization	6	1	0.27	331	0.23753	0.23753
GO:0032367	intracellular cholesterol transport	6	1	0.27	332	0.23753	0.23753
GO:0035208	positive regulation of hemocyte proliferation	6	1	0.27	333	0.23753	0.23753
GO:0046133	pyrimidine ribonucleoside catabolic process	6	1	0.27	334	0.23753	0.23753
GO:0048478	replication fork protection	6	1	0.27	335	0.23753	0.23753
GO:0050482	arachidonic acid secretion	6	1	0.27	336	0.23753	0.23753
GO:0051014	actin filament severing	6	1	0.27	337	0.23753	0.23753
GO:0051262	protein tetramerization	6	1	0.27	338	0.23753	0.23753
GO:0055093	response to hyperoxia	6	1	0.27	339	0.23753	0.23753
GO:0090277	positive regulation of peptide hormone secretion	6	1	0.27	340	0.23753	0.23753
GO:0090382	phagosome maturation	6	1	0.27	341	0.23753	0.23753
GO:1900370	positive regulation of post-transcriptional gene silencing by RNA	6	1	0.27	342	0.23753	0.23753
GO:1901562	response to paraquat	6	1	0.27	343	0.23753	0.23753
GO:0006164	purine nucleotide biosynthetic process	88	4	3.89	629	0.54922	0.23788
GO:0009615	response to virus	48	2	2.12	706	0.63287	0.238
GO:0090407	organophosphate biosynthetic process	224	7	9.9	943	0.8722	0.24067
GO:0006793	phosphorus metabolic process	821	27	36.27	1071	0.96384	0.24365
GO:0040018	positive regulation of multicellular organism growth	22	2	0.97	357	0.25358	0.25358
GO:0010038	response to metal ion	51	3	2.25	488	0.39317	0.25385
GO:0008286	insulin receptor signaling pathway	62	3	2.74	606	0.52058	0.25432
GO:0019752	carboxylic acid metabolic process	345	36	15.24	17	1.2e-06	0.25821
GO:1901565	organonitrogen compound catabolic process	494	34	21.82	117	0.00643	0.26367
GO:0032787	monocarboxylic acid metabolic process	174	14	7.69	152	0.02177	0.26768
GO:0050878	regulation of body fluid levels	12	5	0.53	44	0.0001	0.26889
GO:0008645	hexose transmembrane transport	12	2	0.53	232	0.09592	0.27075
GO:0009409	response to cold	15	2	0.66	264	0.14011	0.27084
GO:0002218	activation of innate immune response	7	1	0.31	365	0.27124	0.27124
GO:0006000	fructose metabolic process	7	1	0.31	366	0.27124	0.27124
GO:0006560	proline metabolic process	7	1	0.31	367	0.27124	0.27124
GO:0008062	eclosion rhythm	7	1	0.31	368	0.27124	0.27124
GO:0030728	ovulation	7	1	0.31	369	0.27124	0.27124
GO:0042364	water-soluble vitamin biosynthetic process	7	1	0.31	370	0.27124	0.27124
GO:0042595	behavioral response to starvation	7	1	0.31	371	0.27124	0.27124
GO:0050796	regulation of insulin secretion	7	1	0.31	372	0.27124	0.27124
GO:0060964	regulation of miRNA-mediated gene silencing	7	1	0.31	373	0.27124	0.27124
GO:2000252	negative regulation of feeding behavior	7	1	0.31	374	0.27124	0.27124
GO:0044271	cellular nitrogen compound biosynthetic process	1598	19	70.6	1481	1	0.28446
GO:0044550	secondary metabolite biosynthetic process	24	2	1.06	382	0.28687	0.28687
GO:0007606	sensory perception of chemical stimulus	94	9	4.15	156	0.02267	0.30228
GO:0016126	sterol biosynthetic process	17	2	0.75	274	0.17153	0.30305
GO:0005981	regulation of glycogen catabolic process	8	1	0.35	388	0.30346	0.30346
GO:0006098	pentose-phosphate shunt	8	1	0.35	389	0.30346	0.30346
GO:0009070	serine family amino acid biosynthetic process	8	1	0.35	390	0.30346	0.30346
GO:0009631	cold acclimation	8	1	0.35	391	0.30346	0.30346
GO:0010496	intercellular transport	8	1	0.35	392	0.30346	0.30346
GO:0032922	circadian regulation of gene expression	8	1	0.35	393	0.30346	0.30346
GO:0034308	primary alcohol metabolic process	8	1	0.35	394	0.30346	0.30346
GO:0042574	retinal metabolic process	8	1	0.35	395	0.30346	0.30346
GO:0046113	nucleobase catabolic process	8	1	0.35	396	0.30346	0.30346
GO:0051016	barbed-end actin filament capping	8	1	0.35	397	0.30346	0.30346
GO:0097254	renal tubular secretion	8	1	0.35	398	0.30346	0.30346
GO:0007613	memory	101	4	4.46	732	0.65837	0.30495
GO:0045475	locomotor rhythm	64	4	2.83	406	0.31307	0.31307
GO:0016310	phosphorylation	372	6	16.43	1251	0.9993	0.3163
GO:0042594	response to starvation	131	6	5.79	607	0.52353	0.3211
GO:0017085	response to insecticide	17	6	0.75	38	5.8e-05	0.33087
GO:0002221	pattern recognition receptor signaling pathway	9	1	0.4	415	0.33426	0.33426
GO:0006312	mitotic recombination	9	1	0.4	416	0.33426	0.33426
GO:0006697	ecdysone biosynthetic process	9	1	0.4	417	0.33426	0.33426
GO:0009225	nucleotide-sugar metabolic process	9	1	0.4	418	0.33426	0.33426
GO:0044719	regulation of imaginal disc-derived wing size	9	1	0.4	419	0.33426	0.33426
GO:0045498	sex comb development	9	1	0.4	420	0.33426	0.33426
GO:0046189	phenol-containing compound biosynthetic process	9	1	0.4	421	0.33426	0.33426
GO:0061760	antifungal innate immune response	9	1	0.4	422	0.33426	0.33426
GO:0007619	courtship behavior	54	2	2.39	757	0.69622	0.33498
GO:0031047	gene silencing by RNA	55	2	2.43	770	0.70586	0.33501
GO:0048871	multicellular organismal homeostasis	67	2	2.96	855	0.80269	0.3354
GO:0070050	neuron cellular homeostasis	27	2	1.19	433	0.33641	0.33641
GO:0034620	cellular response to unfolded protein	28	2	1.24	441	0.35272	0.35272
GO:0009636	response to toxic substance	52	7	2.3	120	0.00747	0.36048
GO:0003014	renal system process	24	4	1.06	148	0.01976	0.36186
GO:0042446	hormone biosynthetic process	27	2	1.19	434	0.33641	0.36351
GO:0002237	response to molecule of bacterial origin	10	1	0.44	443	0.3637	0.3637
GO:0005984	disaccharide metabolic process	10	1	0.44	444	0.3637	0.3637
GO:0006020	inositol metabolic process	10	1	0.44	445	0.3637	0.3637
GO:0006206	pyrimidine nucleobase metabolic process	10	1	0.44	446	0.3637	0.3637
GO:0007229	integrin-mediated signaling pathway	10	1	0.44	447	0.3637	0.3637
GO:0045910	negative regulation of DNA recombination	10	1	0.44	448	0.3637	0.3637
GO:0046622	positive regulation of organ growth	10	1	0.44	449	0.3637	0.3637
GO:0072525	pyridine-containing compound biosynthetic process	10	1	0.44	450	0.3637	0.3637
GO:0070328	triglyceride homeostasis	29	2	1.28	458	0.36888	0.36888
GO:0008063	Toll signaling pathway	52	6	2.3	168	0.0262	0.38924
GO:0006576	cellular biogenic amine metabolic process	23	2	1.02	364	0.27023	0.39146
GO:0048066	developmental pigmentation	74	4	3.27	495	0.41441	0.39167
GO:0003384	apical constriction involved in gastrulation	11	1	0.49	469	0.39185	0.39185
GO:0006108	malate metabolic process	11	1	0.49	470	0.39185	0.39185
GO:0006517	protein deglycosylation	11	1	0.49	471	0.39185	0.39185
GO:0006734	NADH metabolic process	11	1	0.49	472	0.39185	0.39185
GO:0007638	mechanosensory behavior	11	1	0.49	473	0.39185	0.39185
GO:0009084	glutamine family amino acid biosynthetic process	11	1	0.49	474	0.39185	0.39185
GO:0034644	cellular response to UV	11	1	0.49	475	0.39185	0.39185
GO:0035076	ecdysone receptor-mediated signaling pathway	11	1	0.49	476	0.39185	0.39185
GO:0042417	dopamine metabolic process	11	1	0.49	477	0.39185	0.39185
GO:0045751	negative regulation of Toll signaling pathway	11	1	0.49	478	0.39185	0.39185
GO:0050975	sensory perception of touch	11	1	0.49	479	0.39185	0.39185
GO:0044419	biological process involved in interspecies interaction between organisms	392	40	17.32	14	5.2e-07	0.40054
GO:0035011	melanotic encapsulation of foreign target	31	2	1.37	492	0.40071	0.40071
GO:0000727	double-strand break repair via break-induced replication	12	1	0.53	498	0.41875	0.41875
GO:0006072	glycerol-3-phosphate metabolic process	12	1	0.53	499	0.41875	0.41875
GO:0007362	terminal region determination	12	1	0.53	500	0.41875	0.41875
GO:0010884	positive regulation of lipid storage	12	1	0.53	501	0.41875	0.41875
GO:0018993	somatic sex determination	12	1	0.53	502	0.41875	0.41875
GO:0019732	antifungal humoral response	12	1	0.53	503	0.41875	0.41875
GO:0022600	digestive system process	12	1	0.53	504	0.41875	0.41875
GO:0035269	protein O-linked mannosylation	12	1	0.53	505	0.41875	0.41875
GO:0045433	male courtship behavior, veined wing generated song production	12	1	0.53	506	0.41875	0.41875
GO:0048168	regulation of neuronal synaptic plasticity	12	1	0.53	507	0.41875	0.41875
GO:0072350	tricarboxylic acid metabolic process	12	1	0.53	508	0.41875	0.41875
GO:0030203	glycosaminoglycan metabolic process	19	3	0.84	203	0.04902	0.44294
GO:0009116	nucleoside metabolic process	37	3	1.63	313	0.22316	0.44364
GO:0006271	DNA strand elongation involved in DNA replication	13	1	0.57	525	0.44446	0.44446
GO:0007479	leg disc proximal/distal pattern formation	13	1	0.57	526	0.44446	0.44446
GO:0019433	triglyceride catabolic process	13	1	0.57	527	0.44446	0.44446
GO:0030201	heparan sulfate proteoglycan metabolic process	13	1	0.57	528	0.44446	0.44446
GO:0030237	female sex determination	13	1	0.57	529	0.44446	0.44446
GO:0035073	pupariation	13	1	0.57	530	0.44446	0.44446
GO:0042219	cellular modified amino acid catabolic process	13	1	0.57	531	0.44446	0.44446
GO:0071248	cellular response to metal ion	13	1	0.57	532	0.44446	0.44446
GO:0006536	glutamate metabolic process	14	1	0.62	551	0.46904	0.46904
GO:0010769	regulation of cell morphogenesis involved in differentiation	14	1	0.62	552	0.46904	0.46904
GO:0010951	negative regulation of endopeptidase activity	14	1	0.62	553	0.46904	0.46904
GO:0030536	larval feeding behavior	14	1	0.62	554	0.46904	0.46904
GO:0035209	pupal development	14	1	0.62	555	0.46904	0.46904
GO:0006091	generation of precursor metabolites and energy	200	7	8.84	847	0.78717	0.47109
GO:0040008	regulation of growth	269	6	11.88	1121	0.98154	0.47485
GO:0006631	fatty acid metabolic process	123	8	5.43	276	0.17668	0.49045
GO:0007040	lysosome organization	15	1	0.66	565	0.49254	0.49254
GO:0009744	response to sucrose	15	1	0.66	566	0.49254	0.49254
GO:0016339	calcium-dependent cell-cell adhesion via plasma membrane cell adhesion molecules	15	1	0.66	567	0.49254	0.49254
GO:0035147	branch fusion, open tracheal system	15	1	0.66	568	0.49254	0.49254
GO:0043094	cellular metabolic compound salvage	15	1	0.66	569	0.49254	0.49254
GO:0045476	nurse cell apoptotic process	15	1	0.66	570	0.49254	0.49254
GO:0051260	protein homooligomerization	15	1	0.66	571	0.49254	0.49254
GO:0055070	copper ion homeostasis	15	1	0.66	572	0.49254	0.49254
GO:0060250	germ-line stem-cell niche homeostasis	15	1	0.66	573	0.49254	0.49254
GO:0061041	regulation of wound healing	15	1	0.66	574	0.49254	0.49254
GO:1900150	regulation of defense response to fungus	15	1	0.66	575	0.49254	0.49254
GO:0006633	fatty acid biosynthetic process	60	3	2.65	588	0.49842	0.49842
GO:0007160	cell-matrix adhesion	16	1	0.71	591	0.515	0.515
GO:0045494	photoreceptor cell maintenance	16	1	0.71	592	0.515	0.515
GO:0046128	purine ribonucleoside metabolic process	16	1	0.71	593	0.515	0.515
GO:1903818	positive regulation of voltage-gated potassium channel activity	16	1	0.71	594	0.515	0.515
GO:0006644	phospholipid metabolic process	145	5	6.41	823	0.77425	0.51662
GO:0000902	cell morphogenesis	478	8	21.12	1285	0.99978	0.52526
GO:0009058	biosynthetic process	2084	39	92.07	1459	1	0.5292
GO:0015711	organic anion transport	96	7	4.24	256	0.13144	0.53404
GO:0019438	aromatic compound biosynthetic process	1168	14	51.6	1445	1	0.53553
GO:0006270	DNA replication initiation	17	1	0.75	612	0.53646	0.53646
GO:0007370	ventral furrow formation	17	1	0.75	613	0.53646	0.53646
GO:0008272	sulfate transport	17	1	0.75	614	0.53646	0.53646
GO:0009166	nucleotide catabolic process	17	1	0.75	615	0.53646	0.53646
GO:0010043	response to zinc ion	17	1	0.75	616	0.53646	0.53646
GO:0032222	regulation of synaptic transmission, cholinergic	17	1	0.75	617	0.53646	0.53646
GO:0046628	positive regulation of insulin receptor signaling pathway	17	1	0.75	618	0.53646	0.53646
GO:0048072	compound eye pigmentation	17	1	0.75	619	0.53646	0.53646
GO:1990928	response to amino acid starvation	17	1	0.75	620	0.53646	0.53646
GO:0007155	cell adhesion	186	4	8.22	1079	0.96763	0.53956
GO:0035212	cell competition in a multicellular organism	18	1	0.8	630	0.55698	0.55698
GO:0050714	positive regulation of protein secretion	18	1	0.8	631	0.55698	0.55698
GO:0046148	pigment biosynthetic process	54	2	2.39	758	0.69622	0.55756
GO:2000026	regulation of multicellular organismal development	227	3	10.03	1219	0.99788	0.56412
GO:0007157	heterophilic cell-cell adhesion via plasma membrane cell adhesion molecules	19	1	0.84	653	0.5766	0.5766
GO:0007469	antennal development	19	1	0.84	654	0.5766	0.5766
GO:0007485	imaginal disc-derived male genitalia development	19	1	0.84	655	0.5766	0.5766
GO:0030308	negative regulation of cell growth	19	1	0.84	656	0.5766	0.5766
GO:0033627	cell adhesion mediated by integrin	19	1	0.84	657	0.5766	0.5766
GO:1902476	chloride transmembrane transport	19	1	0.84	658	0.5766	0.5766
GO:1902667	regulation of axon guidance	19	1	0.84	659	0.5766	0.5766
GO:0030431	sleep	68	3	3	666	0.5837	0.5837
GO:0006334	nucleosome assembly	20	1	0.88	669	0.59534	0.59534
GO:0050777	negative regulation of immune response	50	2	2.21	729	0.65506	0.59566
GO:0007614	short-term memory	21	1	0.93	677	0.61326	0.61326
GO:0009593	detection of chemical stimulus	21	1	0.93	678	0.61326	0.61326
GO:0016199	axon midline choice point recognition	21	1	0.93	679	0.61326	0.61326
GO:0030514	negative regulation of BMP signaling pathway	21	1	0.93	680	0.61326	0.61326
GO:0043277	apoptotic cell clearance	21	1	0.93	681	0.61326	0.61326
GO:0048070	regulation of developmental pigmentation	21	1	0.93	682	0.61326	0.61326
GO:0048489	synaptic vesicle transport	21	1	0.93	683	0.61326	0.61326
GO:0055088	lipid homeostasis	77	4	3.4	524	0.44436	0.62038
GO:0034605	cellular response to heat	22	1	0.97	697	0.63039	0.63039
GO:0051453	regulation of intracellular pH	22	1	0.97	698	0.63039	0.63039
GO:0072523	purine-containing compound catabolic process	22	1	0.97	699	0.63039	0.63039
GO:0098732	macromolecule deacylation	22	1	0.97	700	0.63039	0.63039
GO:0006814	sodium ion transport	60	5	2.65	248	0.12466	0.64441
GO:0006963	positive regulation of antibacterial peptide biosynthetic process	23	1	1.02	713	0.64676	0.64676
GO:0018401	peptidyl-proline hydroxylation to 4-hydroxy-L-proline	23	1	1.02	714	0.64676	0.64676
GO:0033227	dsRNA transport	23	1	1.02	715	0.64676	0.64676
GO:0048149	behavioral response to ethanol	50	2	2.21	730	0.65506	0.65506
GO:0007277	pole cell development	24	1	1.06	735	0.66241	0.66241
GO:0042026	protein refolding	24	1	1.06	736	0.66241	0.66241
GO:0042044	fluid transport	24	1	1.06	737	0.66241	0.66241
GO:0046661	male sex differentiation	24	1	1.06	738	0.66241	0.66241
GO:0006790	sulfur compound metabolic process	143	17	6.32	53	0.00018	0.66648
GO:1901362	organic cyclic compound biosynthetic process	1208	17	53.37	1438	1	0.66728
GO:0008293	torso signaling pathway	25	1	1.1	744	0.67736	0.67736
GO:0046716	muscle cell cellular homeostasis	25	1	1.1	745	0.67736	0.67736
GO:0006909	phagocytosis	47	2	2.08	693	0.62136	0.69159
GO:0043171	peptide catabolic process	26	1	1.15	750	0.69166	0.69166
GO:0018130	heterocycle biosynthetic process	1176	14	51.95	1449	1	0.70278
GO:0032101	regulation of response to external stimulus	215	10	9.5	562	0.4802	0.70465
GO:0006096	glycolytic process	27	1	1.19	761	0.70532	0.70532
GO:0042337	cuticle development involved in chitin-based cuticle molting cycle	27	1	1.19	762	0.70532	0.70532
GO:1904263	positive regulation of TORC1 signaling	27	1	1.19	763	0.70532	0.70532
GO:0006979	response to oxidative stress	118	4	5.21	821	0.77198	0.71002
GO:0042742	defense response to bacterium	182	16	8.04	118	0.00662	0.7228
GO:0030071	regulation of mitotic metaphase/anaphase transition	29	1	1.28	790	0.73086	0.73086
GO:0032784	regulation of DNA-templated transcription, elongation	30	1	1.33	795	0.74279	0.74279
GO:0045824	negative regulation of innate immune response	30	1	1.33	796	0.74279	0.74279
GO:0042147	retrograde transport, endosome to Golgi	31	1	1.37	807	0.7542	0.7542
GO:0016311	dephosphorylation	167	3	7.38	1115	0.98058	0.75522
GO:0006650	glycerophospholipid metabolic process	110	2	4.86	1062	0.95866	0.75652
GO:0006898	receptor-mediated endocytosis	61	2	2.69	809	0.75843	0.75843
GO:1901700	response to oxygen-containing compound	288	12	12.72	696	0.62542	0.76541
GO:0003012	muscle system process	33	1	1.46	824	0.77551	0.77551
GO:0006635	fatty acid beta-oxidation	33	1	1.46	825	0.77551	0.77551
GO:0044249	cellular biosynthetic process	2019	35	89.2	1467	1	0.77857
GO:0008045	motor neuron axon guidance	64	2	2.83	833	0.78154	0.78154
GO:0045793	positive regulation of cell size	34	1	1.5	837	0.78547	0.78547
GO:0007616	long-term memory	65	2	2.87	849	0.7888	0.7888
GO:0045089	positive regulation of innate immune response	47	4	2.08	266	0.15244	0.79282
GO:0050877	nervous system process	349	15	15.42	665	0.58262	0.80395
GO:0006099	tricarboxylic acid cycle	36	1	1.59	857	0.80408	0.80408
GO:0006726	eye pigment biosynthetic process	36	1	1.59	858	0.80408	0.80408
GO:0034599	cellular response to oxidative stress	36	1	1.59	859	0.80408	0.80408
GO:0006869	lipid transport	83	8	3.67	172	0.02968	0.80852
GO:0010243	response to organonitrogen compound	156	6	6.89	755	0.69317	0.813
GO:0051093	negative regulation of developmental process	176	3	7.78	1128	0.98591	0.81381
GO:0007189	adenylate cyclase-activating G protein-coupled receptor signaling pathway	38	1	1.68	875	0.82108	0.82108
GO:0032482	Rab protein signal transduction	38	1	1.68	876	0.82108	0.82108
GO:0061077	chaperone-mediated protein folding	38	1	1.68	877	0.82108	0.82108
GO:0008088	axo-dendritic transport	39	1	1.72	887	0.82902	0.82902
GO:0045886	negative regulation of synaptic assembly at neuromuscular junction	39	1	1.72	888	0.82902	0.82902
GO:0008344	adult locomotory behavior	74	2	3.27	912	0.84512	0.84512
GO:0045892	negative regulation of transcription, DNA-templated	242	3	10.69	1234	0.99881	0.84666
GO:0030307	positive regulation of cell growth	42	1	1.86	914	0.85079	0.85079
GO:0051028	mRNA transport	42	1	1.86	915	0.85079	0.85079
GO:0051607	defense response to virus	42	1	1.86	916	0.85079	0.85079
GO:0030261	chromosome condensation	43	1	1.9	923	0.85741	0.85741
GO:0035167	larval lymph gland hemopoiesis	43	1	1.9	924	0.85741	0.85741
GO:0045880	positive regulation of smoothened signaling pathway	43	1	1.9	925	0.85741	0.85741
GO:0034976	response to endoplasmic reticulum stress	77	2	3.4	930	0.86063	0.86063
GO:0006836	neurotransmitter transport	109	3	4.82	935	0.86649	0.86649
GO:0009408	response to heat	67	2	2.96	856	0.80269	0.86978
GO:0007218	neuropeptide signaling pathway	45	1	1.99	936	0.86979	0.86979
GO:0007422	peripheral nervous system development	45	1	1.99	937	0.86979	0.86979
GO:0031330	negative regulation of cellular catabolic process	45	1	1.99	938	0.86979	0.86979
GO:0006520	cellular amino acid metabolic process	148	23	6.54	8	1.2e-07	0.87397
GO:0090263	positive regulation of canonical Wnt signaling pathway	46	1	2.03	945	0.87558	0.87558
GO:0051239	regulation of multicellular organismal process	469	10	20.72	1217	0.99773	0.87693
GO:0051049	regulation of transport	283	5	12.5	1209	0.99582	0.88553
GO:0003333	amino acid transmembrane transport	48	1	2.12	955	0.88638	0.88638
GO:0048675	axon extension	48	1	2.12	956	0.88638	0.88638
GO:0042551	neuron maturation	49	1	2.16	968	0.89143	0.89143
GO:0072002	Malpighian tubule development	51	1	2.25	973	0.90087	0.90087
GO:0031146	SCF-dependent proteasomal ubiquitin-dependent protein catabolic process	53	1	2.34	986	0.90948	0.90948
GO:0090305	nucleic acid phosphodiester bond hydrolysis	53	1	2.34	987	0.90948	0.90948
GO:0007605	sensory perception of sound	56	1	2.47	995	0.92103	0.92103
GO:0007268	chemical synaptic transmission	264	5	11.66	1171	0.99219	0.92781
GO:0044057	regulation of system process	59	1	2.61	1013	0.9311	0.9311
GO:0051050	positive regulation of transport	141	3	6.23	1051	0.95235	0.93191
GO:0046328	regulation of JNK cascade	60	1	2.65	1017	0.93417	0.93417
GO:0007552	metamorphosis	388	3	17.14	1361	1	0.93428
GO:1901137	carbohydrate derivative biosynthetic process	267	6	11.8	1114	0.98043	0.94437
GO:0008284	positive regulation of cell population proliferation	70	2	3.09	886	0.82201	0.94481
GO:0042981	regulation of apoptotic process	157	2	6.94	1183	0.99348	0.95112
GO:0051606	detection of stimulus	89	2	3.93	985	0.90946	0.95424
GO:0042391	regulation of membrane potential	68	1	3	1052	0.95426	0.95426
GO:0006457	protein folding	114	2	5.04	1073	0.96451	0.95466
GO:0051272	positive regulation of cellular component movement	72	1	3.18	1065	0.96188	0.96188
GO:0009416	response to light stimulus	125	2	5.52	1098	0.9768	0.96233
GO:0007274	neuromuscular synaptic transmission	75	1	3.31	1077	0.96675	0.96675
GO:0008358	maternal determination of anterior/posterior axis, embryo	77	1	3.4	1082	0.96965	0.96965
GO:0009267	cellular response to starvation	79	1	3.49	1087	0.9723	0.9723
GO:0007498	mesoderm development	82	1	3.62	1095	0.97584	0.97584
GO:0042127	regulation of cell population proliferation	184	3	8.13	1157	0.98944	0.97945
GO:0007391	dorsal closure	88	1	3.89	1122	0.98163	0.98163
GO:0007186	G protein-coupled receptor signaling pathway	183	3	8.08	1152	0.98905	0.98362
GO:0043066	negative regulation of apoptotic process	91	1	4.02	1124	0.98398	0.98398
GO:0007166	cell surface receptor signaling pathway	580	16	25.62	1135	0.9874	0.98504
GO:0002164	larval development	140	2	6.19	1133	0.98713	0.98795
GO:0007420	brain development	99	1	4.37	1149	0.98889	0.98889
GO:0060271	cilium assembly	103	1	4.55	1161	0.99074	0.99074
GO:0007169	transmembrane receptor protein tyrosine kinase signaling pathway	189	5	8.35	1006	0.92557	0.99113
GO:0006897	endocytosis	165	3	7.29	1107	0.97916	0.99124
GO:0006470	protein dephosphorylation	107	1	4.73	1173	0.99229	0.99229
GO:0001709	cell fate determination	110	1	4.86	1179	0.99328	0.99328
GO:0007281	germ cell development	599	3	26.46	1433	1	0.99415
GO:0007417	central nervous system development	222	2	9.81	1268	0.99956	0.99648
GO:1901566	organonitrogen compound biosynthetic process	891	20	39.36	1311	0.9999	0.9975
GO:0000122	negative regulation of transcription by RNA polymerase II	169	1	7.47	1266	0.99955	0.99955
GO:0043161	proteasome-mediated ubiquitin-dependent protein catabolic process	228	2	10.07	1271	0.99966	0.99967
GO:0008104	protein localization	642	5	28.36	1422	1	0.99981
GO:0016567	protein ubiquitination	198	1	8.75	1305	0.99988	0.99988
GO:0045944	positive regulation of transcription by RNA polymerase II	258	2	11.4	1312	0.9999	0.9999
GO:0015031	protein transport	406	4	17.94	1342	0.99999	0.99991
GO:0016192	vesicle-mediated transport	475	6	20.99	1335	0.99998	0.99994
GO:0061024	membrane organization	238	3	10.51	1231	0.99861	0.99996
GO:0007476	imaginal disc-derived wing morphogenesis	231	2	10.21	1278	0.9997	0.99996
GO:0016477	cell migration	267	1	11.8	1352	1	1
GO:0006468	protein phosphorylation	305	1	13.47	1382	1	1
GO:0006357	regulation of transcription by RNA polymerase II	669	4	29.56	1437	1	1
GO:0048749	compound eye development	321	1	14.18	1399	1	1
GO:0048477	oogenesis	492	2	21.74	1425	1	1
GO:0000003	reproduction	1144	51	50.54	587	0.49562	1
GO:0000018	regulation of DNA recombination	13	1	0.57	533	0.44446	1
GO:0000041	transition metal ion transport	34	2	1.5	546	0.44697	1
GO:0000070	mitotic sister chromatid segregation	97	1	4.29	1138	0.98782	1
GO:0000165	MAPK cascade	131	1	5.79	1214	0.99743	1
GO:0000226	microtubule cytoskeleton organization	300	1	13.25	1379	1	1
GO:0000272	polysaccharide catabolic process	18	1	0.8	632	0.55698	1
GO:0000278	mitotic cell cycle	406	1	17.94	1419	1	1
GO:0000280	nuclear division	243	1	10.74	1338	0.99999	1
GO:0000578	embryonic axis specification	101	1	4.46	1158	0.98986	1
GO:0000724	double-strand break repair via homologous recombination	51	1	2.25	974	0.90087	1
GO:0000725	recombinational repair	51	1	2.25	975	0.90087	1
GO:0000737	DNA catabolic process, endonucleolytic	15	2	0.66	265	0.14011	1
GO:0000819	sister chromatid segregation	107	1	4.73	1174	0.99229	1
GO:0000904	cell morphogenesis involved in differentiation	406	6	17.94	1286	0.99979	1
GO:0001101	response to acid chemical	18	1	0.8	633	0.55698	1
GO:0001523	retinoid metabolic process	9	1	0.4	423	0.33426	1
GO:0001558	regulation of cell growth	77	2	3.4	931	0.86063	1
GO:0001654	eye development	338	1	14.93	1405	1	1
GO:0001655	urogenital system development	57	1	2.52	1004	0.92454	1
GO:0001700	embryonic development via the syncytial blastoderm	141	1	6.23	1228	0.99838	1
GO:0001703	gastrulation with mouth forming first	28	1	1.24	774	0.71838	1
GO:0001763	morphogenesis of a branching structure	46	1	2.03	946	0.87558	1
GO:0001894	tissue homeostasis	58	1	2.56	1008	0.92789	1
GO:0001895	retina homeostasis	17	1	0.75	621	0.53646	1
GO:0002009	morphogenesis of an epithelium	485	4	21.43	1396	1	1
GO:0002064	epithelial cell development	269	1	11.88	1355	1	1
GO:0002165	instar larval or pupal development	457	7	20.19	1302	0.99987	1
GO:0002225	positive regulation of antimicrobial peptide production	48	1	2.12	957	0.88638	1
GO:0002252	immune effector process	103	3	4.55	904	0.83991	1
GO:0002253	activation of immune response	8	1	0.35	399	0.30346	1
GO:0002440	production of molecular mediator of immune response	64	1	2.83	1035	0.94512	1
GO:0002520	immune system development	83	1	3.67	1099	0.97692	1
GO:0002682	regulation of immune system process	211	9	9.32	667	0.59177	1
GO:0002683	negative regulation of immune system process	66	2	2.92	854	0.79585	1
GO:0002684	positive regulation of immune system process	98	6	4.33	363	0.26497	1
GO:0002697	regulation of immune effector process	65	1	2.87	1039	0.94757	1
GO:0002699	positive regulation of immune effector process	48	1	2.12	958	0.88638	1
GO:0002700	regulation of production of molecular mediator of immune response	64	1	2.83	1036	0.94512	1
GO:0002702	positive regulation of production of molecular mediator of immune response	48	1	2.12	959	0.88638	1
GO:0002759	regulation of antimicrobial humoral response	67	1	2.96	1047	0.95213	1
GO:0002760	positive regulation of antimicrobial humoral response	48	1	2.12	960	0.88638	1
GO:0002764	immune response-regulating signaling pathway	55	3	2.43	522	0.44091	1
GO:0002775	antimicrobial peptide production	63	1	2.78	1028	0.94257	1
GO:0002777	antimicrobial peptide biosynthetic process	33	1	1.46	826	0.77551	1
GO:0002778	antibacterial peptide production	30	1	1.33	797	0.74279	1
GO:0002780	antibacterial peptide biosynthetic process	28	1	1.24	775	0.71838	1
GO:0002784	regulation of antimicrobial peptide production	63	1	2.78	1029	0.94257	1
GO:0002786	regulation of antibacterial peptide production	30	1	1.33	798	0.74279	1
GO:0002790	peptide secretion	15	1	0.66	576	0.49254	1
GO:0002791	regulation of peptide secretion	14	1	0.62	556	0.46904	1
GO:0002793	positive regulation of peptide secretion	6	1	0.27	344	0.23753	1
GO:0002803	positive regulation of antibacterial peptide production	23	1	1.02	716	0.64676	1
GO:0002805	regulation of antimicrobial peptide biosynthetic process	33	1	1.46	827	0.77551	1
GO:0002807	positive regulation of antimicrobial peptide biosynthetic process	28	1	1.24	776	0.71838	1
GO:0002808	regulation of antibacterial peptide biosynthetic process	28	1	1.24	777	0.71838	1
GO:0002831	regulation of response to biotic stimulus	159	8	7.02	493	0.40496	1
GO:0002832	negative regulation of response to biotic stimulus	53	3	2.34	497	0.4172	1
GO:0002833	positive regulation of response to biotic stimulus	95	5	4.2	494	0.4106	1
GO:0002920	regulation of humoral immune response	70	1	3.09	1059	0.95825	1
GO:0002922	positive regulation of humoral immune response	48	1	2.12	961	0.88638	1
GO:0003002	regionalization	401	2	17.72	1404	1	1
GO:0003006	developmental process involved in reproduction	738	4	32.6	1447	1	1
GO:0003008	system process	440	21	19.44	466	0.38857	1
GO:0003381	epithelial cell morphogenesis involved in gastrulation	11	1	0.49	480	0.39185	1
GO:0003382	epithelial cell morphogenesis	25	1	1.1	746	0.67736	1
GO:0003383	apical constriction	18	1	0.8	634	0.55698	1
GO:0005976	polysaccharide metabolic process	43	3	1.9	385	0.29543	1
GO:0005980	glycogen catabolic process	18	1	0.8	635	0.55698	1
GO:0005996	monosaccharide metabolic process	65	15	2.87	7	9.9e-08	1
GO:0006022	aminoglycan metabolic process	38	7	1.68	78	0.0012	1
GO:0006026	aminoglycan catabolic process	20	6	0.88	51	0.00016	1
GO:0006029	proteoglycan metabolic process	21	1	0.93	684	0.61326	1
GO:0006030	chitin metabolic process	19	4	0.84	124	0.00857	1
GO:0006040	amino sugar metabolic process	32	4	1.41	204	0.05083	1
GO:0006066	alcohol metabolic process	83	9	3.67	126	0.01067	1
GO:0006073	cellular glucan metabolic process	38	3	1.68	316	0.23499	1
GO:0006082	organic acid metabolic process	349	36	15.42	20	1.6e-06	1
GO:0006084	acetyl-CoA metabolic process	11	2	0.49	229	0.08227	1
GO:0006109	regulation of carbohydrate metabolic process	32	2	1.41	496	0.41634	1
GO:0006112	energy reserve metabolic process	38	3	1.68	317	0.23499	1
GO:0006139	nucleobase-containing compound metabolic process	2023	23	89.37	1485	1	1
GO:0006163	purine nucleotide metabolic process	157	9	6.94	362	0.25811	1
GO:0006165	nucleoside diphosphate phosphorylation	32	1	1.41	810	0.76509	1
GO:0006213	pyrimidine nucleoside metabolic process	6	1	0.27	345	0.23753	1
GO:0006259	DNA metabolic process	277	4	12.24	1230	0.99857	1
GO:0006260	DNA replication	93	2	4.11	1002	0.92182	1
GO:0006261	DNA-templated DNA replication	79	2	3.49	942	0.87017	1
GO:0006275	regulation of DNA replication	33	1	1.46	828	0.77551	1
GO:0006281	DNA repair	165	1	7.29	1262	0.99946	1
GO:0006302	double-strand break repair	80	1	3.53	1091	0.97353	1
GO:0006310	DNA recombination	80	2	3.53	944	0.87471	1
GO:0006325	chromatin organization	231	1	10.21	1329	0.99997	1
GO:0006338	chromatin remodeling	105	1	4.64	1168	0.99155	1
GO:0006351	transcription, DNA-templated	954	6	42.15	1469	1	1
GO:0006354	DNA-templated transcription, elongation	40	1	1.77	894	0.8366	1
GO:0006355	regulation of transcription, DNA-templated	865	6	38.21	1452	1	1
GO:0006366	transcription by RNA polymerase II	727	4	32.12	1444	1	1
GO:0006403	RNA localization	149	2	6.58	1165	0.99101	1
GO:0006464	cellular protein modification process	1122	6	49.57	1486	1	1
GO:0006486	protein glycosylation	97	1	4.29	1139	0.98782	1
GO:0006493	protein O-linked glycosylation	34	1	1.5	838	0.78547	1
GO:0006511	ubiquitin-dependent protein catabolic process	302	2	13.34	1339	0.99999	1
GO:0006518	peptide metabolic process	531	6	23.46	1372	1	1
GO:0006555	methionine metabolic process	10	2	0.44	218	0.06928	1
GO:0006558	L-phenylalanine metabolic process	7	5	0.31	23	3.2e-06	1
GO:0006577	amino-acid betaine metabolic process	7	2	0.31	184	0.03527	1
GO:0006584	catecholamine metabolic process	12	1	0.53	509	0.41875	1
GO:0006637	acyl-CoA metabolic process	46	6	2.03	134	0.01501	1
GO:0006638	neutral lipid metabolic process	45	7	1.99	103	0.0033	1
GO:0006639	acylglycerol metabolic process	45	7	1.99	104	0.0033	1
GO:0006643	membrane lipid metabolic process	95	7	4.2	254	0.12633	1
GO:0006664	glycolipid metabolic process	49	3	2.16	459	0.36889	1
GO:0006670	sphingosine metabolic process	5	1	0.22	300	0.20226	1
GO:0006672	ceramide metabolic process	22	5	0.97	92	0.00231	1
GO:0006677	glycosylceramide metabolic process	6	3	0.27	85	0.00155	1
GO:0006687	glycosphingolipid metabolic process	14	3	0.62	150	0.02165	1
GO:0006694	steroid biosynthetic process	28	2	1.24	442	0.35272	1
GO:0006720	isoprenoid metabolic process	36	1	1.59	860	0.80408	1
GO:0006721	terpenoid metabolic process	23	1	1.02	717	0.64676	1
GO:0006725	cellular aromatic compound metabolic process	2142	38	94.63	1473	1	1
GO:0006740	NADPH regeneration	9	1	0.4	424	0.33426	1
GO:0006753	nucleoside phosphate metabolic process	193	10	8.53	439	0.34826	1
GO:0006757	ATP generation from ADP	27	1	1.19	764	0.70532	1
GO:0006760	folic acid-containing compound metabolic process	12	2	0.53	233	0.09592	1
GO:0006766	vitamin metabolic process	13	1	0.57	534	0.44446	1
GO:0006767	water-soluble vitamin metabolic process	11	1	0.49	481	0.39185	1
GO:0006807	nitrogen compound metabolic process	4011	122	177.2	1426	1	1
GO:0006810	transport	1595	55	70.47	1130	0.98639	1
GO:0006811	ion transport	450	17	19.88	836	0.78378	1
GO:0006812	cation transport	305	8	13.47	1070	0.96361	1
GO:0006813	potassium ion transport	62	1	2.74	1021	0.93989	1
GO:0006820	anion transport	161	9	7.11	381	0.28184	1
GO:0006821	chloride transport	29	1	1.28	791	0.73086	1
GO:0006865	amino acid transport	58	1	2.56	1009	0.92789	1
GO:0006873	cellular ion homeostasis	114	1	5.04	1190	0.99441	1
GO:0006885	regulation of pH	27	1	1.19	765	0.70532	1
GO:0006915	apoptotic process	217	4	9.59	1145	0.98825	1
GO:0006921	cellular component disassembly involved in execution phase of apoptosis	13	2	0.57	240	0.11017	1
GO:0006928	movement of cell or subcellular component	599	7	26.46	1384	1	1
GO:0006935	chemotaxis	243	4	10.74	1198	0.99518	1
GO:0006950	response to stress	1045	53	46.17	267	0.15461	1
GO:0006974	cellular response to DNA damage stimulus	207	1	9.15	1313	0.99992	1
GO:0006986	response to unfolded protein	30	2	1.33	463	0.38488	1
GO:0006996	organelle organization	1549	8	68.43	1487	1	1
GO:0007010	cytoskeleton organization	553	2	24.43	1435	1	1
GO:0007015	actin filament organization	150	1	6.63	1242	0.99893	1
GO:0007017	microtubule-based process	389	2	17.19	1400	1	1
GO:0007018	microtubule-based movement	148	1	6.54	1237	0.99882	1
GO:0007033	vacuole organization	48	1	2.12	962	0.88638	1
GO:0007049	cell cycle	626	1	27.66	1461	1	1
GO:0007059	chromosome segregation	157	1	6.94	1248	0.99922	1
GO:0007091	metaphase/anaphase transition of mitotic cell cycle	32	1	1.41	811	0.76509	1
GO:0007154	cell communication	1524	28	67.33	1431	1	1
GO:0007165	signal transduction	1287	22	56.86	1423	1	1
GO:0007167	enzyme linked receptor protein signaling pathway	244	6	10.78	1068	0.96242	1
GO:0007178	transmembrane receptor protein serine/threonine kinase signaling pathway	51	1	2.25	976	0.90087	1
GO:0007188	adenylate cyclase-modulating G protein-coupled receptor signaling pathway	54	1	2.39	990	0.91351	1
GO:0007224	smoothened signaling pathway	84	1	3.71	1103	0.97795	1
GO:0007254	JNK cascade	72	1	3.18	1066	0.96188	1
GO:0007264	small GTPase mediated signal transduction	154	1	6.8	1244	0.99911	1
GO:0007265	Ras protein signal transduction	132	1	5.83	1215	0.99755	1
GO:0007267	cell-cell signaling	437	7	19.31	1281	0.99974	1
GO:0007271	synaptic transmission, cholinergic	28	1	1.24	778	0.71838	1
GO:0007275	multicellular organism development	1784	27	78.82	1472	1	1
GO:0007276	gamete generation	759	4	33.53	1450	1	1
GO:0007292	female gamete generation	533	3	23.55	1420	1	1
GO:0007346	regulation of mitotic cell cycle	148	1	6.54	1238	0.99882	1
GO:0007350	blastoderm segmentation	165	1	7.29	1263	0.99946	1
GO:0007351	tripartite regional subdivision	98	1	4.33	1146	0.98837	1
GO:0007354	zygotic determination of anterior/posterior axis, embryo	16	1	0.71	595	0.515	1
GO:0007369	gastrulation	65	1	2.87	1040	0.94757	1
GO:0007389	pattern specification process	434	2	19.17	1414	1	1
GO:0007399	nervous system development	944	9	41.71	1442	1	1
GO:0007409	axonogenesis	284	5	12.55	1210	0.99595	1
GO:0007411	axon guidance	226	4	9.98	1167	0.99133	1
GO:0007416	synapse assembly	149	1	6.58	1240	0.99888	1
GO:0007423	sensory organ development	396	2	17.49	1402	1	1
GO:0007424	open tracheal system development	207	1	9.15	1314	0.99992	1
GO:0007447	imaginal disc pattern formation	96	1	4.24	1134	0.98725	1
GO:0007449	proximal/distal pattern formation, imaginal disc	16	1	0.71	596	0.515	1
GO:0007472	wing disc morphogenesis	243	2	10.74	1293	0.99982	1
GO:0007484	imaginal disc-derived genitalia development	21	1	0.93	685	0.61326	1
GO:0007528	neuromuscular junction development	156	1	6.89	1246	0.99919	1
GO:0007530	sex determination	27	1	1.19	766	0.70532	1
GO:0007548	sex differentiation	76	1	3.36	1080	0.96824	1
GO:0007560	imaginal disc morphogenesis	330	2	14.58	1356	1	1
GO:0007562	eclosion	14	1	0.62	557	0.46904	1
GO:0007586	digestion	13	1	0.57	535	0.44446	1
GO:0007591	molting cycle, chitin-based cuticle	69	4	3.05	455	0.36381	1
GO:0007600	sensory perception	181	10	8	380	0.27865	1
GO:0007610	behavior	460	27	20.32	225	0.07893	1
GO:0007611	learning or memory	141	4	6.23	950	0.87591	1
GO:0007620	copulation	28	7	1.24	52	0.00016	1
GO:0007621	negative regulation of female receptivity	16	2	0.71	270	0.15566	1
GO:0007622	rhythmic behavior	99	5	4.37	545	0.44576	1
GO:0007623	circadian rhythm	140	5	6.19	804	0.74737	1
GO:0007626	locomotory behavior	158	6	6.98	760	0.70486	1
GO:0007631	feeding behavior	44	1	1.94	933	0.86374	1
GO:0007635	chemosensory behavior	65	5	2.87	271	0.15878	1
GO:0008037	cell recognition	103	3	4.55	905	0.83991	1
GO:0008038	neuron recognition	102	3	4.51	893	0.83506	1
GO:0008039	synaptic target recognition	45	2	1.99	674	0.59752	1
GO:0008049	male courtship behavior	45	1	1.99	939	0.86979	1
GO:0008064	regulation of actin polymerization or depolymerization	56	1	2.47	996	0.92103	1
GO:0008150	biological_process	8624	381	381	1488	1	1
GO:0008152	metabolic process	4845	207	214.05	848	0.7875	1
GO:0008154	actin polymerization or depolymerization	67	1	2.96	1048	0.95213	1
GO:0008156	negative regulation of DNA replication	13	1	0.57	536	0.44446	1
GO:0008202	steroid metabolic process	42	4	1.86	243	0.11294	1
GO:0008205	ecdysone metabolic process	10	1	0.44	451	0.3637	1
GO:0008219	cell death	322	4	14.23	1280	0.99973	1
GO:0008283	cell population proliferation	259	3	11.44	1255	0.99939	1
GO:0008361	regulation of cell size	92	1	4.06	1126	0.9847	1
GO:0008582	regulation of synaptic assembly at neuromuscular junction	97	1	4.29	1140	0.98782	1
GO:0008589	regulation of smoothened signaling pathway	79	1	3.49	1088	0.9723	1
GO:0008592	regulation of Toll signaling pathway	41	5	1.81	179	0.03327	1
GO:0008595	anterior/posterior axis specification, embryo	98	1	4.33	1147	0.98837	1
GO:0008610	lipid biosynthetic process	233	12	10.29	414	0.33393	1
GO:0008643	carbohydrate transport	22	2	0.97	358	0.25358	1
GO:0008652	cellular amino acid biosynthetic process	40	6	1.77	121	0.00767	1
GO:0008654	phospholipid biosynthetic process	95	1	4.2	1131	0.98666	1
GO:0009057	macromolecule catabolic process	497	14	21.96	1102	0.97729	1
GO:0009059	macromolecule biosynthetic process	1574	7	69.54	1489	1	1
GO:0009060	aerobic respiration	100	1	4.42	1153	0.98938	1
GO:0009064	glutamine family amino acid metabolic process	28	5	1.24	119	0.00695	1
GO:0009066	aspartate family amino acid metabolic process	20	5	0.88	81	0.00147	1
GO:0009067	aspartate family amino acid biosynthetic process	13	2	0.57	241	0.11017	1
GO:0009069	serine family amino acid metabolic process	14	3	0.62	151	0.02165	1
GO:0009100	glycoprotein metabolic process	137	3	6.05	1038	0.94553	1
GO:0009101	glycoprotein biosynthetic process	114	1	5.04	1191	0.99441	1
GO:0009110	vitamin biosynthetic process	9	1	0.4	425	0.33426	1
GO:0009112	nucleobase metabolic process	19	2	0.84	307	0.20395	1
GO:0009117	nucleotide metabolic process	189	10	8.35	411	0.32467	1
GO:0009119	ribonucleoside metabolic process	22	2	0.97	359	0.25358	1
GO:0009123	nucleoside monophosphate metabolic process	24	2	1.06	383	0.28687	1
GO:0009124	nucleoside monophosphate biosynthetic process	18	2	0.8	279	0.18764	1
GO:0009126	purine nucleoside monophosphate metabolic process	17	1	0.75	622	0.53646	1
GO:0009127	purine nucleoside monophosphate biosynthetic process	12	1	0.53	510	0.41875	1
GO:0009132	nucleoside diphosphate metabolic process	36	1	1.59	861	0.80408	1
GO:0009135	purine nucleoside diphosphate metabolic process	28	1	1.24	779	0.71838	1
GO:0009150	purine ribonucleotide metabolic process	150	8	6.63	436	0.34403	1
GO:0009152	purine ribonucleotide biosynthetic process	82	3	3.62	772	0.70901	1
GO:0009161	ribonucleoside monophosphate metabolic process	21	2	0.93	322	0.23696	1
GO:0009164	nucleoside catabolic process	15	1	0.66	577	0.49254	1
GO:0009165	nucleotide biosynthetic process	109	4	4.82	773	0.71602	1
GO:0009167	purine ribonucleoside monophosphate metabolic process	17	1	0.75	623	0.53646	1
GO:0009168	purine ribonucleoside monophosphate biosynthetic process	12	1	0.53	511	0.41875	1
GO:0009179	purine ribonucleoside diphosphate metabolic process	28	1	1.24	780	0.71838	1
GO:0009185	ribonucleoside diphosphate metabolic process	29	1	1.28	792	0.73086	1
GO:0009251	glucan catabolic process	18	1	0.8	636	0.55698	1
GO:0009259	ribonucleotide metabolic process	157	8	6.94	467	0.39137	1
GO:0009260	ribonucleotide biosynthetic process	88	3	3.89	806	0.75305	1
GO:0009266	response to temperature stimulus	108	3	4.77	932	0.86234	1
GO:0009306	protein secretion	75	1	3.31	1078	0.96675	1
GO:0009308	amine metabolic process	26	2	1.15	407	0.31998	1
GO:0009314	response to radiation	159	2	7.02	1187	0.99398	1
GO:0009404	toxin metabolic process	7	4	0.31	49	0.00012	1
GO:0009407	toxin catabolic process	6	3	0.27	86	0.00155	1
GO:0009410	response to xenobiotic stimulus	17	6	0.75	39	5.8e-05	1
GO:0009411	response to UV	25	1	1.1	747	0.67736	1
GO:0009605	response to external stimulus	828	49	36.58	149	0.01997	1
GO:0009607	response to biotic stimulus	359	38	15.86	11	4.1e-07	1
GO:0009611	response to wounding	102	8	4.51	226	0.08122	1
GO:0009612	response to mechanical stimulus	30	2	1.33	464	0.38488	1
GO:0009628	response to abiotic stimulus	345	6	15.24	1226	0.99828	1
GO:0009653	anatomical structure morphogenesis	1227	13	54.21	1462	1	1
GO:0009712	catechol-containing compound metabolic process	12	1	0.53	512	0.41875	1
GO:0009719	response to endogenous stimulus	215	5	9.5	1072	0.96443	1
GO:0009725	response to hormone	106	4	4.68	756	0.69528	1
GO:0009746	response to hexose	14	4	0.62	100	0.00264	1
GO:0009749	response to glucose	14	4	0.62	101	0.00264	1
GO:0009755	hormone-mediated signaling pathway	28	1	1.24	781	0.71838	1
GO:0009790	embryo development	444	2	19.62	1416	1	1
GO:0009791	post-embryonic development	521	9	23.02	1296	0.99983	1
GO:0009792	embryo development ending in birth or egg hatching	148	1	6.54	1239	0.99882	1
GO:0009798	axis specification	167	1	7.38	1264	0.99951	1
GO:0009880	embryonic pattern specification	180	1	7.95	1279	0.99973	1
GO:0009886	post-embryonic animal morphogenesis	383	2	16.92	1397	1	1
GO:0009887	animal organ morphogenesis	623	2	27.52	1448	1	1
GO:0009888	tissue development	835	13	36.89	1393	1	1
GO:0009889	regulation of biosynthetic process	1075	8	47.49	1474	1	1
GO:0009890	negative regulation of biosynthetic process	334	3	14.76	1328	0.99997	1
GO:0009891	positive regulation of biosynthetic process	423	3	18.69	1386	1	1
GO:0009892	negative regulation of metabolic process	666	13	29.42	1304	0.99988	1
GO:0009893	positive regulation of metabolic process	763	6	33.71	1436	1	1
GO:0009894	regulation of catabolic process	259	1	11.44	1348	0.99999	1
GO:0009895	negative regulation of catabolic process	46	1	2.03	947	0.87558	1
GO:0009914	hormone transport	18	1	0.8	637	0.55698	1
GO:0009948	anterior/posterior axis specification	116	1	5.12	1196	0.99489	1
GO:0009952	anterior/posterior pattern specification	162	1	7.16	1254	0.99938	1
GO:0009954	proximal/distal pattern formation	22	1	0.97	701	0.63039	1
GO:0009966	regulation of signal transduction	675	12	29.82	1327	0.99997	1
GO:0009967	positive regulation of signal transduction	350	7	15.46	1206	0.99567	1
GO:0009968	negative regulation of signal transduction	318	4	14.05	1275	0.99969	1
GO:0009987	cellular process	6786	196	299.8	1490	1	1
GO:0009991	response to extracellular stimulus	149	6	6.58	726	0.64992	1
GO:0010004	gastrulation involving germ band extension	28	1	1.24	782	0.71838	1
GO:0010035	response to inorganic substance	75	3	3.31	727	0.65032	1
GO:0010466	negative regulation of peptidase activity	15	1	0.66	578	0.49254	1
GO:0010467	gene expression	2091	20	92.38	1491	1	1
GO:0010468	regulation of gene expression	1309	9	57.83	1492	1	1
GO:0010498	proteasomal protein catabolic process	243	2	10.74	1294	0.99982	1
GO:0010556	regulation of macromolecule biosynthetic process	1019	6	45.02	1479	1	1
GO:0010557	positive regulation of macromolecule biosynthetic process	383	2	16.92	1398	1	1
GO:0010558	negative regulation of macromolecule biosynthetic process	315	3	13.92	1317	0.99993	1
GO:0010564	regulation of cell cycle process	177	1	7.82	1276	0.99969	1
GO:0010604	positive regulation of macromolecule metabolic process	681	3	30.09	1446	1	1
GO:0010608	post-transcriptional regulation of gene expression	192	1	8.48	1297	0.99985	1
GO:0010623	programmed cell death involved in cell development	86	1	3.8	1111	0.97987	1
GO:0010628	positive regulation of gene expression	169	1	7.47	1267	0.99955	1
GO:0010629	negative regulation of gene expression	304	2	13.43	1340	0.99999	1
GO:0010639	negative regulation of organelle organization	70	1	3.09	1060	0.95825	1
GO:0010646	regulation of cell communication	792	15	34.99	1333	0.99998	1
GO:0010647	positive regulation of cell communication	381	8	16.83	1201	0.99546	1
GO:0010648	negative regulation of cell communication	344	4	15.2	1306	0.99988	1
GO:0010675	regulation of cellular carbohydrate metabolic process	24	2	1.06	384	0.28687	1
GO:0010817	regulation of hormone levels	72	5	3.18	310	0.21199	1
GO:0010840	regulation of circadian sleep/wake cycle, wakefulness	5	1	0.22	301	0.20226	1
GO:0010876	lipid localization	134	10	5.92	221	0.07236	1
GO:0010883	regulation of lipid storage	41	1	1.81	908	0.84386	1
GO:0010941	regulation of cell death	227	2	10.03	1270	0.99964	1
GO:0010959	regulation of metal ion transport	52	1	2.3	981	0.90527	1
GO:0010965	regulation of mitotic sister chromatid separation	32	1	1.41	812	0.76509	1
GO:0010970	transport along microtubule	59	1	2.61	1014	0.9311	1
GO:0012501	programmed cell death	274	4	12.11	1229	0.9984	1
GO:0014070	response to organic cyclic compound	78	6	3.45	255	0.12981	1
GO:0015698	inorganic anion transport	55	2	2.43	771	0.70586	1
GO:0015749	monosaccharide transmembrane transport	18	2	0.8	280	0.18764	1
GO:0015833	peptide transport	19	1	0.84	660	0.5766	1
GO:0015849	organic acid transport	91	2	4.02	992	0.91585	1
GO:0015850	organic hydroxy compound transport	27	3	1.19	245	0.11465	1
GO:0015908	fatty acid transport	10	1	0.44	452	0.3637	1
GO:0015909	long-chain fatty acid transport	8	1	0.35	400	0.30346	1
GO:0015918	sterol transport	15	3	0.66	169	0.0262	1
GO:0015931	nucleobase-containing compound transport	101	2	4.46	1027	0.94192	1
GO:0015980	energy derivation by oxidation of organic compounds	149	4	6.58	980	0.90097	1
GO:0016043	cellular component organization	2374	22	104.88	1493	1	1
GO:0016049	cell growth	135	3	5.96	1026	0.94179	1
GO:0016051	carbohydrate biosynthetic process	47	5	2.08	205	0.05508	1
GO:0016052	carbohydrate catabolic process	61	7	2.69	136	0.01739	1
GO:0016053	organic acid biosynthetic process	107	9	4.73	198	0.04664	1
GO:0016054	organic acid catabolic process	106	18	4.68	16	7.4e-07	1
GO:0016055	Wnt signaling pathway	110	1	4.86	1180	0.99328	1
GO:0016070	RNA metabolic process	1584	6	69.98	1494	1	1
GO:0016101	diterpenoid metabolic process	9	1	0.4	426	0.33426	1
GO:0016125	sterol metabolic process	22	2	0.97	360	0.25358	1
GO:0016197	endosomal transport	107	1	4.73	1175	0.99229	1
GO:0016198	axon choice point recognition	23	1	1.02	718	0.64676	1
GO:0016331	morphogenesis of embryonic epithelium	102	1	4.51	1159	0.99031	1
GO:0016441	post-transcriptional gene silencing	40	1	1.77	895	0.8366	1
GO:0016482	cytosolic transport	61	1	2.69	1019	0.93709	1
GO:0016545	male courtship behavior, veined wing vibration	13	1	0.57	537	0.44446	1
GO:0017145	stem cell division	50	2	2.21	731	0.65506	1
GO:0018126	protein hydroxylation	27	1	1.19	767	0.70532	1
GO:0018193	peptidyl-amino acid modification	351	1	15.51	1411	1	1
GO:0018208	peptidyl-proline modification	43	1	1.9	926	0.85741	1
GO:0018991	oviposition	17	2	0.75	275	0.17153	1
GO:0019098	reproductive behavior	117	12	5.17	116	0.00541	1
GO:0019219	regulation of nucleobase-containing compound metabolic process	1055	7	46.61	1476	1	1
GO:0019222	regulation of metabolic process	1780	22	78.64	1495	1	1
GO:0019318	hexose metabolic process	58	14	2.56	10	1.5e-07	1
GO:0019319	hexose biosynthetic process	10	4	0.44	70	0.00064	1
GO:0019320	hexose catabolic process	9	2	0.4	208	0.05705	1
GO:0019377	glycolipid catabolic process	5	3	0.22	73	0.0008	1
GO:0019388	galactose catabolic process	6	2	0.27	164	0.02595	1
GO:0019395	fatty acid oxidation	36	1	1.59	862	0.80408	1
GO:0019439	aromatic compound catabolic process	165	11	7.29	244	0.11333	1
GO:0019511	peptidyl-proline hydroxylation	24	1	1.06	739	0.66241	1
GO:0019538	protein metabolic process	2098	57	92.69	1374	1	1
GO:0019693	ribose phosphate metabolic process	160	9	7.07	378	0.27585	1
GO:0019725	cellular homeostasis	199	10	8.79	462	0.38411	1
GO:0019748	secondary metabolic process	85	11	3.76	80	0.00122	1
GO:0019751	polyol metabolic process	44	7	1.94	102	0.00289	1
GO:0019941	modification-dependent protein catabolic process	304	2	13.43	1341	0.99999	1
GO:0019953	sexual reproduction	768	4	33.93	1455	1	1
GO:0021700	developmental maturation	186	1	8.22	1288	0.9998	1
GO:0022008	neurogenesis	771	6	34.06	1439	1	1
GO:0022402	cell cycle process	495	1	21.87	1441	1	1
GO:0022404	molting cycle process	34	3	1.5	283	0.18849	1
GO:0022410	circadian sleep/wake cycle process	35	1	1.55	850	0.79498	1
GO:0022411	cellular component disassembly	132	3	5.83	1018	0.93573	1
GO:0022412	cellular process involved in reproduction in multicellular organism	707	3	31.23	1451	1	1
GO:0022414	reproductive process	960	15	42.41	1413	1	1
GO:0022603	regulation of anatomical structure morphogenesis	149	1	6.58	1241	0.99888	1
GO:0022604	regulation of cell morphogenesis	69	1	3.05	1057	0.9563	1
GO:0022607	cellular component assembly	1086	5	47.98	1496	1	1
GO:0022611	dormancy process	7	2	0.31	185	0.03527	1
GO:0022616	DNA strand elongation	13	1	0.57	538	0.44446	1
GO:0022898	regulation of transmembrane transporter activity	36	1	1.59	863	0.80408	1
GO:0023051	regulation of signaling	792	15	34.99	1334	0.99998	1
GO:0023052	signaling	1486	27	65.65	1429	1	1
GO:0023056	positive regulation of signaling	381	8	16.83	1202	0.99546	1
GO:0023057	negative regulation of signaling	345	4	15.24	1307	0.99989	1
GO:0023061	signal release	120	1	5.3	1207	0.99575	1
GO:0030001	metal ion transport	198	8	8.75	728	0.6531	1
GO:0030003	cellular cation homeostasis	114	1	5.04	1192	0.99441	1
GO:0030004	cellular monovalent inorganic cation homeostasis	33	1	1.46	829	0.77551	1
GO:0030029	actin filament-based process	280	2	12.37	1325	0.99996	1
GO:0030030	cell projection organization	589	7	26.02	1378	1	1
GO:0030031	cell projection assembly	168	1	7.42	1265	0.99953	1
GO:0030036	actin cytoskeleton organization	270	1	11.93	1358	1	1
GO:0030041	actin filament polymerization	59	1	2.61	1015	0.9311	1
GO:0030042	actin filament depolymerization	14	1	0.62	558	0.46904	1
GO:0030048	actin filament-based movement	30	1	1.33	799	0.74279	1
GO:0030072	peptide hormone secretion	15	1	0.66	579	0.49254	1
GO:0030073	insulin secretion	7	1	0.31	375	0.27124	1
GO:0030097	hemopoiesis	71	1	3.14	1063	0.9601	1
GO:0030111	regulation of Wnt signaling pathway	93	1	4.11	1127	0.98538	1
GO:0030148	sphingolipid biosynthetic process	46	3	2.03	413	0.33219	1
GO:0030154	cell differentiation	1366	9	60.35	1497	1	1
GO:0030162	regulation of proteolysis	136	7	6.01	490	0.39499	1
GO:0030163	protein catabolic process	342	5	15.11	1261	0.99946	1
GO:0030177	positive regulation of Wnt signaling pathway	51	1	2.25	977	0.90087	1
GO:0030182	neuron differentiation	659	6	29.11	1417	1	1
GO:0030258	lipid modification	70	1	3.09	1061	0.95825	1
GO:0030262	apoptotic nuclear changes	13	2	0.57	242	0.11017	1
GO:0030509	BMP signaling pathway	47	1	2.08	952	0.8811	1
GO:0030510	regulation of BMP signaling pathway	35	1	1.55	851	0.79498	1
GO:0030518	intracellular steroid hormone receptor signaling pathway	12	1	0.53	513	0.41875	1
GO:0030522	intracellular receptor signaling pathway	18	1	0.8	638	0.55698	1
GO:0030534	adult behavior	138	4	6.1	934	0.86519	1
GO:0030537	larval behavior	42	1	1.86	917	0.85079	1
GO:0030540	female genitalia development	6	1	0.27	346	0.23753	1
GO:0030641	regulation of cellular pH	27	1	1.19	768	0.70532	1
GO:0030705	cytoskeleton-dependent intracellular transport	69	1	3.05	1058	0.9563	1
GO:0030832	regulation of actin filament length	56	1	2.47	997	0.92103	1
GO:0030833	regulation of actin filament polymerization	53	1	2.34	988	0.90948	1
GO:0030834	regulation of actin filament depolymerization	10	1	0.44	453	0.3637	1
GO:0030835	negative regulation of actin filament depolymerization	9	1	0.4	427	0.33426	1
GO:0030837	negative regulation of actin filament polymerization	16	1	0.71	597	0.515	1
GO:0030855	epithelial cell differentiation	314	1	13.87	1391	1	1
GO:0031023	microtubule organizing center organization	74	1	3.27	1074	0.9652	1
GO:0031098	stress-activated protein kinase signaling cascade	79	1	3.49	1089	0.9723	1
GO:0031099	regeneration	34	2	1.5	547	0.44697	1
GO:0031175	neuron projection development	409	5	18.07	1323	0.99995	1
GO:0031323	regulation of cellular metabolic process	1585	20	70.02	1477	1	1
GO:0031324	negative regulation of cellular metabolic process	495	12	21.87	1188	0.99402	1
GO:0031325	positive regulation of cellular metabolic process	687	6	30.35	1421	1	1
GO:0031326	regulation of cellular biosynthetic process	1066	7	47.09	1478	1	1
GO:0031327	negative regulation of cellular biosynthetic process	329	3	14.53	1326	0.99996	1
GO:0031328	positive regulation of cellular biosynthetic process	422	3	18.64	1383	1	1
GO:0031329	regulation of cellular catabolic process	236	1	10.43	1332	0.99998	1
GO:0031333	negative regulation of protein-containing complex assembly	23	1	1.02	719	0.64676	1
GO:0031347	regulation of defense response	145	8	6.41	405	0.31074	1
GO:0031348	negative regulation of defense response	51	3	2.25	489	0.39317	1
GO:0031349	positive regulation of defense response	82	5	3.62	387	0.29582	1
GO:0031497	chromatin assembly	103	1	4.55	1162	0.99074	1
GO:0031589	cell-substrate adhesion	23	1	1.02	720	0.64676	1
GO:0031667	response to nutrient levels	147	6	6.49	709	0.63691	1
GO:0031668	cellular response to extracellular stimulus	87	1	3.84	1116	0.98077	1
GO:0031669	cellular response to nutrient levels	85	1	3.76	1105	0.97893	1
GO:0031929	TOR signaling	58	1	2.56	1010	0.92789	1
GO:0032006	regulation of TOR signaling	48	1	2.12	963	0.88638	1
GO:0032008	positive regulation of TOR signaling	32	1	1.41	813	0.76509	1
GO:0032102	negative regulation of response to external stimulus	61	3	2.69	590	0.50956	1
GO:0032103	positive regulation of response to external stimulus	106	5	4.68	589	0.50585	1
GO:0032268	regulation of cellular protein metabolic process	445	7	19.66	1289	0.9998	1
GO:0032269	negative regulation of cellular protein metabolic process	172	7	7.6	711	0.64221	1
GO:0032271	regulation of protein polymerization	62	1	2.74	1022	0.93989	1
GO:0032272	negative regulation of protein polymerization	18	1	0.8	639	0.55698	1
GO:0032309	icosanoid secretion	6	1	0.27	347	0.23753	1
GO:0032365	intracellular lipid transport	12	1	0.53	514	0.41875	1
GO:0032366	intracellular sterol transport	9	1	0.4	428	0.33426	1
GO:0032409	regulation of transporter activity	36	1	1.59	864	0.80408	1
GO:0032411	positive regulation of transporter activity	28	1	1.24	783	0.71838	1
GO:0032412	regulation of ion transmembrane transporter activity	36	1	1.59	865	0.80408	1
GO:0032414	positive regulation of ion transmembrane transporter activity	28	1	1.24	784	0.71838	1
GO:0032446	protein modification by small protein conjugation	220	1	9.72	1324	0.99996	1
GO:0032501	multicellular organismal process	2740	108	121.05	1020	0.9375	1
GO:0032502	developmental process	2219	35	98.03	1498	1	1
GO:0032535	regulation of cellular component size	154	2	6.8	1176	0.99264	1
GO:0032774	RNA biosynthetic process	956	6	42.24	1471	1	1
GO:0032868	response to insulin	74	3	3.27	710	0.64129	1
GO:0032869	cellular response to insulin stimulus	69	3	3.05	668	0.59369	1
GO:0032870	cellular response to hormone stimulus	99	4	4.37	712	0.64279	1
GO:0032872	regulation of stress-activated MAPK cascade	63	1	2.78	1030	0.94257	1
GO:0032879	regulation of localization	475	7	20.99	1315	0.99993	1
GO:0032880	regulation of protein localization	102	1	4.51	1160	0.99031	1
GO:0032881	regulation of polysaccharide metabolic process	18	1	0.8	640	0.55698	1
GO:0032940	secretion by cell	194	1	8.57	1299	0.99986	1
GO:0032956	regulation of actin cytoskeleton organization	100	1	4.42	1154	0.98938	1
GO:0032984	protein-containing complex disassembly	72	1	3.18	1067	0.96188	1
GO:0032989	cellular component morphogenesis	480	5	21.21	1362	1	1
GO:0032990	cell part morphogenesis	387	5	17.1	1309	0.99989	1
GO:0033036	macromolecule localization	851	16	37.6	1345	0.99999	1
GO:0033043	regulation of organelle organization	294	2	12.99	1331	0.99998	1
GO:0033044	regulation of chromosome organization	58	1	2.56	1011	0.92789	1
GO:0033045	regulation of sister chromatid segregation	34	1	1.5	839	0.78547	1
GO:0033500	carbohydrate homeostasis	51	8	2.25	88	0.00162	1
GO:0033554	cellular response to stress	546	8	24.12	1330	0.99998	1
GO:0033865	nucleoside bisphosphate metabolic process	56	6	2.47	187	0.03612	1
GO:0033866	nucleoside bisphosphate biosynthetic process	25	2	1.1	402	0.30346	1
GO:0033875	ribonucleoside bisphosphate metabolic process	56	6	2.47	188	0.03612	1
GO:0034030	ribonucleoside bisphosphate biosynthetic process	25	2	1.1	403	0.30346	1
GO:0034032	purine nucleoside bisphosphate metabolic process	56	6	2.47	189	0.03612	1
GO:0034033	purine nucleoside bisphosphate biosynthetic process	25	2	1.1	404	0.30346	1
GO:0034219	carbohydrate transmembrane transport	19	2	0.84	308	0.20395	1
GO:0034220	ion transmembrane transport	279	6	12.33	1129	0.98626	1
GO:0034248	regulation of cellular amide metabolic process	187	1	8.26	1290	0.99981	1
GO:0034250	positive regulation of cellular amide metabolic process	66	1	2.92	1045	0.9499	1
GO:0034284	response to monosaccharide	15	5	0.66	62	0.00034	1
GO:0034285	response to disaccharide	16	1	0.71	598	0.515	1
GO:0034311	diol metabolic process	11	1	0.49	482	0.39185	1
GO:0034312	diol biosynthetic process	11	1	0.49	483	0.39185	1
GO:0034329	cell junction assembly	197	1	8.7	1303	0.99988	1
GO:0034330	cell junction organization	326	1	14.4	1401	1	1
GO:0034440	lipid oxidation	37	1	1.63	872	0.81277	1
GO:0034641	cellular nitrogen compound metabolic process	2488	41	109.92	1499	1	1
GO:0034645	cellular macromolecule biosynthetic process	588	1	25.98	1456	1	1
GO:0034654	nucleobase-containing compound biosynthetic process	1110	10	49.04	1464	1	1
GO:0034655	nucleobase-containing compound catabolic process	148	4	6.54	971	0.8981	1
GO:0034656	nucleobase-containing small molecule catabolic process	15	1	0.66	580	0.49254	1
GO:0034728	nucleosome organization	46	1	2.03	948	0.87558	1
GO:0034754	cellular hormone metabolic process	38	3	1.68	318	0.23499	1
GO:0034762	regulation of transmembrane transport	42	1	1.86	918	0.85079	1
GO:0034764	positive regulation of transmembrane transport	31	1	1.37	808	0.7542	1
GO:0034765	regulation of ion transmembrane transport	41	1	1.81	909	0.84386	1
GO:0034767	positive regulation of ion transmembrane transport	30	1	1.33	800	0.74279	1
GO:0035006	melanization defense response	49	5	2.16	212	0.06383	1
GO:0035007	regulation of melanization defense response	12	3	0.53	132	0.01397	1
GO:0035010	encapsulation of foreign target	40	2	1.77	609	0.53308	1
GO:0035075	response to ecdysone	38	1	1.68	878	0.82108	1
GO:0035107	appendage morphogenesis	276	3	12.19	1274	0.99969	1
GO:0035114	imaginal disc-derived appendage morphogenesis	274	3	12.11	1272	0.99966	1
GO:0035120	post-embryonic appendage morphogenesis	268	2	11.84	1318	0.99994	1
GO:0035146	tube fusion	15	1	0.66	581	0.49254	1
GO:0035166	post-embryonic hemopoiesis	43	1	1.9	927	0.85741	1
GO:0035172	hemocyte proliferation	42	1	1.86	919	0.85079	1
GO:0035194	post-transcriptional gene silencing by RNA	36	1	1.59	866	0.80408	1
GO:0035195	miRNA-mediated gene silencing	25	1	1.1	748	0.67736	1
GO:0035206	regulation of hemocyte proliferation	36	1	1.59	867	0.80408	1
GO:0035210	prepupal development	15	1	0.66	582	0.49254	1
GO:0035214	eye-antennal disc development	52	1	2.3	982	0.90527	1
GO:0035215	genital disc development	40	1	1.77	896	0.8366	1
GO:0035218	leg disc development	80	1	3.53	1092	0.97353	1
GO:0035220	wing disc development	329	2	14.53	1354	1	1
GO:0035223	leg disc pattern formation	16	1	0.71	599	0.515	1
GO:0035239	tube morphogenesis	415	3	18.33	1380	1	1
GO:0035264	multicellular organism growth	43	2	1.9	651	0.57257	1
GO:0035265	organ growth	32	1	1.41	814	0.76509	1
GO:0035268	protein mannosylation	13	1	0.57	539	0.44446	1
GO:0035282	segmentation	201	1	8.88	1310	0.9999	1
GO:0035295	tube development	589	9	26.02	1336	0.99998	1
GO:0035337	fatty-acyl-CoA metabolic process	28	4	1.24	177	0.03318	1
GO:0035383	thioester metabolic process	46	6	2.03	135	0.01501	1
GO:0035384	thioester biosynthetic process	18	2	0.8	281	0.18764	1
GO:0035556	intracellular signal transduction	572	3	25.27	1428	1	1
GO:0035592	establishment of protein localization to extracellular region	78	1	3.45	1084	0.971	1
GO:0035966	response to topologically incorrect protein	42	2	1.86	648	0.55968	1
GO:0035967	cellular response to topologically incorrect protein	40	2	1.77	610	0.53308	1
GO:0036211	protein modification process	1122	6	49.57	1500	1	1
GO:0036296	response to increased oxygen levels	6	1	0.27	348	0.23753	1
GO:0036314	response to sterol	38	1	1.68	879	0.82108	1
GO:0036315	cellular response to sterol	16	1	0.71	600	0.515	1
GO:0038202	TORC1 signaling	41	1	1.81	910	0.84386	1
GO:0040007	growth	377	9	16.66	1137	0.98778	1
GO:0040011	locomotion	557	5	24.61	1410	1	1
GO:0040012	regulation of locomotion	100	1	4.42	1155	0.98938	1
GO:0040014	regulation of multicellular organism growth	40	2	1.77	611	0.53308	1
GO:0042178	xenobiotic catabolic process	6	3	0.27	87	0.00155	1
GO:0042180	cellular ketone metabolic process	54	3	2.39	518	0.4291	1
GO:0042181	ketone biosynthetic process	32	1	1.41	815	0.76509	1
GO:0042221	response to chemical	880	40	38.88	548	0.4489	1
GO:0042246	tissue regeneration	20	2	0.88	312	0.2204	1
GO:0042278	purine nucleoside metabolic process	18	1	0.8	641	0.55698	1
GO:0042303	molting cycle	69	4	3.05	456	0.36381	1
GO:0042330	taxis	291	4	12.86	1245	0.99914	1
GO:0042335	cuticle development	127	7	5.61	412	0.32948	1
GO:0042440	pigment metabolic process	108	7	4.77	284	0.20016	1
GO:0042441	eye pigment metabolic process	38	1	1.68	880	0.82108	1
GO:0042445	hormone metabolic process	55	4	2.43	314	0.22433	1
GO:0042454	ribonucleoside catabolic process	15	1	0.66	583	0.49254	1
GO:0042558	pteridine-containing compound metabolic process	21	2	0.93	323	0.23696	1
GO:0042559	pteridine-containing compound biosynthetic process	12	1	0.53	515	0.41875	1
GO:0042592	homeostatic process	413	19	18.25	550	0.46173	1
GO:0042745	circadian sleep/wake cycle	42	1	1.86	920	0.85079	1
GO:0042746	circadian sleep/wake cycle, wakefulness	5	1	0.22	302	0.20226	1
GO:0042749	regulation of circadian sleep/wake cycle	38	1	1.68	881	0.82108	1
GO:0042752	regulation of circadian rhythm	82	1	3.62	1096	0.97584	1
GO:0042753	positive regulation of circadian rhythm	22	1	0.97	702	0.63039	1
GO:0042886	amide transport	24	1	1.06	740	0.66241	1
GO:0043043	peptide biosynthetic process	447	1	19.75	1430	1	1
GO:0043067	regulation of programmed cell death	185	2	8.17	1220	0.99792	1
GO:0043069	negative regulation of programmed cell death	99	1	4.37	1150	0.98889	1
GO:0043086	negative regulation of catalytic activity	53	1	2.34	989	0.90948	1
GO:0043170	macromolecule metabolic process	3663	77	161.83	1501	1	1
GO:0043207	response to external biotic stimulus	359	38	15.86	12	4.1e-07	1
GO:0043242	negative regulation of protein-containing complex disassembly	22	1	0.97	703	0.63039	1
GO:0043244	regulation of protein-containing complex disassembly	32	1	1.41	816	0.76509	1
GO:0043254	regulation of protein-containing complex assembly	84	1	3.71	1104	0.97795	1
GO:0043266	regulation of potassium ion transport	23	1	1.02	721	0.64676	1
GO:0043268	positive regulation of potassium ion transport	19	1	0.84	661	0.5766	1
GO:0043269	regulation of ion transport	73	1	3.23	1069	0.96358	1
GO:0043270	positive regulation of ion transport	36	1	1.59	868	0.80408	1
GO:0043324	pigment metabolic process involved in developmental pigmentation	38	1	1.68	882	0.82108	1
GO:0043401	steroid hormone mediated signaling pathway	13	1	0.57	540	0.44446	1
GO:0043408	regulation of MAPK cascade	117	1	5.17	1197	0.99512	1
GO:0043412	macromolecule modification	1210	7	53.46	1502	1	1
GO:0043413	macromolecule glycosylation	97	1	4.29	1141	0.98782	1
GO:0043434	response to peptide hormone	76	3	3.36	733	0.6592	1
GO:0043436	oxoacid metabolic process	346	36	15.29	18	1.3e-06	1
GO:0043455	regulation of secondary metabolic process	18	3	0.8	194	0.04263	1
GO:0043467	regulation of generation of precursor metabolites and energy	38	1	1.68	883	0.82108	1
GO:0043470	regulation of carbohydrate catabolic process	12	1	0.53	516	0.41875	1
GO:0043471	regulation of cellular carbohydrate catabolic process	9	1	0.4	429	0.33426	1
GO:0043473	pigmentation	80	4	3.53	561	0.47384	1
GO:0043474	pigment metabolic process involved in pigmentation	38	1	1.68	884	0.82108	1
GO:0043603	cellular amide metabolic process	607	17	26.82	1132	0.98709	1
GO:0043604	amide biosynthetic process	481	5	21.25	1364	1	1
GO:0043632	modification-dependent macromolecule catabolic process	311	2	13.74	1343	0.99999	1
GO:0043648	dicarboxylic acid metabolic process	33	2	1.46	519	0.43177	1
GO:0043933	protein-containing complex organization	518	3	22.88	1418	1	1
GO:0044042	glucan metabolic process	38	3	1.68	319	0.23499	1
GO:0044085	cellular component biogenesis	1256	5	55.49	1503	1	1
GO:0044087	regulation of cellular component biogenesis	270	2	11.93	1320	0.99994	1
GO:0044092	negative regulation of molecular function	86	1	3.8	1112	0.97987	1
GO:0044093	positive regulation of molecular function	216	1	9.54	1322	0.99995	1
GO:0044106	cellular amine metabolic process	26	2	1.15	408	0.31998	1
GO:0044237	cellular metabolic process	4350	123	192.18	1466	1	1
GO:0044238	primary metabolic process	4337	177	191.6	1032	0.94333	1
GO:0044242	cellular lipid catabolic process	87	9	3.84	133	0.01428	1
GO:0044247	cellular polysaccharide catabolic process	18	1	0.8	642	0.55698	1
GO:0044248	cellular catabolic process	856	43	37.82	304	0.20387	1
GO:0044255	cellular lipid metabolic process	375	23	16.57	213	0.06867	1
GO:0044257	cellular protein catabolic process	329	4	14.53	1287	0.99979	1
GO:0044260	cellular macromolecule metabolic process	2128	24	94.01	1504	1	1
GO:0044262	cellular carbohydrate metabolic process	93	13	4.11	57	0.00021	1
GO:0044264	cellular polysaccharide metabolic process	43	3	1.9	386	0.29543	1
GO:0044265	cellular macromolecule catabolic process	448	8	19.79	1259	0.99942	1
GO:0044267	cellular protein metabolic process	1771	16	78.24	1505	1	1
GO:0044270	cellular nitrogen compound catabolic process	161	5	7.11	913	0.84563	1
GO:0044272	sulfur compound biosynthetic process	42	5	1.86	190	0.03645	1
GO:0044281	small molecule metabolic process	704	70	31.1	3	4.5e-11	1
GO:0044282	small molecule catabolic process	154	25	6.8	5	1.3e-08	1
GO:0044283	small molecule biosynthetic process	191	15	8.44	153	0.02183	1
GO:0044703	multi-organism reproductive process	24	7	1.06	37	5.6e-05	1
GO:0044706	multi-multicellular organism process	23	7	1.02	36	4.1e-05	1
GO:0044770	cell cycle phase transition	133	1	5.88	1216	0.99766	1
GO:0044772	mitotic cell cycle phase transition	106	1	4.68	1170	0.99193	1
GO:0044782	cilium organization	115	2	5.08	1076	0.96585	1
GO:0044784	metaphase/anaphase transition of cell cycle	32	1	1.41	817	0.76509	1
GO:0045005	DNA-templated DNA replication maintenance of fidelity	17	1	0.75	624	0.53646	1
GO:0045017	glycerolipid biosynthetic process	93	5	4.11	487	0.3929	1
GO:0045088	regulation of innate immune response	85	5	3.76	410	0.32206	1
GO:0045165	cell fate commitment	258	1	11.4	1346	0.99999	1
GO:0045184	establishment of protein localization	426	4	18.82	1353	1	1
GO:0045333	cellular respiration	111	1	4.9	1185	0.99358	1
GO:0045456	ecdysteroid biosynthetic process	17	1	0.75	625	0.53646	1
GO:0045471	response to ethanol	64	2	2.83	834	0.78154	1
GO:0045893	positive regulation of transcription, DNA-templated	340	2	15.02	1366	1	1
GO:0045924	regulation of female receptivity	33	3	1.46	277	0.17726	1
GO:0045926	negative regulation of growth	96	2	4.24	1012	0.93002	1
GO:0045927	positive regulation of growth	106	2	4.68	1046	0.95188	1
GO:0045934	negative regulation of nucleobase-containing compound metabolic process	280	4	12.37	1232	0.99872	1
GO:0045935	positive regulation of nucleobase-containing compound metabolic process	407	2	17.98	1409	1	1
GO:0045995	regulation of embryonic development	36	1	1.59	869	0.80408	1
GO:0046031	ADP metabolic process	28	1	1.24	785	0.71838	1
GO:0046034	ATP metabolic process	120	1	5.3	1208	0.99575	1
GO:0046040	IMP metabolic process	6	1	0.27	349	0.23753	1
GO:0046131	pyrimidine ribonucleoside metabolic process	6	1	0.27	350	0.23753	1
GO:0046135	pyrimidine nucleoside catabolic process	6	1	0.27	351	0.23753	1
GO:0046165	alcohol biosynthetic process	37	4	1.63	224	0.07881	1
GO:0046337	phosphatidylethanolamine metabolic process	6	1	0.27	352	0.23753	1
GO:0046348	amino sugar catabolic process	16	4	0.71	113	0.00447	1
GO:0046364	monosaccharide biosynthetic process	11	4	0.49	76	0.00097	1
GO:0046365	monosaccharide catabolic process	9	2	0.4	209	0.05705	1
GO:0046394	carboxylic acid biosynthetic process	107	9	4.73	199	0.04664	1
GO:0046395	carboxylic acid catabolic process	105	17	4.64	21	3e-06	1
GO:0046434	organophosphate catabolic process	49	3	2.16	460	0.36889	1
GO:0046460	neutral lipid biosynthetic process	15	4	0.66	106	0.00347	1
GO:0046461	neutral lipid catabolic process	16	1	0.71	601	0.515	1
GO:0046463	acylglycerol biosynthetic process	15	4	0.66	107	0.00347	1
GO:0046464	acylglycerol catabolic process	16	1	0.71	602	0.515	1
GO:0046466	membrane lipid catabolic process	12	5	0.53	45	0.0001	1
GO:0046467	membrane lipid biosynthetic process	80	3	3.53	754	0.69305	1
GO:0046474	glycerophospholipid biosynthetic process	79	1	3.49	1090	0.9723	1
GO:0046479	glycosphingolipid catabolic process	5	3	0.22	74	0.0008	1
GO:0046483	heterocycle metabolic process	2096	28	92.6	1506	1	1
GO:0046486	glycerolipid metabolic process	148	9	6.54	309	0.20742	1
GO:0046500	S-adenosylmethionine metabolic process	7	2	0.31	186	0.03527	1
GO:0046503	glycerolipid catabolic process	21	1	0.93	686	0.61326	1
GO:0046514	ceramide catabolic process	7	3	0.31	97	0.00262	1
GO:0046519	sphingoid metabolic process	6	1	0.27	353	0.23753	1
GO:0046520	sphingoid biosynthetic process	5	1	0.22	303	0.20226	1
GO:0046620	regulation of organ growth	30	1	1.33	801	0.74279	1
GO:0046626	regulation of insulin receptor signaling pathway	40	1	1.77	897	0.8366	1
GO:0046653	tetrahydrofolate metabolic process	8	2	0.35	196	0.04568	1
GO:0046660	female sex differentiation	19	1	0.84	662	0.5766	1
GO:0046700	heterocycle catabolic process	160	5	7.07	907	0.84178	1
GO:0046879	hormone secretion	18	1	0.8	643	0.55698	1
GO:0046883	regulation of hormone secretion	17	1	0.75	626	0.53646	1
GO:0046887	positive regulation of hormone secretion	7	1	0.31	376	0.27124	1
GO:0046903	secretion	209	2	9.23	1249	0.99923	1
GO:0046907	intracellular transport	599	3	26.46	1434	1	1
GO:0046939	nucleotide phosphorylation	33	1	1.46	830	0.77551	1
GO:0046942	carboxylic acid transport	72	3	3.18	695	0.62273	1
GO:0048065	male courtship behavior, veined wing extension	14	1	0.62	559	0.46904	1
GO:0048069	eye pigmentation	47	2	2.08	694	0.62136	1
GO:0048167	regulation of synaptic plasticity	34	1	1.5	840	0.78547	1
GO:0048285	organelle fission	259	1	11.44	1349	0.99999	1
GO:0048468	cell development	1161	9	51.29	1480	1	1
GO:0048469	cell maturation	160	1	7.07	1252	0.99932	1
GO:0048511	rhythmic process	141	5	6.23	805	0.75293	1
GO:0048512	circadian behavior	98	5	4.33	520	0.43701	1
GO:0048513	animal organ development	993	10	43.87	1443	1	1
GO:0048518	positive regulation of biological process	1467	20	64.81	1460	1	1
GO:0048519	negative regulation of biological process	1262	20	55.75	1432	1	1
GO:0048520	positive regulation of behavior	28	1	1.24	786	0.71838	1
GO:0048521	negative regulation of behavior	11	1	0.49	484	0.39185	1
GO:0048522	positive regulation of cellular process	1334	15	58.93	1468	1	1
GO:0048523	negative regulation of cellular process	1060	18	46.83	1412	1	1
GO:0048534	hematopoietic or lymphoid organ development	83	1	3.67	1100	0.97692	1
GO:0048542	lymph gland development	56	1	2.47	998	0.92103	1
GO:0048545	response to steroid hormone	13	1	0.57	541	0.44446	1
GO:0048563	post-embryonic animal organ morphogenesis	330	2	14.58	1357	1	1
GO:0048569	post-embryonic animal organ development	390	3	17.23	1363	1	1
GO:0048583	regulation of response to stimulus	847	16	37.42	1344	0.99999	1
GO:0048584	positive regulation of response to stimulus	438	9	19.35	1218	0.9978	1
GO:0048585	negative regulation of response to stimulus	363	4	16.04	1321	0.99994	1
GO:0048588	developmental cell growth	65	1	2.87	1041	0.94757	1
GO:0048589	developmental growth	315	6	13.92	1203	0.99546	1
GO:0048598	embryonic morphogenesis	191	2	8.44	1227	0.99838	1
GO:0048608	reproductive structure development	67	1	2.96	1049	0.95213	1
GO:0048609	multicellular organismal reproductive process	858	15	37.91	1369	1	1
GO:0048638	regulation of developmental growth	202	3	8.92	1194	0.99455	1
GO:0048639	positive regulation of developmental growth	86	2	3.8	972	0.89903	1
GO:0048640	negative regulation of developmental growth	80	1	3.53	1093	0.97353	1
GO:0048646	anatomical structure formation involved in morphogenesis	421	1	18.6	1424	1	1
GO:0048666	neuron development	533	6	23.55	1373	1	1
GO:0048667	cell morphogenesis involved in neuron differentiation	374	5	16.52	1295	0.99983	1
GO:0048699	generation of neurons	714	6	31.54	1427	1	1
GO:0048707	instar larval or pupal morphogenesis	373	2	16.48	1389	1	1
GO:0048729	tissue morphogenesis	501	4	22.13	1403	1	1
GO:0048731	system development	1236	13	54.61	1465	1	1
GO:0048732	gland development	156	1	6.89	1247	0.99919	1
GO:0048736	appendage development	284	3	12.55	1284	0.99977	1
GO:0048737	imaginal disc-derived appendage development	281	3	12.41	1282	0.99974	1
GO:0048754	branching morphogenesis of an epithelial tube	45	1	1.99	940	0.86979	1
GO:0048806	genitalia development	26	1	1.15	751	0.69166	1
GO:0048812	neuron projection morphogenesis	378	5	16.7	1298	0.99985	1
GO:0048856	anatomical structure development	2082	32	91.98	1484	1	1
GO:0048858	cell projection morphogenesis	380	5	16.79	1300	0.99986	1
GO:0048869	cellular developmental process	1373	9	60.66	1507	1	1
GO:0048870	cell motility	310	1	13.7	1388	1	1
GO:0048878	chemical homeostasis	261	15	11.53	278	0.17938	1
GO:0048880	sensory system development	338	1	14.93	1406	1	1
GO:0050657	nucleic acid transport	83	2	3.67	966	0.88748	1
GO:0050658	RNA transport	83	2	3.67	967	0.88748	1
GO:0050708	regulation of protein secretion	30	1	1.33	802	0.74279	1
GO:0050776	regulation of immune response	167	8	7.38	549	0.45915	1
GO:0050778	positive regulation of immune response	90	5	3.98	457	0.36628	1
GO:0050789	regulation of biological process	3293	54	145.48	1508	1	1
GO:0050790	regulation of catalytic activity	284	1	12.55	1370	1	1
GO:0050793	regulation of developmental process	561	6	24.78	1387	1	1
GO:0050794	regulation of cellular process	3040	47	134.3	1509	1	1
GO:0050795	regulation of behavior	81	4	3.58	563	0.48354	1
GO:0050801	ion homeostasis	144	2	6.36	1151	0.98902	1
GO:0050803	regulation of synapse structure or activity	163	1	7.2	1256	0.99941	1
GO:0050804	modulation of chemical synaptic transmission	128	2	5.65	1109	0.97936	1
GO:0050807	regulation of synapse organization	137	1	6.05	1222	0.99805	1
GO:0050808	synapse organization	263	1	11.62	1350	0.99999	1
GO:0050890	cognition	142	4	6.27	951	0.87931	1
GO:0050896	response to stimulus	2309	98	102.01	759	0.70111	1
GO:0050919	negative chemotaxis	21	2	0.93	324	0.23696	1
GO:0050920	regulation of chemotaxis	24	1	1.06	741	0.66241	1
GO:0050954	sensory perception of mechanical stimulus	68	1	3	1053	0.95426	1
GO:0051046	regulation of secretion	91	1	4.02	1125	0.98398	1
GO:0051047	positive regulation of secretion	34	1	1.5	841	0.78547	1
GO:0051052	regulation of DNA metabolic process	62	1	2.74	1023	0.93989	1
GO:0051053	negative regulation of DNA metabolic process	23	1	1.02	722	0.64676	1
GO:0051094	positive regulation of developmental process	202	2	8.92	1243	0.99897	1
GO:0051124	synaptic assembly at neuromuscular junction	119	1	5.26	1205	0.99555	1
GO:0051128	regulation of cellular component organization	594	5	26.24	1415	1	1
GO:0051129	negative regulation of cellular component organization	142	2	6.27	1143	0.98811	1
GO:0051171	regulation of nitrogen compound metabolic process	1455	15	64.28	1483	1	1
GO:0051172	negative regulation of nitrogen compound metabolic process	448	11	19.79	1164	0.99074	1
GO:0051173	positive regulation of nitrogen compound metabolic process	622	3	27.48	1440	1	1
GO:0051179	localization	2089	58	92.29	1359	1	1
GO:0051222	positive regulation of protein transport	33	1	1.46	831	0.77551	1
GO:0051223	regulation of protein transport	59	1	2.61	1016	0.9311	1
GO:0051234	establishment of localization	1642	55	72.54	1181	0.99338	1
GO:0051235	maintenance of location	93	3	4.11	846	0.78553	1
GO:0051236	establishment of RNA localization	85	2	3.76	969	0.8953	1
GO:0051240	positive regulation of multicellular organismal process	165	3	7.29	1108	0.97916	1
GO:0051241	negative regulation of multicellular organismal process	137	1	6.05	1223	0.99805	1
GO:0051246	regulation of protein metabolic process	475	7	20.99	1316	0.99993	1
GO:0051248	negative regulation of protein metabolic process	173	7	7.64	725	0.64824	1
GO:0051252	regulation of RNA metabolic process	1003	6	44.31	1475	1	1
GO:0051253	negative regulation of RNA metabolic process	261	3	11.53	1260	0.99943	1
GO:0051254	positive regulation of RNA metabolic process	382	2	16.88	1394	1	1
GO:0051258	protein polymerization	87	1	3.84	1117	0.98077	1
GO:0051259	protein complex oligomerization	18	1	0.8	644	0.55698	1
GO:0051261	protein depolymerization	34	1	1.5	842	0.78547	1
GO:0051270	regulation of cellular component movement	104	2	4.59	1044	0.94811	1
GO:0051276	chromosome organization	415	3	18.33	1381	1	1
GO:0051301	cell division	230	2	10.16	1273	0.99968	1
GO:0051302	regulation of cell division	37	2	1.63	564	0.49117	1
GO:0051304	chromosome separation	47	1	2.08	953	0.8811	1
GO:0051306	mitotic sister chromatid separation	37	1	1.63	873	0.81277	1
GO:0051336	regulation of hydrolase activity	160	1	7.07	1253	0.99932	1
GO:0051346	negative regulation of hydrolase activity	26	1	1.15	752	0.69166	1
GO:0051403	stress-activated MAPK cascade	78	1	3.45	1085	0.971	1
GO:0051493	regulation of cytoskeleton organization	147	1	6.49	1233	0.99877	1
GO:0051494	negative regulation of cytoskeleton organization	36	1	1.59	870	0.80408	1
GO:0051604	protein maturation	115	11	5.08	128	0.01254	1
GO:0051640	organelle localization	188	1	8.31	1291	0.99981	1
GO:0051641	cellular localization	922	3	40.73	1510	1	1
GO:0051648	vesicle localization	56	1	2.47	999	0.92103	1
GO:0051649	establishment of localization in cell	729	3	32.21	1457	1	1
GO:0051650	establishment of vesicle localization	52	1	2.3	983	0.90527	1
GO:0051656	establishment of organelle localization	137	1	6.05	1224	0.99805	1
GO:0051674	localization of cell	314	1	13.87	1392	1	1
GO:0051693	actin filament capping	9	1	0.4	430	0.33426	1
GO:0051707	response to other organism	359	38	15.86	13	4.1e-07	1
GO:0051716	cellular response to stimulus	1654	39	73.07	1395	1	1
GO:0051726	regulation of cell cycle	263	1	11.62	1351	0.99999	1
GO:0051960	regulation of nervous system development	177	1	7.82	1277	0.99969	1
GO:0051961	negative regulation of nervous system development	77	1	3.4	1083	0.96965	1
GO:0051963	regulation of synapse assembly	104	1	4.59	1166	0.99116	1
GO:0051964	negative regulation of synapse assembly	40	1	1.77	898	0.8366	1
GO:0051983	regulation of chromosome segregation	36	1	1.59	871	0.80408	1
GO:0052547	regulation of peptidase activity	39	1	1.72	889	0.82902	1
GO:0052548	regulation of endopeptidase activity	34	1	1.5	843	0.78547	1
GO:0052646	alditol phosphate metabolic process	12	1	0.53	517	0.41875	1
GO:0055065	metal ion homeostasis	114	1	5.04	1193	0.99441	1
GO:0055067	monovalent inorganic cation homeostasis	38	1	1.68	885	0.82108	1
GO:0055076	transition metal ion homeostasis	43	1	1.9	928	0.85741	1
GO:0055080	cation homeostasis	143	2	6.32	1148	0.98857	1
GO:0055086	nucleobase-containing small molecule metabolic process	237	14	10.47	272	0.16443	1
GO:0055090	acylglycerol homeostasis	30	2	1.33	465	0.38488	1
GO:0055115	entry into diapause	6	2	0.27	165	0.02595	1
GO:0055116	entry into reproductive diapause	5	2	0.22	146	0.01781	1
GO:0060070	canonical Wnt signaling pathway	97	1	4.29	1142	0.98782	1
GO:0060147	regulation of post-transcriptional gene silencing	10	1	0.44	454	0.3637	1
GO:0060148	positive regulation of post-transcriptional gene silencing	7	1	0.31	377	0.27124	1
GO:0060179	male mating behavior	52	1	2.3	984	0.90527	1
GO:0060249	anatomical structure homeostasis	120	5	5.3	692	0.61704	1
GO:0060255	regulation of macromolecule metabolic process	1628	18	71.92	1511	1	1
GO:0060259	regulation of feeding behavior	16	1	0.71	603	0.515	1
GO:0060322	head development	118	1	5.21	1199	0.99534	1
GO:0060429	epithelium development	775	12	34.24	1377	1	1
GO:0060446	branching involved in open tracheal system development	45	1	1.99	941	0.86979	1
GO:0060541	respiratory system development	213	1	9.41	1319	0.99994	1
GO:0060548	negative regulation of cell death	118	1	5.21	1200	0.99534	1
GO:0060560	developmental growth involved in morphogenesis	87	1	3.84	1118	0.98077	1
GO:0060562	epithelial tube morphogenesis	384	3	16.96	1360	1	1
GO:0060828	regulation of canonical Wnt signaling pathway	83	1	3.67	1101	0.97692	1
GO:0060966	regulation of gene silencing by RNA	22	1	0.97	704	0.63039	1
GO:0061057	peptidoglycan recognition protein signaling pathway	43	2	1.9	652	0.57257	1
GO:0061058	regulation of peptidoglycan recognition protein signaling pathway	26	2	1.15	409	0.31998	1
GO:0061138	morphogenesis of a branching epithelium	46	1	2.03	949	0.87558	1
GO:0061326	renal tubule development	51	1	2.25	978	0.90087	1
GO:0061458	reproductive system development	67	1	2.96	1050	0.95213	1
GO:0061564	axon development	295	5	13.03	1213	0.9972	1
GO:0061844	antimicrobial humoral immune response mediated by antimicrobial peptide	63	1	2.78	1031	0.94257	1
GO:0062012	regulation of small molecule metabolic process	42	2	1.86	649	0.55968	1
GO:0062197	cellular response to chemical stress	40	1	1.77	899	0.8366	1
GO:0065003	protein-containing complex assembly	429	3	18.95	1390	1	1
GO:0065004	protein-DNA complex assembly	55	1	2.43	993	0.91735	1
GO:0065007	biological regulation	3657	73	161.56	1512	1	1
GO:0065008	regulation of biological quality	1088	32	48.07	1212	0.99694	1
GO:0065009	regulation of molecular function	370	2	16.35	1385	1	1
GO:0070085	glycosylation	100	1	4.42	1156	0.98938	1
GO:0070201	regulation of establishment of protein localization	62	1	2.74	1024	0.93989	1
GO:0070252	actin-mediated cell contraction	20	1	0.88	670	0.59534	1
GO:0070302	regulation of stress-activated protein kinase signaling cascade	64	1	2.83	1037	0.94512	1
GO:0070482	response to oxygen levels	56	1	2.47	1000	0.92103	1
GO:0070647	protein modification by small protein conjugation or removal	279	1	12.33	1365	1	1
GO:0070848	response to growth factor	86	1	3.8	1113	0.97987	1
GO:0070873	regulation of glycogen metabolic process	18	1	0.8	645	0.55698	1
GO:0070887	cellular response to chemical stimulus	398	19	17.58	491	0.39684	1
GO:0070925	organelle assembly	340	1	15.02	1408	1	1
GO:0071214	cellular response to abiotic stimulus	65	1	2.87	1042	0.94757	1
GO:0071241	cellular response to inorganic substance	15	1	0.66	584	0.49254	1
GO:0071310	cellular response to organic substance	298	11	13.17	822	0.77273	1
GO:0071331	cellular response to hexose stimulus	8	4	0.35	60	0.00023	1
GO:0071363	cellular response to growth factor stimulus	85	1	3.76	1106	0.97893	1
GO:0071375	cellular response to peptide hormone stimulus	71	3	3.14	675	0.61321	1
GO:0071383	cellular response to steroid hormone stimulus	13	1	0.57	542	0.44446	1
GO:0071390	cellular response to ecdysone	16	1	0.71	604	0.515	1
GO:0071396	cellular response to lipid	20	1	0.88	671	0.59534	1
GO:0071407	cellular response to organic cyclic compound	35	1	1.55	852	0.79498	1
GO:0071417	cellular response to organonitrogen compound	101	3	4.46	892	0.83009	1
GO:0071466	cellular response to xenobiotic stimulus	14	6	0.62	30	1.6e-05	1
GO:0071478	cellular response to radiation	56	1	2.47	1001	0.92103	1
GO:0071482	cellular response to light stimulus	40	1	1.77	900	0.8366	1
GO:0071495	cellular response to endogenous stimulus	207	5	9.15	1056	0.95511	1
GO:0071496	cellular response to external stimulus	92	2	4.06	994	0.91889	1
GO:0071616	acyl-CoA biosynthetic process	18	2	0.8	282	0.18764	1
GO:0071684	organism emergence from protective structure	18	1	0.8	646	0.55698	1
GO:0071692	protein localization to extracellular region	82	1	3.62	1097	0.97584	1
GO:0071695	anatomical structure maturation	163	1	7.2	1257	0.99941	1
GO:0071702	organic substance transport	719	21	31.76	1136	0.98744	1
GO:0071704	organic substance metabolic process	4594	196	202.96	835	0.78339	1
GO:0071705	nitrogen compound transport	577	7	25.49	1375	1	1
GO:0071715	icosanoid transport	6	1	0.27	354	0.23753	1
GO:0071772	response to BMP	48	1	2.12	964	0.88638	1
GO:0071773	cellular response to BMP stimulus	47	1	2.08	954	0.8811	1
GO:0071805	potassium ion transmembrane transport	54	1	2.39	991	0.91351	1
GO:0071824	protein-DNA complex subunit organization	88	1	3.89	1123	0.98163	1
GO:0071840	cellular component organization or biogenesis	2532	22	111.86	1513	1	1
GO:0072001	renal system development	57	1	2.52	1005	0.92454	1
GO:0072330	monocarboxylic acid biosynthetic process	63	3	2.78	608	0.53146	1
GO:0072348	sulfur compound transport	24	1	1.06	742	0.66241	1
GO:0072521	purine-containing compound metabolic process	178	12	7.86	230	0.09525	1
GO:0072522	purine-containing compound biosynthetic process	98	4	4.33	707	0.63483	1
GO:0072524	pyridine-containing compound metabolic process	11	1	0.49	485	0.39185	1
GO:0072527	pyrimidine-containing compound metabolic process	27	2	1.19	435	0.33641	1
GO:0072529	pyrimidine-containing compound catabolic process	13	1	0.57	543	0.44446	1
GO:0080090	regulation of primary metabolic process	1484	16	65.56	1482	1	1
GO:0080134	regulation of response to stress	271	10	11.97	820	0.76527	1
GO:0080135	regulation of cellular response to stress	113	1	4.99	1189	0.99414	1
GO:0080171	lytic vacuole organization	15	1	0.66	585	0.49254	1
GO:0090066	regulation of anatomical structure size	207	3	9.15	1204	0.99548	1
GO:0090087	regulation of peptide transport	15	1	0.66	586	0.49254	1
GO:0090092	regulation of transmembrane receptor protein serine/threonine kinase signaling pathway	43	1	1.9	929	0.85741	1
GO:0090101	negative regulation of transmembrane receptor protein serine/threonine kinase signaling pathway	22	1	0.97	705	0.63039	1
GO:0090276	regulation of peptide hormone secretion	14	1	0.62	560	0.46904	1
GO:0090287	regulation of cellular response to growth factor stimulus	48	1	2.12	965	0.88638	1
GO:0090288	negative regulation of cellular response to growth factor stimulus	29	1	1.28	793	0.73086	1
GO:0090304	nucleic acid metabolic process	1788	9	78.99	1514	1	1
GO:0090329	regulation of DNA-templated DNA replication	23	1	1.02	723	0.64676	1
GO:0097194	execution phase of apoptosis	21	2	0.93	325	0.23696	1
GO:0097205	renal filtration	6	2	0.27	166	0.02595	1
GO:0097305	response to alcohol	106	3	4.68	922	0.85372	1
GO:0097306	cellular response to alcohol	25	1	1.1	749	0.67736	1
GO:0097435	supramolecular fiber organization	240	1	10.6	1337	0.99998	1
GO:0097479	synaptic vesicle localization	24	1	1.06	743	0.66241	1
GO:0097485	neuron projection guidance	234	4	10.34	1182	0.99341	1
GO:0097502	mannosylation	13	1	0.57	544	0.44446	1
GO:0097659	nucleic acid-templated transcription	954	6	42.15	1470	1	1
GO:0098609	cell-cell adhesion	118	2	5.21	1081	0.96957	1
GO:0098655	cation transmembrane transport	212	5	9.37	1064	0.96117	1
GO:0098656	anion transmembrane transport	78	1	3.45	1086	0.971	1
GO:0098660	inorganic ion transmembrane transport	217	6	9.59	1003	0.92291	1
GO:0098661	inorganic anion transmembrane transport	32	1	1.41	818	0.76509	1
GO:0098662	inorganic cation transmembrane transport	190	5	8.39	1007	0.92758	1
GO:0098742	cell-cell adhesion via plasma-membrane adhesion molecules	57	2	2.52	789	0.72436	1
GO:0098754	detoxification	31	3	1.37	268	0.15541	1
GO:0098771	inorganic ion homeostasis	142	2	6.27	1144	0.98811	1
GO:0098813	nuclear chromosome segregation	139	1	6.14	1225	0.99822	1
GO:0098916	anterograde trans-synaptic signaling	264	5	11.66	1172	0.99219	1
GO:0099111	microtubule-based transport	62	1	2.74	1025	0.93989	1
GO:0099177	regulation of trans-synaptic signaling	128	2	5.65	1110	0.97936	1
GO:0099536	synaptic signaling	270	5	11.93	1184	0.99358	1
GO:0099537	trans-synaptic signaling	266	5	11.75	1177	0.99268	1
GO:0104004	cellular response to environmental stimulus	65	1	2.87	1043	0.94757	1
GO:0110053	regulation of actin filament organization	74	1	3.27	1075	0.9652	1
GO:0120031	plasma membrane bounded cell projection assembly	158	1	6.98	1250	0.99926	1
GO:0120036	plasma membrane bounded cell projection organization	579	7	25.58	1376	1	1
GO:0120039	plasma membrane bounded cell projection morphogenesis	380	5	16.79	1301	0.99986	1
GO:0120178	steroid hormone biosynthetic process	17	1	0.75	627	0.53646	1
GO:0120254	olefinic compound metabolic process	8	1	0.35	401	0.30346	1
GO:0120305	regulation of pigmentation	21	1	0.93	687	0.61326	1
GO:0140014	mitotic nuclear division	136	1	6.01	1221	0.99796	1
GO:0140352	export from cell	200	1	8.84	1308	0.99989	1
GO:0140546	defense response to symbiont	42	1	1.86	921	0.85079	1
GO:0150063	visual system development	338	1	14.93	1407	1	1
GO:0198738	cell-cell signaling by wnt	122	1	5.39	1211	0.99612	1
GO:1900076	regulation of cellular response to insulin stimulus	40	1	1.77	901	0.8366	1
GO:1900078	positive regulation of cellular response to insulin stimulus	17	1	0.75	628	0.53646	1
GO:1900368	regulation of post-transcriptional gene silencing by RNA	9	1	0.4	431	0.33426	1
GO:1900424	regulation of defense response to bacterium	55	3	2.43	523	0.44091	1
GO:1900425	negative regulation of defense response to bacterium	22	2	0.97	361	0.25358	1
GO:1900426	positive regulation of defense response to bacterium	34	1	1.5	844	0.78547	1
GO:1901016	regulation of potassium ion transmembrane transporter activity	19	1	0.84	663	0.5766	1
GO:1901018	positive regulation of potassium ion transmembrane transporter activity	18	1	0.8	647	0.55698	1
GO:1901071	glucosamine-containing compound metabolic process	28	4	1.24	178	0.03318	1
GO:1901072	glucosamine-containing compound catabolic process	16	4	0.71	114	0.00447	1
GO:1901136	carbohydrate derivative catabolic process	62	10	2.74	63	0.00035	1
GO:1901292	nucleoside phosphate catabolic process	20	1	0.88	672	0.59534	1
GO:1901293	nucleoside phosphate biosynthetic process	110	4	4.86	788	0.7227	1
GO:1901360	organic cyclic compound metabolic process	2189	43	96.71	1458	1	1
GO:1901361	organic cyclic compound catabolic process	171	11	7.55	259	0.13545	1
GO:1901379	regulation of potassium ion transmembrane transport	20	1	0.88	673	0.59534	1
GO:1901381	positive regulation of potassium ion transmembrane transport	19	1	0.84	664	0.5766	1
GO:1901564	organonitrogen compound metabolic process	2594	112	114.6	708	0.63613	1
GO:1901568	fatty acid derivative metabolic process	31	4	1.37	197	0.04602	1
GO:1901576	organic substance biosynthetic process	2059	37	90.96	1463	1	1
GO:1901605	alpha-amino acid metabolic process	91	22	4.02	2	3.7e-11	1
GO:1901615	organic hydroxy compound metabolic process	157	18	6.94	55	0.00019	1
GO:1901652	response to peptide	76	3	3.36	734	0.6592	1
GO:1901653	cellular response to peptide	71	3	3.14	676	0.61321	1
GO:1901654	response to ketone	40	1	1.77	902	0.8366	1
GO:1901655	cellular response to ketone	16	1	0.71	605	0.515	1
GO:1901657	glycosyl compound metabolic process	41	4	1.81	237	0.10565	1
GO:1901698	response to nitrogen compound	161	6	7.11	787	0.72182	1
GO:1901699	cellular response to nitrogen compound	103	3	4.55	906	0.83991	1
GO:1901701	cellular response to oxygen-containing compound	157	8	6.94	468	0.39137	1
GO:1901879	regulation of protein depolymerization	23	1	1.02	724	0.64676	1
GO:1901880	negative regulation of protein depolymerization	21	1	0.93	688	0.61326	1
GO:1901888	regulation of cell junction assembly	109	1	4.82	1178	0.99297	1
GO:1901889	negative regulation of cell junction assembly	41	1	1.81	911	0.84386	1
GO:1901987	regulation of cell cycle phase transition	112	1	4.95	1186	0.99387	1
GO:1901990	regulation of mitotic cell cycle phase transition	87	1	3.84	1119	0.98077	1
GO:1902099	regulation of metaphase/anaphase transition of cell cycle	29	1	1.28	794	0.73086	1
GO:1902221	erythrose 4-phosphate/phosphoenolpyruvate family amino acid metabolic process	7	5	0.31	24	3.2e-06	1
GO:1902222	erythrose 4-phosphate/phosphoenolpyruvate family amino acid catabolic process	7	5	0.31	25	3.2e-06	1
GO:1902531	regulation of intracellular signal transduction	318	2	14.05	1347	0.99999	1
GO:1902533	positive regulation of intracellular signal transduction	163	1	7.2	1258	0.99941	1
GO:1902652	secondary alcohol metabolic process	21	1	0.93	689	0.61326	1
GO:1902653	secondary alcohol biosynthetic process	11	1	0.49	486	0.39185	1
GO:1902679	negative regulation of RNA biosynthetic process	242	3	10.69	1235	0.99881	1
GO:1902680	positive regulation of RNA biosynthetic process	340	2	15.02	1367	1	1
GO:1902742	apoptotic process involved in development	21	1	0.93	690	0.61326	1
GO:1902903	regulation of supramolecular fiber organization	105	1	4.64	1169	0.99155	1
GO:1902904	negative regulation of supramolecular fiber organization	35	1	1.55	853	0.79498	1
GO:1903034	regulation of response to wounding	30	1	1.33	803	0.74279	1
GO:1903047	mitotic cell cycle process	284	1	12.55	1371	1	1
GO:1903432	regulation of TORC1 signaling	37	1	1.63	874	0.81277	1
GO:1903506	regulation of nucleic acid-templated transcription	865	6	38.21	1453	1	1
GO:1903507	negative regulation of nucleic acid-templated transcription	242	3	10.69	1236	0.99881	1
GO:1903508	positive regulation of nucleic acid-templated transcription	340	2	15.02	1368	1	1
GO:1903509	liposaccharide metabolic process	49	3	2.16	461	0.36889	1
GO:1903530	regulation of secretion by cell	87	1	3.84	1120	0.98077	1
GO:1903532	positive regulation of secretion by cell	33	1	1.46	832	0.77551	1
GO:1903825	organic acid transmembrane transport	68	1	3	1054	0.95426	1
GO:1903829	positive regulation of protein localization	50	1	2.21	970	0.89626	1
GO:1903963	arachidonate transport	6	1	0.27	355	0.23753	1
GO:1904062	regulation of cation transmembrane transport	39	1	1.72	890	0.82902	1
GO:1904064	positive regulation of cation transmembrane transport	27	1	1.19	769	0.70532	1
GO:1904396	regulation of neuromuscular junction development	103	1	4.55	1163	0.99074	1
GO:1904397	negative regulation of neuromuscular junction development	39	1	1.72	891	0.82902	1
GO:1904951	positive regulation of establishment of protein localization	34	1	1.5	845	0.78547	1
GO:1905039	carboxylic acid transmembrane transport	68	1	3	1055	0.95426	1
GO:1905114	cell surface receptor signaling pathway involved in cell-cell signaling	115	1	5.08	1195	0.99466	1
GO:1905809	negative regulation of synapse organization	40	1	1.77	903	0.8366	1
GO:1905818	regulation of chromosome separation	32	1	1.41	819	0.76509	1
GO:1905952	regulation of lipid localization	29	3	1.28	258	0.13449	1
GO:1990138	neuron projection extension	51	1	2.25	979	0.90087	1
GO:2000104	negative regulation of DNA-templated DNA replication	9	1	0.4	432	0.33426	1
GO:2000241	regulation of reproductive process	102	2	4.51	1034	0.94406	1
GO:2001141	regulation of RNA biosynthetic process	865	6	38.21	1454	1	1
GO:2001257	regulation of cation channel activity	26	1	1.15	753	0.69166	1
GO:2001259	positive regulation of cation channel activity	21	1	0.93	691	0.61326	1
GO:0000002	mitochondrial genome maintenance	10	0	0.44	1515	1	1
GO:0000022	mitotic spindle elongation	11	0	0.49	1516	1	1
GO:0000027	ribosomal large subunit assembly	16	0	0.71	1517	1	1
GO:0000028	ribosomal small subunit assembly	16	0	0.71	1518	1	1
GO:0000038	very long-chain fatty acid metabolic process	25	0	1.1	1519	1	1
GO:0000045	autophagosome assembly	32	0	1.41	1520	1	1
GO:0000054	ribosomal subunit export from nucleus	12	0	0.53	1521	1	1
GO:0000055	ribosomal large subunit export from nucleus	6	0	0.27	1522	1	1
GO:0000075	cell cycle checkpoint signaling	56	0	2.47	1523	1	1
GO:0000076	DNA replication checkpoint signaling	15	0	0.66	1524	1	1
GO:0000077	DNA damage checkpoint signaling	35	0	1.55	1525	1	1
GO:0000079	regulation of cyclin-dependent protein serine/threonine kinase activity	16	0	0.71	1526	1	1
GO:0000082	G1/S transition of mitotic cell cycle	30	0	1.33	1527	1	1
GO:0000086	G2/M transition of mitotic cell cycle	36	0	1.59	1528	1	1
GO:0000132	establishment of mitotic spindle orientation	18	0	0.8	1529	1	1
GO:0000154	rRNA modification	23	0	1.02	1530	1	1
GO:0000184	nuclear-transcribed mRNA catabolic process, nonsense-mediated decay	16	0	0.71	1531	1	1
GO:0000209	protein polyubiquitination	83	0	3.67	1532	1	1
GO:0000212	meiotic spindle organization	28	0	1.24	1533	1	1
GO:0000245	spliceosomal complex assembly	20	0	0.88	1534	1	1
GO:0000266	mitochondrial fission	13	0	0.57	1535	1	1
GO:0000271	polysaccharide biosynthetic process	14	0	0.62	1536	1	1
GO:0000281	mitotic cytokinesis	45	0	1.99	1537	1	1
GO:0000288	nuclear-transcribed mRNA catabolic process, deadenylation-dependent decay	28	0	1.24	1538	1	1
GO:0000289	nuclear-transcribed mRNA poly(A) tail shortening	16	0	0.71	1539	1	1
GO:0000290	deadenylation-dependent decapping of nuclear-transcribed mRNA	5	0	0.22	1540	1	1
GO:0000291	nuclear-transcribed mRNA catabolic process, exonucleolytic	12	0	0.53	1541	1	1
GO:0000302	response to reactive oxygen species	32	0	1.41	1542	1	1
GO:0000303	response to superoxide	6	0	0.27	1543	1	1
GO:0000305	response to oxygen radical	6	0	0.27	1544	1	1
GO:0000335	negative regulation of transposition, DNA-mediated	6	0	0.27	1545	1	1
GO:0000337	regulation of transposition, DNA-mediated	6	0	0.27	1546	1	1
GO:0000338	protein deneddylation	10	0	0.44	1547	1	1
GO:0000375	RNA splicing, via transesterification reactions	233	0	10.29	1548	1	1
GO:0000377	RNA splicing, via transesterification reactions with bulged adenosine as nucleophile	233	0	10.29	1549	1	1
GO:0000380	alternative mRNA splicing, via spliceosome	78	0	3.45	1550	1	1
GO:0000381	regulation of alternative mRNA splicing, via spliceosome	76	0	3.36	1551	1	1
GO:0000387	spliceosomal snRNP assembly	16	0	0.71	1552	1	1
GO:0000394	RNA splicing, via endonucleolytic cleavage and ligation	8	0	0.35	1553	1	1
GO:0000398	mRNA splicing, via spliceosome	233	0	10.29	1554	1	1
GO:0000413	protein peptidyl-prolyl isomerization	18	0	0.8	1555	1	1
GO:0000422	autophagy of mitochondrion	31	0	1.37	1556	1	1
GO:0000423	mitophagy	5	0	0.22	1557	1	1
GO:0000447	endonucleolytic cleavage in ITS1 to separate SSU-rRNA from 5.8S rRNA and LSU-rRNA from tricistronic ...	5	0	0.22	1558	1	1
GO:0000459	exonucleolytic trimming involved in rRNA processing	6	0	0.27	1559	1	1
GO:0000460	maturation of 5.8S rRNA	23	0	1.02	1560	1	1
GO:0000462	maturation of SSU-rRNA from tricistronic rRNA transcript (SSU-rRNA, 5.8S rRNA, LSU-rRNA)	26	0	1.15	1561	1	1
GO:0000463	maturation of LSU-rRNA from tricistronic rRNA transcript (SSU-rRNA, 5.8S rRNA, LSU-rRNA)	13	0	0.57	1562	1	1
GO:0000466	maturation of 5.8S rRNA from tricistronic rRNA transcript (SSU-rRNA, 5.8S rRNA, LSU-rRNA)	14	0	0.62	1563	1	1
GO:0000467	exonucleolytic trimming to generate mature 3'-end of 5.8S rRNA from tricistronic rRNA transcript (SS...	6	0	0.27	1564	1	1
GO:0000469	cleavage involved in rRNA processing	19	0	0.84	1565	1	1
GO:0000470	maturation of LSU-rRNA	27	0	1.19	1566	1	1
GO:0000478	endonucleolytic cleavage involved in rRNA processing	10	0	0.44	1567	1	1
GO:0000479	endonucleolytic cleavage of tricistronic rRNA transcript (SSU-rRNA, 5.8S rRNA, LSU-rRNA)	10	0	0.44	1568	1	1
GO:0000491	small nucleolar ribonucleoprotein complex assembly	8	0	0.35	1569	1	1
GO:0000492	box C/D snoRNP assembly	6	0	0.27	1570	1	1
GO:0000712	resolution of meiotic recombination intermediates	5	0	0.22	1571	1	1
GO:0000723	telomere maintenance	28	0	1.24	1572	1	1
GO:0000729	DNA double-strand break processing	6	0	0.27	1573	1	1
GO:0000731	DNA synthesis involved in DNA repair	11	0	0.49	1574	1	1
GO:0000768	syncytium formation by plasma membrane fusion	31	0	1.37	1575	1	1
GO:0000910	cytokinesis	92	0	4.06	1576	1	1
GO:0000912	assembly of actomyosin apparatus involved in cytokinesis	14	0	0.62	1577	1	1
GO:0000915	actomyosin contractile ring assembly	14	0	0.62	1578	1	1
GO:0000916	actomyosin contractile ring contraction	9	0	0.4	1579	1	1
GO:0000956	nuclear-transcribed mRNA catabolic process	60	0	2.65	1580	1	1
GO:0000959	mitochondrial RNA metabolic process	31	0	1.37	1581	1	1
GO:0000963	mitochondrial RNA processing	15	0	0.66	1582	1	1
GO:0000966	RNA 5'-end processing	12	0	0.53	1583	1	1
GO:0000972	transcription-dependent tethering of RNA polymerase II gene DNA at nuclear periphery	6	0	0.27	1584	1	1
GO:0001109	promoter clearance during DNA-templated transcription	7	0	0.31	1585	1	1
GO:0001111	promoter clearance from RNA polymerase II promoter	7	0	0.31	1586	1	1
GO:0001112	DNA-templated transcription open complex formation	7	0	0.31	1587	1	1
GO:0001113	transcription open complex formation at RNA polymerase II promoter	7	0	0.31	1588	1	1
GO:0001120	protein-DNA complex remodeling	7	0	0.31	1589	1	1
GO:0001173	DNA-templated transcriptional start site selection	8	0	0.35	1590	1	1
GO:0001174	transcriptional start site selection at RNA polymerase II promoter	8	0	0.35	1591	1	1
GO:0001178	regulation of transcriptional start site selection at RNA polymerase II promoter	7	0	0.31	1592	1	1
GO:0001505	regulation of neurotransmitter levels	94	0	4.15	1593	1	1
GO:0001508	action potential	11	0	0.49	1594	1	1
GO:0001510	RNA methylation	48	0	2.12	1595	1	1
GO:0001522	pseudouridine synthesis	13	0	0.57	1596	1	1
GO:0001539	cilium or flagellum-dependent cell motility	42	0	1.86	1597	1	1
GO:0001578	microtubule bundle formation	53	0	2.34	1598	1	1
GO:0001666	response to hypoxia	46	0	2.03	1599	1	1
GO:0001667	ameboidal-type cell migration	164	0	7.25	1600	1	1
GO:0001676	long-chain fatty acid metabolic process	18	0	0.8	1601	1	1
GO:0001682	tRNA 5'-leader removal	8	0	0.35	1602	1	1
GO:0001704	formation of primary germ layer	30	0	1.33	1603	1	1
GO:0001706	endoderm formation	6	0	0.27	1604	1	1
GO:0001707	mesoderm formation	24	0	1.06	1605	1	1
GO:0001708	cell fate specification	77	0	3.4	1606	1	1
GO:0001710	mesodermal cell fate commitment	12	0	0.53	1607	1	1
GO:0001731	formation of translation preinitiation complex	11	0	0.49	1608	1	1
GO:0001736	establishment of planar polarity	80	0	3.53	1609	1	1
GO:0001737	establishment of imaginal disc-derived wing hair orientation	22	0	0.97	1610	1	1
GO:0001738	morphogenesis of a polarized epithelium	90	0	3.98	1611	1	1
GO:0001742	oenocyte differentiation	10	0	0.44	1612	1	1
GO:0001745	compound eye morphogenesis	268	0	11.84	1613	1	1
GO:0001746	Bolwig's organ morphogenesis	7	0	0.31	1614	1	1
GO:0001748	insect visual primordium development	6	0	0.27	1615	1	1
GO:0001751	compound eye photoreceptor cell differentiation	167	0	7.38	1616	1	1
GO:0001752	compound eye photoreceptor fate commitment	65	0	2.87	1617	1	1
GO:0001754	eye photoreceptor cell differentiation	171	0	7.55	1618	1	1
GO:0001764	neuron migration	9	0	0.4	1619	1	1
GO:0001775	cell activation	6	0	0.27	1620	1	1
GO:0001816	cytokine production	7	0	0.31	1621	1	1
GO:0001817	regulation of cytokine production	6	0	0.27	1622	1	1
GO:0001838	embryonic epithelial tube formation	5	0	0.22	1623	1	1
GO:0001881	receptor recycling	8	0	0.35	1624	1	1
GO:0001932	regulation of protein phosphorylation	100	0	4.42	1625	1	1
GO:0001933	negative regulation of protein phosphorylation	36	0	1.59	1626	1	1
GO:0001934	positive regulation of protein phosphorylation	47	0	2.08	1627	1	1
GO:0001941	postsynaptic membrane organization	12	0	0.53	1628	1	1
GO:0001952	regulation of cell-matrix adhesion	6	0	0.27	1629	1	1
GO:0001956	positive regulation of neurotransmitter secretion	6	0	0.27	1630	1	1
GO:0001959	regulation of cytokine-mediated signaling pathway	10	0	0.44	1631	1	1
GO:0001960	negative regulation of cytokine-mediated signaling pathway	5	0	0.22	1632	1	1
GO:0001961	positive regulation of cytokine-mediated signaling pathway	5	0	0.22	1633	1	1
GO:0001963	synaptic transmission, dopaminergic	5	0	0.22	1634	1	1
GO:0002011	morphogenesis of an epithelial sheet	6	0	0.27	1635	1	1
GO:0002027	regulation of heart rate	12	0	0.53	1636	1	1
GO:0002028	regulation of sodium ion transport	12	0	0.53	1637	1	1
GO:0002052	positive regulation of neuroblast proliferation	19	0	0.84	1638	1	1
GO:0002065	columnar/cuboidal epithelial cell differentiation	13	0	0.57	1639	1	1
GO:0002067	glandular epithelial cell differentiation	8	0	0.35	1640	1	1
GO:0002082	regulation of oxidative phosphorylation	8	0	0.35	1641	1	1
GO:0002090	regulation of receptor internalization	6	0	0.27	1642	1	1
GO:0002092	positive regulation of receptor internalization	5	0	0.22	1643	1	1
GO:0002097	tRNA wobble base modification	15	0	0.66	1644	1	1
GO:0002098	tRNA wobble uridine modification	14	0	0.62	1645	1	1
GO:0002118	aggressive behavior	17	0	0.75	1646	1	1
GO:0002121	inter-male aggressive behavior	12	0	0.53	1647	1	1
GO:0002168	instar larval development	61	0	2.69	1648	1	1
GO:0002181	cytoplasmic translation	122	0	5.39	1649	1	1
GO:0002182	cytoplasmic translational elongation	9	0	0.4	1650	1	1
GO:0002183	cytoplasmic translational initiation	17	0	0.75	1651	1	1
GO:0002224	toll-like receptor signaling pathway	5	0	0.22	1652	1	1
GO:0002230	positive regulation of defense response to virus by host	11	0	0.49	1653	1	1
GO:0002251	organ or tissue specific immune response	11	0	0.49	1654	1	1
GO:0002347	response to tumor cell	5	0	0.22	1655	1	1
GO:0002385	mucosal immune response	11	0	0.49	1656	1	1
GO:0002698	negative regulation of immune effector process	16	0	0.71	1657	1	1
GO:0002701	negative regulation of production of molecular mediator of immune response	13	0	0.57	1658	1	1
GO:0002781	antifungal peptide production	11	0	0.49	1659	1	1
GO:0002785	negative regulation of antimicrobial peptide production	12	0	0.53	1660	1	1
GO:0002787	negative regulation of antibacterial peptide production	5	0	0.22	1661	1	1
GO:0002788	regulation of antifungal peptide production	11	0	0.49	1662	1	1
GO:0002792	negative regulation of peptide secretion	7	0	0.31	1663	1	1
GO:0002804	positive regulation of antifungal peptide production	10	0	0.44	1664	1	1
GO:0002806	negative regulation of antimicrobial peptide biosynthetic process	5	0	0.22	1665	1	1
GO:0002809	negative regulation of antibacterial peptide biosynthetic process	5	0	0.22	1666	1	1
GO:0002812	biosynthetic process of antibacterial peptides active against Gram-negative bacteria	11	0	0.49	1667	1	1
GO:0002813	regulation of biosynthetic process of antibacterial peptides active against Gram-negative bacteria	11	0	0.49	1668	1	1
GO:0002921	negative regulation of humoral immune response	18	0	0.8	1669	1	1
GO:0003007	heart morphogenesis	35	0	1.55	1670	1	1
GO:0003013	circulatory system process	37	0	1.63	1671	1	1
GO:0003015	heart process	37	0	1.63	1672	1	1
GO:0003341	cilium movement	59	0	2.61	1673	1	1
GO:0003352	regulation of cilium movement	8	0	0.35	1674	1	1
GO:0005978	glycogen biosynthetic process	9	0	0.4	1675	1	1
GO:0005991	trehalose metabolic process	9	0	0.4	1676	1	1
GO:0006023	aminoglycan biosynthetic process	12	0	0.53	1677	1	1
GO:0006024	glycosaminoglycan biosynthetic process	8	0	0.35	1678	1	1
GO:0006034	cuticle chitin metabolic process	5	0	0.22	1679	1	1
GO:0006044	N-acetylglucosamine metabolic process	9	0	0.4	1680	1	1
GO:0006102	isocitrate metabolic process	7	0	0.31	1681	1	1
GO:0006116	NADH oxidation	6	0	0.27	1682	1	1
GO:0006119	oxidative phosphorylation	71	0	3.14	1683	1	1
GO:0006120	mitochondrial electron transport, NADH to ubiquinone	18	0	0.8	1684	1	1
GO:0006121	mitochondrial electron transport, succinate to ubiquinone	9	0	0.4	1685	1	1
GO:0006122	mitochondrial electron transport, ubiquinol to cytochrome c	10	0	0.44	1686	1	1
GO:0006123	mitochondrial electron transport, cytochrome c to oxygen	9	0	0.4	1687	1	1
GO:0006140	regulation of nucleotide metabolic process	9	0	0.4	1688	1	1
GO:0006152	purine nucleoside catabolic process	9	0	0.4	1689	1	1
GO:0006154	adenosine catabolic process	6	0	0.27	1690	1	1
GO:0006167	AMP biosynthetic process	6	0	0.27	1691	1	1
GO:0006171	cAMP biosynthetic process	11	0	0.49	1692	1	1
GO:0006182	cGMP biosynthetic process	6	0	0.27	1693	1	1
GO:0006195	purine nucleotide catabolic process	10	0	0.44	1694	1	1
GO:0006207	'de novo' pyrimidine nucleobase biosynthetic process	7	0	0.31	1695	1	1
GO:0006208	pyrimidine nucleobase catabolic process	5	0	0.22	1696	1	1
GO:0006220	pyrimidine nucleotide metabolic process	12	0	0.53	1697	1	1
GO:0006221	pyrimidine nucleotide biosynthetic process	12	0	0.53	1698	1	1
GO:0006264	mitochondrial DNA replication	8	0	0.35	1699	1	1
GO:0006265	DNA topological change	5	0	0.22	1700	1	1
GO:0006268	DNA unwinding involved in DNA replication	8	0	0.35	1701	1	1
GO:0006272	leading strand elongation	8	0	0.35	1702	1	1
GO:0006277	DNA amplification	17	0	0.75	1703	1	1
GO:0006282	regulation of DNA repair	12	0	0.53	1704	1	1
GO:0006284	base-excision repair	11	0	0.49	1705	1	1
GO:0006289	nucleotide-excision repair	25	0	1.1	1706	1	1
GO:0006298	mismatch repair	10	0	0.44	1707	1	1
GO:0006301	postreplication repair	13	0	0.57	1708	1	1
GO:0006303	double-strand break repair via nonhomologous end joining	6	0	0.27	1709	1	1
GO:0006304	DNA modification	5	0	0.22	1710	1	1
GO:0006313	transposition, DNA-mediated	6	0	0.27	1711	1	1
GO:0006336	DNA replication-independent chromatin assembly	9	0	0.4	1712	1	1
GO:0006346	DNA methylation-dependent heterochromatin assembly	12	0	0.53	1713	1	1
GO:0006352	DNA-templated transcription, initiation	76	0	3.36	1714	1	1
GO:0006353	DNA-templated transcription, termination	9	0	0.4	1715	1	1
GO:0006356	regulation of transcription by RNA polymerase I	9	0	0.4	1716	1	1
GO:0006359	regulation of transcription by RNA polymerase III	5	0	0.22	1717	1	1
GO:0006360	transcription by RNA polymerase I	24	0	1.06	1718	1	1
GO:0006364	rRNA processing	137	0	6.05	1719	1	1
GO:0006367	transcription initiation from RNA polymerase II promoter	61	0	2.69	1720	1	1
GO:0006368	transcription elongation from RNA polymerase II promoter	34	0	1.5	1721	1	1
GO:0006376	mRNA splice site selection	12	0	0.53	1722	1	1
GO:0006378	mRNA polyadenylation	21	0	0.93	1723	1	1
GO:0006379	mRNA cleavage	7	0	0.31	1724	1	1
GO:0006383	transcription by RNA polymerase III	29	0	1.28	1725	1	1
GO:0006384	transcription initiation from RNA polymerase III promoter	7	0	0.31	1726	1	1
GO:0006388	tRNA splicing, via endonucleolytic cleavage and ligation	8	0	0.35	1727	1	1
GO:0006390	mitochondrial transcription	11	0	0.49	1728	1	1
GO:0006396	RNA processing	548	0	24.21	1729	1	1
GO:0006397	mRNA processing	281	0	12.41	1730	1	1
GO:0006398	mRNA 3'-end processing by stem-loop binding and cleavage	6	0	0.27	1731	1	1
GO:0006399	tRNA metabolic process	134	0	5.92	1732	1	1
GO:0006400	tRNA modification	53	0	2.34	1733	1	1
GO:0006401	RNA catabolic process	99	0	4.37	1734	1	1
GO:0006402	mRNA catabolic process	82	0	3.62	1735	1	1
GO:0006405	RNA export from nucleus	45	0	1.99	1736	1	1
GO:0006406	mRNA export from nucleus	31	0	1.37	1737	1	1
GO:0006412	translation	409	0	18.07	1738	1	1
GO:0006413	translational initiation	69	0	3.05	1739	1	1
GO:0006414	translational elongation	31	0	1.37	1740	1	1
GO:0006415	translational termination	8	0	0.35	1741	1	1
GO:0006417	regulation of translation	147	0	6.49	1742	1	1
GO:0006418	tRNA aminoacylation for protein translation	36	0	1.59	1743	1	1
GO:0006446	regulation of translational initiation	21	0	0.93	1744	1	1
GO:0006448	regulation of translational elongation	8	0	0.35	1745	1	1
GO:0006458	'de novo' protein folding	20	0	0.88	1746	1	1
GO:0006465	signal peptide processing	8	0	0.35	1747	1	1
GO:0006469	negative regulation of protein kinase activity	22	0	0.97	1748	1	1
GO:0006471	protein ADP-ribosylation	5	0	0.22	1749	1	1
GO:0006473	protein acetylation	86	0	3.8	1750	1	1
GO:0006474	N-terminal protein amino acid acetylation	12	0	0.53	1751	1	1
GO:0006475	internal protein amino acid acetylation	79	0	3.49	1752	1	1
GO:0006476	protein deacetylation	17	0	0.75	1753	1	1
GO:0006479	protein methylation	77	0	3.4	1754	1	1
GO:0006482	protein demethylation	9	0	0.4	1755	1	1
GO:0006487	protein N-linked glycosylation	35	0	1.55	1756	1	1
GO:0006488	dolichol-linked oligosaccharide biosynthetic process	8	0	0.35	1757	1	1
GO:0006490	oligosaccharide-lipid intermediate biosynthetic process	11	0	0.49	1758	1	1
GO:0006491	N-glycan processing	17	0	0.75	1759	1	1
GO:0006497	protein lipidation	60	0	2.65	1760	1	1
GO:0006505	GPI anchor metabolic process	33	0	1.46	1761	1	1
GO:0006506	GPI anchor biosynthetic process	31	0	1.37	1762	1	1
GO:0006509	membrane protein ectodomain proteolysis	9	0	0.4	1763	1	1
GO:0006513	protein monoubiquitination	12	0	0.53	1764	1	1
GO:0006515	protein quality control for misfolded or incompletely synthesized proteins	11	0	0.49	1765	1	1
GO:0006538	glutamate catabolic process	5	0	0.22	1766	1	1
GO:0006541	glutamine metabolic process	6	0	0.27	1767	1	1
GO:0006544	glycine metabolic process	8	0	0.35	1768	1	1
GO:0006551	leucine metabolic process	5	0	0.22	1769	1	1
GO:0006573	valine metabolic process	5	0	0.22	1770	1	1
GO:0006605	protein targeting	121	0	5.35	1771	1	1
GO:0006606	protein import into nucleus	52	0	2.3	1772	1	1
GO:0006607	NLS-bearing protein import into nucleus	10	0	0.44	1773	1	1
GO:0006611	protein export from nucleus	13	0	0.57	1774	1	1
GO:0006612	protein targeting to membrane	42	0	1.86	1775	1	1
GO:0006613	cotranslational protein targeting to membrane	15	0	0.66	1776	1	1
GO:0006614	SRP-dependent cotranslational protein targeting to membrane	15	0	0.66	1777	1	1
GO:0006616	SRP-dependent cotranslational protein targeting to membrane, translocation	7	0	0.31	1778	1	1
GO:0006620	post-translational protein targeting to endoplasmic reticulum membrane	9	0	0.4	1779	1	1
GO:0006622	protein targeting to lysosome	6	0	0.27	1780	1	1
GO:0006623	protein targeting to vacuole	15	0	0.66	1781	1	1
GO:0006625	protein targeting to peroxisome	9	0	0.4	1782	1	1
GO:0006626	protein targeting to mitochondrion	50	0	2.21	1783	1	1
GO:0006627	protein processing involved in protein targeting to mitochondrion	5	0	0.22	1784	1	1
GO:0006636	unsaturated fatty acid biosynthetic process	6	0	0.27	1785	1	1
GO:0006654	phosphatidic acid biosynthetic process	5	0	0.22	1786	1	1
GO:0006655	phosphatidylglycerol biosynthetic process	5	0	0.22	1787	1	1
GO:0006661	phosphatidylinositol biosynthetic process	62	0	2.74	1788	1	1
GO:0006662	glycerol ether metabolic process	8	0	0.35	1789	1	1
GO:0006688	glycosphingolipid biosynthetic process	9	0	0.4	1790	1	1
GO:0006714	sesquiterpenoid metabolic process	11	0	0.49	1791	1	1
GO:0006716	juvenile hormone metabolic process	11	0	0.49	1792	1	1
GO:0006718	juvenile hormone biosynthetic process	5	0	0.22	1793	1	1
GO:0006719	juvenile hormone catabolic process	5	0	0.22	1794	1	1
GO:0006727	ommochrome biosynthetic process	17	0	0.75	1795	1	1
GO:0006729	tetrahydrobiopterin biosynthetic process	6	0	0.27	1796	1	1
GO:0006743	ubiquinone metabolic process	15	0	0.66	1797	1	1
GO:0006744	ubiquinone biosynthetic process	15	0	0.66	1798	1	1
GO:0006751	glutathione catabolic process	6	0	0.27	1799	1	1
GO:0006754	ATP biosynthetic process	24	0	1.06	1800	1	1
GO:0006777	Mo-molybdopterin cofactor biosynthetic process	5	0	0.22	1801	1	1
GO:0006778	porphyrin-containing compound metabolic process	14	0	0.62	1802	1	1
GO:0006779	porphyrin-containing compound biosynthetic process	13	0	0.57	1803	1	1
GO:0006783	heme biosynthetic process	13	0	0.57	1804	1	1
GO:0006801	superoxide metabolic process	8	0	0.35	1805	1	1
GO:0006816	calcium ion transport	57	0	2.52	1806	1	1
GO:0006817	phosphate ion transport	18	0	0.8	1807	1	1
GO:0006825	copper ion transport	7	0	0.31	1808	1	1
GO:0006829	zinc ion transport	12	0	0.53	1809	1	1
GO:0006835	dicarboxylic acid transport	26	0	1.15	1810	1	1
GO:0006839	mitochondrial transport	68	0	3	1811	1	1
GO:0006842	tricarboxylic acid transport	5	0	0.22	1812	1	1
GO:0006848	pyruvate transport	7	0	0.31	1813	1	1
GO:0006851	mitochondrial calcium ion transmembrane transport	7	0	0.31	1814	1	1
GO:0006862	nucleotide transport	6	0	0.27	1815	1	1
GO:0006874	cellular calcium ion homeostasis	53	0	2.34	1816	1	1
GO:0006875	cellular metal ion homeostasis	87	0	3.84	1817	1	1
GO:0006878	cellular copper ion homeostasis	6	0	0.27	1818	1	1
GO:0006879	cellular iron ion homeostasis	11	0	0.49	1819	1	1
GO:0006882	cellular zinc ion homeostasis	9	0	0.4	1820	1	1
GO:0006883	cellular sodium ion homeostasis	6	0	0.27	1821	1	1
GO:0006884	cell volume homeostasis	6	0	0.27	1822	1	1
GO:0006886	intracellular protein transport	307	0	13.56	1823	1	1
GO:0006887	exocytosis	78	0	3.45	1824	1	1
GO:0006888	endoplasmic reticulum to Golgi vesicle-mediated transport	62	0	2.74	1825	1	1
GO:0006890	retrograde vesicle-mediated transport, Golgi to endoplasmic reticulum	21	0	0.93	1826	1	1
GO:0006891	intra-Golgi vesicle-mediated transport	24	0	1.06	1827	1	1
GO:0006892	post-Golgi vesicle-mediated transport	29	0	1.28	1828	1	1
GO:0006893	Golgi to plasma membrane transport	15	0	0.66	1829	1	1
GO:0006896	Golgi to vacuole transport	9	0	0.4	1830	1	1
GO:0006900	vesicle budding from membrane	19	0	0.84	1831	1	1
GO:0006901	vesicle coating	5	0	0.22	1832	1	1
GO:0006903	vesicle targeting	9	0	0.4	1833	1	1
GO:0006904	vesicle docking involved in exocytosis	20	0	0.88	1834	1	1
GO:0006906	vesicle fusion	47	0	2.08	1835	1	1
GO:0006911	phagocytosis, engulfment	17	0	0.75	1836	1	1
GO:0006913	nucleocytoplasmic transport	117	0	5.17	1837	1	1
GO:0006914	autophagy	180	0	7.95	1838	1	1
GO:0006919	activation of cysteine-type endopeptidase activity involved in apoptotic process	10	0	0.44	1839	1	1
GO:0006936	muscle contraction	25	0	1.1	1840	1	1
GO:0006937	regulation of muscle contraction	11	0	0.49	1841	1	1
GO:0006939	smooth muscle contraction	7	0	0.31	1842	1	1
GO:0006941	striated muscle contraction	6	0	0.27	1843	1	1
GO:0006949	syncytium formation	31	0	1.37	1844	1	1
GO:0006954	inflammatory response	6	0	0.27	1845	1	1
GO:0006964	positive regulation of biosynthetic process of antibacterial peptides active against Gram-negative b...	7	0	0.31	1846	1	1
GO:0006970	response to osmotic stress	10	0	0.44	1847	1	1
GO:0006984	ER-nucleus signaling pathway	9	0	0.4	1848	1	1
GO:0006991	response to sterol depletion	7	0	0.31	1849	1	1
GO:0006995	cellular response to nitrogen starvation	5	0	0.22	1850	1	1
GO:0006997	nucleus organization	67	0	2.96	1851	1	1
GO:0006998	nuclear envelope organization	13	0	0.57	1852	1	1
GO:0006999	nuclear pore organization	11	0	0.49	1853	1	1
GO:0007005	mitochondrion organization	228	0	10.07	1854	1	1
GO:0007006	mitochondrial membrane organization	43	0	1.9	1855	1	1
GO:0007007	inner mitochondrial membrane organization	26	0	1.15	1856	1	1
GO:0007009	plasma membrane organization	25	0	1.1	1857	1	1
GO:0007019	microtubule depolymerization	17	0	0.75	1858	1	1
GO:0007020	microtubule nucleation	16	0	0.71	1859	1	1
GO:0007021	tubulin complex assembly	7	0	0.31	1860	1	1
GO:0007023	post-chaperonin tubulin folding pathway	5	0	0.22	1861	1	1
GO:0007026	negative regulation of microtubule depolymerization	12	0	0.53	1862	1	1
GO:0007028	cytoplasm organization	68	0	3	1863	1	1
GO:0007029	endoplasmic reticulum organization	33	0	1.46	1864	1	1
GO:0007030	Golgi organization	76	0	3.36	1865	1	1
GO:0007031	peroxisome organization	19	0	0.84	1866	1	1
GO:0007032	endosome organization	24	0	1.06	1867	1	1
GO:0007034	vacuolar transport	56	0	2.47	1868	1	1
GO:0007035	vacuolar acidification	12	0	0.53	1869	1	1
GO:0007041	lysosomal transport	23	0	1.02	1870	1	1
GO:0007043	cell-cell junction assembly	51	0	2.25	1871	1	1
GO:0007051	spindle organization	112	0	4.95	1872	1	1
GO:0007052	mitotic spindle organization	63	0	2.78	1873	1	1
GO:0007053	spindle assembly involved in male meiosis	7	0	0.31	1874	1	1
GO:0007056	spindle assembly involved in female meiosis	10	0	0.44	1875	1	1
GO:0007060	male meiosis chromosome segregation	8	0	0.35	1876	1	1
GO:0007062	sister chromatid cohesion	24	0	1.06	1877	1	1
GO:0007064	mitotic sister chromatid cohesion	10	0	0.44	1878	1	1
GO:0007076	mitotic chromosome condensation	18	0	0.8	1879	1	1
GO:0007080	mitotic metaphase plate congression	13	0	0.57	1880	1	1
GO:0007088	regulation of mitotic nuclear division	47	0	2.08	1881	1	1
GO:0007093	mitotic cell cycle checkpoint signaling	40	0	1.77	1882	1	1
GO:0007094	mitotic spindle assembly checkpoint signaling	14	0	0.62	1883	1	1
GO:0007095	mitotic G2 DNA damage checkpoint signaling	9	0	0.4	1884	1	1
GO:0007096	regulation of exit from mitosis	9	0	0.4	1885	1	1
GO:0007097	nuclear migration	30	0	1.33	1886	1	1
GO:0007098	centrosome cycle	70	0	3.09	1887	1	1
GO:0007099	centriole replication	25	0	1.1	1888	1	1
GO:0007100	mitotic centrosome separation	10	0	0.44	1889	1	1
GO:0007110	meiosis I cytokinesis	11	0	0.49	1890	1	1
GO:0007111	meiosis II cytokinesis	7	0	0.31	1891	1	1
GO:0007112	male meiosis cytokinesis	30	0	1.33	1892	1	1
GO:0007113	endomitotic cell cycle	11	0	0.49	1893	1	1
GO:0007127	meiosis I	50	0	2.21	1894	1	1
GO:0007129	homologous chromosome pairing at meiosis	9	0	0.4	1895	1	1
GO:0007130	synaptonemal complex assembly	7	0	0.31	1896	1	1
GO:0007131	reciprocal meiotic recombination	22	0	0.97	1897	1	1
GO:0007135	meiosis II	8	0	0.35	1898	1	1
GO:0007140	male meiotic nuclear division	68	0	3	1899	1	1
GO:0007141	male meiosis I	12	0	0.53	1900	1	1
GO:0007143	female meiotic nuclear division	42	0	1.86	1901	1	1
GO:0007144	female meiosis I	6	0	0.27	1902	1	1
GO:0007156	homophilic cell adhesion via plasma membrane adhesion molecules	37	0	1.63	1903	1	1
GO:0007158	neuron cell-cell adhesion	7	0	0.31	1904	1	1
GO:0007162	negative regulation of cell adhesion	17	0	0.75	1905	1	1
GO:0007163	establishment or maintenance of cell polarity	173	0	7.64	1906	1	1
GO:0007164	establishment of tissue polarity	80	0	3.53	1907	1	1
GO:0007173	epidermal growth factor receptor signaling pathway	61	0	2.69	1908	1	1
GO:0007179	transforming growth factor beta receptor signaling pathway	6	0	0.27	1909	1	1
GO:0007187	G protein-coupled receptor signaling pathway, coupled to cyclic nucleotide second messenger	7	0	0.31	1910	1	1
GO:0007193	adenylate cyclase-inhibiting G protein-coupled receptor signaling pathway	19	0	0.84	1911	1	1
GO:0007200	phospholipase C-activating G protein-coupled receptor signaling pathway	13	0	0.57	1912	1	1
GO:0007204	positive regulation of cytosolic calcium ion concentration	18	0	0.8	1913	1	1
GO:0007205	protein kinase C-activating G protein-coupled receptor signaling pathway	5	0	0.22	1914	1	1
GO:0007210	serotonin receptor signaling pathway	5	0	0.22	1915	1	1
GO:0007211	octopamine or tyramine signaling pathway	8	0	0.35	1916	1	1
GO:0007212	dopamine receptor signaling pathway	6	0	0.27	1917	1	1
GO:0007215	glutamate receptor signaling pathway	6	0	0.27	1918	1	1
GO:0007219	Notch signaling pathway	63	0	2.78	1919	1	1
GO:0007220	Notch receptor processing	12	0	0.53	1920	1	1
GO:0007249	I-kappaB kinase/NF-kappaB signaling	8	0	0.35	1921	1	1
GO:0007259	receptor signaling pathway via JAK-STAT	27	0	1.19	1922	1	1
GO:0007266	Rho protein signal transduction	38	0	1.68	1923	1	1
GO:0007269	neurotransmitter secretion	84	0	3.71	1924	1	1
GO:0007272	ensheathment of neurons	13	0	0.57	1925	1	1
GO:0007279	pole cell formation	17	0	0.75	1926	1	1
GO:0007280	pole cell migration	15	0	0.66	1927	1	1
GO:0007282	cystoblast division	19	0	0.84	1928	1	1
GO:0007283	spermatogenesis	214	0	9.45	1929	1	1
GO:0007286	spermatid development	96	0	4.24	1930	1	1
GO:0007288	sperm axoneme assembly	18	0	0.8	1931	1	1
GO:0007289	spermatid nucleus differentiation	15	0	0.66	1932	1	1
GO:0007291	sperm individualization	49	0	2.16	1933	1	1
GO:0007293	germarium-derived egg chamber formation	90	0	3.98	1934	1	1
GO:0007294	germarium-derived oocyte fate determination	26	0	1.15	1935	1	1
GO:0007295	growth of a germarium-derived egg chamber	10	0	0.44	1936	1	1
GO:0007296	vitellogenesis	8	0	0.35	1937	1	1
GO:0007297	ovarian follicle cell migration	118	0	5.21	1938	1	1
GO:0007298	border follicle cell migration	106	0	4.68	1939	1	1
GO:0007299	ovarian follicle cell-cell adhesion	6	0	0.27	1940	1	1
GO:0007300	ovarian nurse cell to oocyte transport	32	0	1.41	1941	1	1
GO:0007301	female germline ring canal formation	10	0	0.44	1942	1	1
GO:0007303	cytoplasmic transport, nurse cell to oocyte	15	0	0.66	1943	1	1
GO:0007304	chorion-containing eggshell formation	77	0	3.4	1944	1	1
GO:0007306	eggshell chorion assembly	64	0	2.83	1945	1	1
GO:0007307	eggshell chorion gene amplification	16	0	0.71	1946	1	1
GO:0007308	oocyte construction	114	0	5.04	1947	1	1
GO:0007309	oocyte axis specification	110	0	4.86	1948	1	1
GO:0007310	oocyte dorsal/ventral axis specification	36	0	1.59	1949	1	1
GO:0007311	maternal specification of dorsal/ventral axis, oocyte, germ-line encoded	5	0	0.22	1950	1	1
GO:0007312	oocyte nucleus migration involved in oocyte dorsal/ventral axis specification	6	0	0.27	1951	1	1
GO:0007313	maternal specification of dorsal/ventral axis, oocyte, soma encoded	5	0	0.22	1952	1	1
GO:0007314	oocyte anterior/posterior axis specification	75	0	3.31	1953	1	1
GO:0007315	pole plasm assembly	61	0	2.69	1954	1	1
GO:0007316	pole plasm RNA localization	46	0	2.03	1955	1	1
GO:0007317	regulation of pole plasm oskar mRNA localization	23	0	1.02	1956	1	1
GO:0007318	pole plasm protein localization	11	0	0.49	1957	1	1
GO:0007319	negative regulation of oskar mRNA translation	8	0	0.35	1958	1	1
GO:0007338	single fertilization	22	0	0.97	1959	1	1
GO:0007348	regulation of syncytial blastoderm mitotic cell cycle	6	0	0.27	1960	1	1
GO:0007349	cellularization	95	0	4.2	1961	1	1
GO:0007365	periodic partitioning	42	0	1.86	1962	1	1
GO:0007366	periodic partitioning by pair rule gene	5	0	0.22	1963	1	1
GO:0007367	segment polarity determination	36	0	1.59	1964	1	1
GO:0007368	determination of left/right symmetry	11	0	0.49	1965	1	1
GO:0007377	germ-band extension	6	0	0.27	1966	1	1
GO:0007379	segment specification	30	0	1.33	1967	1	1
GO:0007380	specification of segmental identity, head	10	0	0.44	1968	1	1
GO:0007386	compartment pattern specification	8	0	0.35	1969	1	1
GO:0007390	germ-band shortening	18	0	0.8	1970	1	1
GO:0007392	initiation of dorsal closure	10	0	0.44	1971	1	1
GO:0007394	dorsal closure, elongation of leading edge cells	9	0	0.4	1972	1	1
GO:0007395	dorsal closure, spreading of leading edge cells	7	0	0.31	1973	1	1
GO:0007398	ectoderm development	12	0	0.53	1974	1	1
GO:0007400	neuroblast fate determination	14	0	0.62	1975	1	1
GO:0007402	ganglion mother cell fate determination	6	0	0.27	1976	1	1
GO:0007405	neuroblast proliferation	78	0	3.45	1977	1	1
GO:0007406	negative regulation of neuroblast proliferation	20	0	0.88	1978	1	1
GO:0007412	axon target recognition	12	0	0.53	1979	1	1
GO:0007413	axonal fasciculation	20	0	0.88	1980	1	1
GO:0007414	axonal defasciculation	11	0	0.49	1981	1	1
GO:0007415	defasciculation of motor neuron axon	7	0	0.31	1982	1	1
GO:0007418	ventral midline development	7	0	0.31	1983	1	1
GO:0007419	ventral cord development	60	0	2.65	1984	1	1
GO:0007426	tracheal outgrowth, open tracheal system	15	0	0.66	1985	1	1
GO:0007427	epithelial cell migration, open tracheal system	39	0	1.72	1986	1	1
GO:0007430	terminal branching, open tracheal system	21	0	0.93	1987	1	1
GO:0007431	salivary gland development	104	0	4.59	1988	1	1
GO:0007432	salivary gland boundary specification	17	0	0.75	1989	1	1
GO:0007435	salivary gland morphogenesis	76	0	3.36	1990	1	1
GO:0007436	larval salivary gland morphogenesis	8	0	0.35	1991	1	1
GO:0007438	oenocyte development	7	0	0.31	1992	1	1
GO:0007439	ectodermal digestive tract development	7	0	0.31	1993	1	1
GO:0007440	foregut morphogenesis	9	0	0.4	1994	1	1
GO:0007442	hindgut morphogenesis	48	0	2.12	1995	1	1
GO:0007443	Malpighian tubule morphogenesis	36	0	1.59	1996	1	1
GO:0007445	determination of imaginal disc primordium	9	0	0.4	1997	1	1
GO:0007446	imaginal disc growth	44	0	1.94	1998	1	1
GO:0007448	anterior/posterior pattern specification, imaginal disc	26	0	1.15	1999	1	1
[truncated: 2,102 more rows]

## Sheet: GO_density_up
GO.ID	Term	Annotated	Significant	Expected	Rank in Fisher.classic	Fisher.classic	Fisher.weight01
GO:0006508	proteolysis	718	52	29.22	41	2.6e-05	2.3e-16
GO:0040003	chitin-based cuticle development	94	27	3.83	1	2.5e-16	8.4e-14
GO:0032981	mitochondrial respiratory chain complex I assembly	34	11	1.38	21	5.4e-08	5.4e-08
GO:0015986	proton motive force-driven ATP synthesis	20	11	0.81	7	5.3e-11	1.1e-07
GO:0006936	muscle contraction	25	11	1.02	16	1.2e-09	5.1e-06
GO:0008365	adult chitin-based cuticle development	5	4	0.2	37	1.3e-05	1.3e-05
GO:0060439	trachea morphogenesis	6	4	0.24	42	3.8e-05	3.8e-05
GO:0006120	mitochondrial electron transport, NADH to ubiquinone	18	6	0.73	45	5.3e-05	5.3e-05
GO:0006099	tricarboxylic acid cycle	36	8	1.47	49	7.7e-05	7.7e-05
GO:0007158	neuron cell-cell adhesion	7	4	0.28	50	8.6e-05	8.6e-05
GO:0042776	proton motive force-driven mitochondrial ATP synthesis	8	4	0.33	53	0.00017	0.00017
GO:0045214	sarcomere organization	33	7	1.34	57	0.0003	0.0003
GO:0006034	cuticle chitin metabolic process	5	3	0.2	63	0.00063	0.00063
GO:0014866	skeletal myofibril assembly	5	3	0.2	64	0.00063	0.00063
GO:0006937	regulation of muscle contraction	11	4	0.45	65	0.00071	0.00071
GO:1902600	proton transmembrane transport	50	8	2.04	69	0.00083	0.00083
GO:0046688	response to copper ion	6	3	0.24	71	0.00122	0.00122
GO:0071689	muscle thin filament assembly	6	3	0.24	72	0.00122	0.00122
GO:0097104	postsynaptic membrane assembly	6	3	0.24	73	0.00122	0.00122
GO:0022904	respiratory electron transport chain	61	13	2.48	29	7.5e-07	0.00194
GO:0030239	myofibril assembly	42	11	1.71	27	6e-07	0.00196
GO:0006102	isocitrate metabolic process	7	3	0.28	77	0.00207	0.00207
GO:0006939	smooth muscle contraction	7	3	0.28	78	0.00207	0.00207
GO:0060361	flight	7	3	0.28	79	0.00207	0.00207
GO:0097105	presynaptic membrane assembly	7	3	0.28	80	0.00207	0.00207
GO:0030182	neuron differentiation	659	20	26.82	1319	0.93843	0.00288
GO:0008363	larval chitin-based cuticle development	26	5	1.06	84	0.00352	0.00352
GO:0007449	proximal/distal pattern formation, imaginal disc	16	3	0.65	129	0.02524	0.00481
GO:0002052	positive regulation of neuroblast proliferation	19	4	0.77	92	0.00643	0.00643
GO:0006122	mitochondrial electron transport, ubiquinol to cytochrome c	10	3	0.41	94	0.00648	0.00648
GO:0005975	carbohydrate metabolic process	252	13	10.26	372	0.22703	0.00727
GO:0007606	sensory perception of chemical stimulus	94	7	3.83	187	0.08789	0.01148
GO:0046148	pigment biosynthetic process	54	5	2.2	161	0.06759	0.01514
GO:0001838	embryonic epithelial tube formation	5	2	0.2	106	0.01522	0.01522
GO:0021556	central nervous system formation	5	2	0.2	107	0.01522	0.01522
GO:0043695	detection of pheromone	5	2	0.2	108	0.01522	0.01522
GO:0051881	regulation of mitochondrial membrane potential	5	2	0.2	109	0.01522	0.01522
GO:0006032	chitin catabolic process	14	3	0.57	115	0.01742	0.01742
GO:0007527	adult somatic muscle development	14	3	0.57	116	0.01742	0.01742
GO:0008362	chitin-based embryonic cuticle biosynthetic process	14	3	0.57	117	0.01742	0.01742
GO:0022900	electron transport chain	67	15	2.73	20	5.2e-08	0.02097
GO:0006811	ion transport	450	30	18.32	89	0.00511	0.02098
GO:0006085	acetyl-CoA biosynthetic process	6	2	0.24	124	0.02222	0.02222
GO:0006941	striated muscle contraction	6	2	0.24	125	0.02222	0.02222
GO:0031034	myosin filament assembly	6	2	0.24	126	0.02222	0.02222
GO:0070831	basement membrane assembly	6	2	0.24	127	0.02222	0.02222
GO:0006820	anion transport	161	11	6.55	160	0.0639	0.02483
GO:0018990	ecdysis, chitin-based cuticle	16	3	0.65	130	0.02524	0.02524
GO:0046349	amino sugar biosynthetic process	7	2	0.28	135	0.03029	0.03029
GO:0010927	cellular component assembly involved in morphogenesis	114	15	4.64	46	5.5e-05	0.03752
GO:0016267	O-glycan processing, core 1	8	2	0.33	141	0.03931	0.03931
GO:0042407	cristae formation	8	2	0.33	142	0.03931	0.03931
GO:0003333	amino acid transmembrane transport	48	5	1.95	144	0.04444	0.03937
GO:0042773	ATP synthesis coupled electron transport	54	10	2.2	44	5.3e-05	0.0399
GO:0035268	protein mannosylation	13	3	0.53	104	0.0141	0.04052
GO:0002759	regulation of antimicrobial humoral response	67	4	2.73	461	0.29027	0.04066
GO:0040011	locomotion	557	18	22.67	1189	0.8766	0.04205
GO:0070373	negative regulation of ERK1 and ERK2 cascade	20	3	0.81	146	0.0456	0.0456
GO:0007446	imaginal disc growth	44	3	1.79	428	0.26553	0.04931
GO:0008219	cell death	322	9	13.11	1261	0.91369	0.05072
GO:0035159	regulation of tube length, open tracheal system	32	5	1.3	98	0.00883	0.05109
GO:0001737	establishment of imaginal disc-derived wing hair orientation	22	3	0.9	153	0.05806	0.05806
GO:0032924	activin receptor signaling pathway	10	2	0.41	156	0.05989	0.05989
GO:0035289	posterior head segmentation	10	2	0.41	157	0.05989	0.05989
GO:1903053	regulation of extracellular matrix organization	10	2	0.41	158	0.05989	0.05989
GO:2000274	regulation of epithelial cell migration, open tracheal system	10	2	0.41	159	0.05989	0.05989
GO:0008343	adult feeding behavior	11	2	0.45	162	0.07127	0.07127
GO:0035158	regulation of tube diameter, open tracheal system	11	2	0.45	163	0.07127	0.07127
GO:0050905	neuromuscular process	11	2	0.45	164	0.07127	0.07127
GO:0050975	sensory perception of touch	11	2	0.45	165	0.07127	0.07127
GO:0046716	muscle cell cellular homeostasis	25	3	1.02	172	0.07939	0.07939
GO:0099537	trans-synaptic signaling	266	13	10.83	460	0.28769	0.07946
GO:0055074	calcium ion homeostasis	55	4	2.24	261	0.18454	0.07956
GO:0006801	superoxide metabolic process	8	2	0.33	143	0.03931	0.07958
GO:0046154	rhodopsin metabolic process	17	2	0.69	234	0.15056	0.07966
GO:0120039	plasma membrane bounded cell projection morphogenesis	380	9	15.47	1447	0.97545	0.08147
GO:0008592	regulation of Toll signaling pathway	41	4	1.67	184	0.08401	0.08295
GO:0015807	L-amino acid transport	18	3	0.73	138	0.03464	0.08298
GO:0006023	aminoglycan biosynthetic process	12	2	0.49	176	0.08329	0.08329
GO:0030322	stabilization of membrane potential	12	2	0.49	177	0.08329	0.08329
GO:0035269	protein O-linked mannosylation	12	2	0.49	178	0.08329	0.08329
GO:0046949	fatty-acyl-CoA biosynthetic process	12	2	0.49	179	0.08329	0.08329
GO:0060025	regulation of synaptic activity	12	2	0.49	180	0.08329	0.08329
GO:0035151	regulation of tube size, open tracheal system	45	7	1.83	82	0.00208	0.09415
GO:0050808	synapse organization	263	15	10.7	215	0.1173	0.09464
GO:0006090	pyruvate metabolic process	40	4	1.63	170	0.0782	0.09545
GO:0006309	apoptotic DNA fragmentation	13	2	0.53	191	0.09587	0.09587
GO:0032543	mitochondrial translation	102	8	4.15	151	0.05565	0.09889
GO:0006979	response to oxidative stress	118	10	4.8	122	0.02178	0.10441
GO:0000281	mitotic cytokinesis	45	4	1.83	206	0.10927	0.10927
GO:0022404	molting cycle process	34	5	1.38	100	0.01142	0.11633
GO:0008053	mitochondrial fusion	14	2	0.57	202	0.10895	0.11703
GO:0048067	cuticle pigmentation	19	2	0.77	258	0.17977	0.1171
GO:0007478	leg disc morphogenesis	63	3	2.56	695	0.47599	0.11735
GO:0009791	post-embryonic development	521	20	21.2	901	0.64181	0.11792
GO:0006744	ubiquinone biosynthetic process	15	2	0.61	216	0.12246	0.12246
GO:0016339	calcium-dependent cell-cell adhesion via plasma membrane cell adhesion molecules	15	2	0.61	217	0.12246	0.12246
GO:0035002	liquid clearance, open tracheal system	15	2	0.61	218	0.12246	0.12246
GO:0016042	lipid catabolic process	117	4	4.76	966	0.70742	0.12311
GO:0007528	neuromuscular junction development	156	6	6.35	866	0.61473	0.13203
GO:0007160	cell-matrix adhesion	16	2	0.65	227	0.13635	0.13635
GO:0045333	cellular respiration	111	26	4.52	3	1.9e-13	0.14456
GO:0006754	ATP biosynthetic process	24	12	0.98	6	3e-11	0.14897
GO:0010043	response to zinc ion	17	2	0.69	235	0.15056	0.15056
GO:0060537	muscle tissue development	18	2	0.73	244	0.16505	0.15298
GO:0007474	imaginal disc-derived wing vein specification	52	4	2.12	241	0.16038	0.16038
GO:0001676	long-chain fatty acid metabolic process	18	2	0.73	245	0.16505	0.16505
GO:0045454	cell redox homeostasis	18	2	0.73	246	0.16505	0.16505
GO:0007267	cell-cell signaling	437	17	17.79	864	0.6134	0.16665
GO:0009952	anterior/posterior pattern specification	162	4	6.59	1233	0.90141	0.16798
GO:0006807	nitrogen compound metabolic process	4011	139	163.25	1590	0.99669	0.17221
GO:0034599	cellular response to oxidative stress	36	4	1.47	152	0.05708	0.17873
GO:0007157	heterophilic cell-cell adhesion via plasma membrane cell adhesion molecules	19	2	0.77	259	0.17977	0.17977
GO:0055085	transmembrane transport	582	37	23.69	87	0.00431	0.18553
GO:0072350	tricarboxylic acid metabolic process	12	4	0.49	70	0.00103	0.1863
GO:0006734	NADH metabolic process	11	2	0.45	166	0.07127	0.18727
GO:0019674	NAD metabolic process	11	2	0.45	167	0.07127	0.18727
GO:0006817	phosphate ion transport	18	2	0.73	247	0.16505	0.18741
GO:0002809	negative regulation of antibacterial peptide biosynthetic process	5	1	0.2	264	0.18764	0.18764
GO:0006627	protein processing involved in protein targeting to mitochondrion	5	1	0.2	265	0.18764	0.18764
GO:0009158	ribonucleoside monophosphate catabolic process	5	1	0.2	266	0.18764	0.18764
GO:0009396	folic acid-containing compound biosynthetic process	5	1	0.2	267	0.18764	0.18764
GO:0010636	positive regulation of mitochondrial fusion	5	1	0.2	268	0.18764	0.18764
GO:0010862	positive regulation of pathway-restricted SMAD protein phosphorylation	5	1	0.2	269	0.18764	0.18764
GO:0010996	response to auditory stimulus	5	1	0.2	270	0.18764	0.18764
GO:0015868	purine ribonucleotide transport	5	1	0.2	271	0.18764	0.18764
GO:0016202	regulation of striated muscle tissue development	5	1	0.2	272	0.18764	0.18764
GO:0016540	protein autoprocessing	5	1	0.2	273	0.18764	0.18764
GO:0019889	pteridine metabolic process	5	1	0.2	274	0.18764	0.18764
GO:0034109	homotypic cell-cell adhesion	5	1	0.2	275	0.18764	0.18764
GO:0034553	mitochondrial respiratory chain complex II assembly	5	1	0.2	276	0.18764	0.18764
GO:0035001	dorsal trunk growth, open tracheal system	5	1	0.2	277	0.18764	0.18764
GO:0035154	terminal cell fate specification, open tracheal system	5	1	0.2	278	0.18764	0.18764
GO:0035161	imaginal disc lineage restriction	5	1	0.2	279	0.18764	0.18764
GO:0040031	snRNA modification	5	1	0.2	280	0.18764	0.18764
GO:0040037	negative regulation of fibroblast growth factor receptor signaling pathway	5	1	0.2	281	0.18764	0.18764
GO:0042065	glial cell growth	5	1	0.2	282	0.18764	0.18764
GO:0042136	neurotransmitter biosynthetic process	5	1	0.2	283	0.18764	0.18764
GO:0042908	xenobiotic transport	5	1	0.2	284	0.18764	0.18764
GO:0046580	negative regulation of Ras protein signal transduction	5	1	0.2	285	0.18764	0.18764
GO:0048644	muscle organ morphogenesis	5	1	0.2	286	0.18764	0.18764
GO:0048728	proboscis development	5	1	0.2	287	0.18764	0.18764
GO:0050918	positive chemotaxis	5	1	0.2	288	0.18764	0.18764
GO:0051899	membrane depolarization	5	1	0.2	289	0.18764	0.18764
GO:0070125	mitochondrial translational elongation	5	1	0.2	290	0.18764	0.18764
GO:0071260	cellular response to mechanical stimulus	5	1	0.2	291	0.18764	0.18764
GO:0072337	modified amino acid transport	5	1	0.2	292	0.18764	0.18764
GO:0097345	mitochondrial outer membrane permeabilization	5	1	0.2	293	0.18764	0.18764
GO:0110069	syncytial embryo cellularization	5	1	0.2	294	0.18764	0.18764
GO:1900544	positive regulation of purine nucleotide metabolic process	5	1	0.2	295	0.18764	0.18764
GO:1901642	nucleoside transmembrane transport	5	1	0.2	296	0.18764	0.18764
GO:2000378	negative regulation of reactive oxygen species metabolic process	5	1	0.2	297	0.18764	0.18764
GO:0010941	regulation of cell death	227	6	9.24	1245	0.90581	0.18967
GO:0007156	homophilic cell adhesion via plasma membrane adhesion molecules	37	3	1.51	312	0.18969	0.18969
GO:0050790	regulation of catalytic activity	284	5	11.56	1542	0.99155	0.19136
GO:0030198	extracellular matrix organization	48	5	1.95	145	0.04444	0.1931
GO:0007498	mesoderm development	82	6	3.34	212	0.1164	0.19542
GO:1901576	organic substance biosynthetic process	2059	62	83.8	1620	0.99834	0.20211
GO:0007632	visual behavior	21	2	0.85	321	0.20974	0.20974
GO:0003012	muscle system process	33	12	1.34	17	2.8e-09	0.21509
GO:0042391	regulation of membrane potential	68	7	2.77	120	0.02008	0.21806
GO:0035290	trunk segmentation	13	2	0.53	192	0.09587	0.22032
GO:0009749	response to glucose	14	2	0.57	203	0.10895	0.22034
GO:0008016	regulation of heart contraction	23	2	0.94	378	0.24015	0.22055
GO:0051480	regulation of cytosolic calcium ion concentration	24	2	0.98	423	0.25544	0.22057
GO:0006027	glycosaminoglycan catabolic process	6	1	0.24	327	0.22072	0.22072
GO:0006116	NADH oxidation	6	1	0.24	328	0.22072	0.22072
GO:0006729	tetrahydrobiopterin biosynthetic process	6	1	0.24	329	0.22072	0.22072
GO:0007215	glutamate receptor signaling pathway	6	1	0.24	330	0.22072	0.22072
GO:0007487	analia development	6	1	0.24	331	0.22072	0.22072
GO:0007506	gonadal mesoderm development	6	1	0.24	332	0.22072	0.22072
GO:0010259	multicellular organism aging	6	1	0.24	333	0.22072	0.22072
GO:0016335	morphogenesis of larval imaginal disc epithelium	6	1	0.24	334	0.22072	0.22072
GO:0019430	removal of superoxide radicals	6	1	0.24	335	0.22072	0.22072
GO:0031118	rRNA pseudouridine synthesis	6	1	0.24	336	0.22072	0.22072
GO:0033540	fatty acid beta-oxidation using acyl-CoA oxidase	6	1	0.24	337	0.22072	0.22072
GO:0043393	regulation of protein binding	6	1	0.24	338	0.22072	0.22072
GO:0045823	positive regulation of heart contraction	6	1	0.24	339	0.22072	0.22072
GO:0050974	detection of mechanical stimulus involved in sensory perception	6	1	0.24	340	0.22072	0.22072
GO:0055093	response to hyperoxia	6	1	0.24	341	0.22072	0.22072
GO:0060914	heart formation	6	1	0.24	342	0.22072	0.22072
GO:0097206	nephrocyte filtration	6	1	0.24	343	0.22072	0.22072
GO:1900371	regulation of purine nucleotide biosynthetic process	6	1	0.24	344	0.22072	0.22072
GO:1901739	regulation of myoblast fusion	6	1	0.24	345	0.22072	0.22072
GO:1903352	L-ornithine transmembrane transport	6	1	0.24	346	0.22072	0.22072
GO:1903580	positive regulation of ATP metabolic process	6	1	0.24	347	0.22072	0.22072
GO:1990146	protein localization to rhabdomere	6	1	0.24	348	0.22072	0.22072
GO:0048488	synaptic vesicle endocytosis	40	3	1.63	366	0.22157	0.22157
GO:1904396	regulation of neuromuscular junction development	103	2	4.19	1286	0.92683	0.2224
GO:0006629	lipid metabolic process	473	12	19.25	1444	0.9748	0.23275
GO:0048066	developmental pigmentation	74	6	3.01	174	0.08003	0.25101
GO:0019752	carboxylic acid metabolic process	345	16	14.04	512	0.33066	0.25164
GO:0034614	cellular response to reactive oxygen species	13	2	0.53	193	0.09587	0.25198
GO:0044550	secondary metabolite biosynthetic process	24	2	0.98	424	0.25544	0.25226
GO:0001746	Bolwig's organ morphogenesis	7	1	0.28	389	0.25246	0.25246
GO:0007418	ventral midline development	7	1	0.28	390	0.25246	0.25246
GO:0007458	progression of morphogenetic furrow involved in compound eye morphogenesis	7	1	0.28	391	0.25246	0.25246
GO:0007523	larval visceral muscle development	7	1	0.28	392	0.25246	0.25246
GO:0009071	serine family amino acid catabolic process	7	1	0.28	393	0.25246	0.25246
GO:0010171	body morphogenesis	7	1	0.28	394	0.25246	0.25246
GO:0030728	ovulation	7	1	0.28	395	0.25246	0.25246
GO:0034394	protein localization to cell surface	7	1	0.28	396	0.25246	0.25246
GO:0035224	genital disc anterior/posterior pattern formation	7	1	0.28	397	0.25246	0.25246
GO:0035288	anterior head segmentation	7	1	0.28	398	0.25246	0.25246
GO:0035292	specification of segmental identity, trunk	7	1	0.28	399	0.25246	0.25246
GO:0036090	cleavage furrow ingression	7	1	0.28	400	0.25246	0.25246
GO:0043519	regulation of myosin II filament organization	7	1	0.28	401	0.25246	0.25246
GO:0045745	positive regulation of G protein-coupled receptor signaling pathway	7	1	0.28	402	0.25246	0.25246
GO:0045819	positive regulation of glycogen catabolic process	7	1	0.28	403	0.25246	0.25246
GO:0046427	positive regulation of receptor signaling pathway via JAK-STAT	7	1	0.28	404	0.25246	0.25246
GO:0046672	positive regulation of compound eye retinal cell programmed cell death	7	1	0.28	405	0.25246	0.25246
GO:0051560	mitochondrial calcium ion homeostasis	7	1	0.28	406	0.25246	0.25246
GO:0060326	cell chemotaxis	7	1	0.28	407	0.25246	0.25246
GO:0120177	negative regulation of torso signaling pathway	7	1	0.28	408	0.25246	0.25246
GO:1900407	regulation of cellular response to oxidative stress	7	1	0.28	409	0.25246	0.25246
GO:2000495	regulation of cell proliferation involved in compound eye morphogenesis	7	1	0.28	410	0.25246	0.25246
GO:0007442	hindgut morphogenesis	48	2	1.95	827	0.5875	0.25288
GO:0048737	imaginal disc-derived appendage development	281	11	11.44	837	0.59721	0.25321
GO:0010507	negative regulation of autophagy	24	2	0.98	425	0.25544	0.25544
GO:0044085	cellular component biogenesis	1256	45	51.12	1138	0.84707	0.25751
GO:0016318	ommatidial rotation	25	2	1.02	431	0.27075	0.27075
GO:0007218	neuropeptide signaling pathway	45	3	1.83	435	0.27669	0.27669
GO:0072593	reactive oxygen species metabolic process	28	3	1.14	199	0.1036	0.28208
GO:0006544	glycine metabolic process	8	1	0.33	438	0.28291	0.28291
GO:0007386	compartment pattern specification	8	1	0.33	439	0.28291	0.28291
GO:0034308	primary alcohol metabolic process	8	1	0.33	440	0.28291	0.28291
GO:0043405	regulation of MAP kinase activity	8	1	0.33	441	0.28291	0.28291
GO:0046653	tetrahydrofolate metabolic process	8	1	0.33	442	0.28291	0.28291
GO:0046686	response to cadmium ion	8	1	0.33	443	0.28291	0.28291
GO:0050848	regulation of calcium-mediated signaling	8	1	0.33	444	0.28291	0.28291
GO:0051353	positive regulation of oxidoreductase activity	8	1	0.33	445	0.28291	0.28291
GO:0061357	positive regulation of Wnt protein secretion	8	1	0.33	446	0.28291	0.28291
GO:0071333	cellular response to glucose stimulus	8	1	0.33	447	0.28291	0.28291
GO:0097254	renal tubular secretion	8	1	0.33	448	0.28291	0.28291
GO:0030534	adult behavior	138	5	5.62	923	0.66739	0.28382
GO:0006006	glucose metabolic process	47	3	1.91	462	0.29914	0.28589
GO:0030150	protein import into mitochondrial matrix	26	2	1.06	455	0.28605	0.28605
GO:0035149	lumen formation, open tracheal system	26	2	1.06	456	0.28605	0.28605
GO:0043171	peptide catabolic process	26	2	1.06	457	0.28605	0.28605
GO:0050830	defense response to Gram-positive bacterium	26	2	1.06	458	0.28605	0.28605
GO:0007275	multicellular organism development	1784	82	72.61	213	0.11673	0.28879
GO:0006096	glycolytic process	27	2	1.1	465	0.30132	0.30132
GO:0070050	neuron cellular homeostasis	27	2	1.1	466	0.30132	0.30132
GO:0008544	epidermis development	54	4	2.2	257	0.17635	0.31124
GO:0001523	retinoid metabolic process	9	1	0.37	474	0.31212	0.31212
GO:0005978	glycogen biosynthetic process	9	1	0.37	475	0.31212	0.31212
GO:0007440	foregut morphogenesis	9	1	0.37	476	0.31212	0.31212
GO:0009154	purine ribonucleotide catabolic process	9	1	0.37	477	0.31212	0.31212
GO:0015804	neutral amino acid transport	9	1	0.37	478	0.31212	0.31212
GO:0019320	hexose catabolic process	9	1	0.37	479	0.31212	0.31212
GO:0043149	stress fiber assembly	9	1	0.37	480	0.31212	0.31212
GO:0044719	regulation of imaginal disc-derived wing size	9	1	0.37	481	0.31212	0.31212
GO:0046189	phenol-containing compound biosynthetic process	9	1	0.37	482	0.31212	0.31212
GO:0061319	nephrocyte differentiation	9	1	0.37	483	0.31212	0.31212
GO:0008306	associative learning	45	2	1.83	795	0.55217	0.31247
GO:0120031	plasma membrane bounded cell projection assembly	158	3	6.43	1379	0.959	0.31521
GO:0021700	developmental maturation	186	3	7.57	1482	0.98329	0.31609
GO:0008345	larval locomotory behavior	28	2	1.14	499	0.31653	0.31653
GO:0050877	nervous system process	349	14	14.2	801	0.56224	0.31787
GO:0045752	positive regulation of Toll signaling pathway	29	2	1.18	513	0.33166	0.33166
GO:0001738	morphogenesis of a polarized epithelium	90	6	3.66	240	0.15967	0.33874
GO:0009636	response to toxic substance	52	4	2.12	242	0.16038	0.33911
GO:0005980	glycogen catabolic process	18	2	0.73	248	0.16505	0.33961
GO:0050714	positive regulation of protein secretion	18	2	0.73	249	0.16505	0.33961
GO:0035071	salivary gland cell autophagic cell death	22	2	0.9	369	0.22491	0.33974
GO:0006821	chloride transport	29	2	1.18	514	0.33166	0.33997
GO:0006570	tyrosine metabolic process	10	1	0.41	523	0.34015	0.34015
GO:0007380	specification of segmental identity, head	10	1	0.41	524	0.34015	0.34015
GO:0010823	negative regulation of mitochondrion organization	10	1	0.41	525	0.34015	0.34015
GO:0031126	sno(s)RNA 3'-end processing	10	1	0.41	526	0.34015	0.34015
GO:0045314	regulation of compound eye photoreceptor development	10	1	0.41	527	0.34015	0.34015
GO:0046533	negative regulation of photoreceptor cell differentiation	10	1	0.41	528	0.34015	0.34015
GO:0007350	blastoderm segmentation	165	5	6.72	1082	0.80788	0.34202
GO:0007006	mitochondrial membrane organization	43	4	1.75	196	0.09625	0.3656
GO:0010821	regulation of mitochondrion organization	40	3	1.63	367	0.22157	0.36634
GO:0031146	SCF-dependent proteasomal ubiquitin-dependent protein catabolic process	53	3	2.16	549	0.36672	0.36672
GO:0001508	action potential	11	1	0.45	551	0.36704	0.36704
GO:0002385	mucosal immune response	11	1	0.45	552	0.36704	0.36704
GO:0002813	regulation of biosynthetic process of antibacterial peptides active against Gram-negative bacteria	11	1	0.45	553	0.36704	0.36704
GO:0006108	malate metabolic process	11	1	0.45	554	0.36704	0.36704
GO:0007113	endomitotic cell cycle	11	1	0.45	555	0.36704	0.36704
GO:0007638	mechanosensory behavior	11	1	0.45	556	0.36704	0.36704
GO:0033962	P-body assembly	11	1	0.45	557	0.36704	0.36704
GO:0043090	amino acid import	11	1	0.45	558	0.36704	0.36704
GO:0045168	cell-cell signaling involved in cell fate commitment	11	1	0.45	559	0.36704	0.36704
GO:0048082	regulation of adult chitin-containing cuticle pigmentation	11	1	0.45	560	0.36704	0.36704
GO:0050909	sensory perception of taste	11	1	0.45	561	0.36704	0.36704
GO:0061343	cell adhesion involved in heart morphogenesis	11	1	0.45	562	0.36704	0.36704
GO:0071901	negative regulation of protein serine/threonine kinase activity	11	1	0.45	563	0.36704	0.36704
GO:0071805	potassium ion transmembrane transport	54	3	2.2	580	0.37791	0.37791
GO:0008340	determination of adult lifespan	146	7	5.94	582	0.38406	0.38406
GO:0055001	muscle cell development	54	12	2.2	31	1.3e-06	0.38455
GO:0007591	molting cycle, chitin-based cuticle	69	10	2.81	60	0.00044	0.38688
GO:0002027	regulation of heart rate	12	1	0.49	596	0.39283	0.39283
GO:0006072	glycerol-3-phosphate metabolic process	12	1	0.49	597	0.39283	0.39283
GO:0008366	axon ensheathment	12	1	0.49	598	0.39283	0.39283
GO:0008645	hexose transmembrane transport	12	1	0.49	599	0.39283	0.39283
GO:0015800	acidic amino acid transport	12	1	0.49	600	0.39283	0.39283
GO:0022408	negative regulation of cell-cell adhesion	12	1	0.49	601	0.39283	0.39283
GO:0034389	lipid droplet organization	12	1	0.49	602	0.39283	0.39283
GO:0035072	ecdysone-mediated induction of salivary gland cell autophagic cell death	12	1	0.49	603	0.39283	0.39283
GO:0045571	negative regulation of imaginal disc growth	12	1	0.49	604	0.39283	0.39283
GO:0046033	AMP metabolic process	12	1	0.49	605	0.39283	0.39283
GO:0048168	regulation of neuronal synaptic plasticity	12	1	0.49	606	0.39283	0.39283
GO:0061162	establishment of monopolar cell polarity	12	1	0.49	607	0.39283	0.39283
GO:0097501	stress response to metal ion	12	1	0.49	608	0.39283	0.39283
GO:0099558	maintenance of synapse structure	12	1	0.49	609	0.39283	0.39283
GO:0030509	BMP signaling pathway	47	2	1.91	814	0.57596	0.39321
GO:0009880	embryonic pattern specification	180	6	7.33	1011	0.7474	0.39448
GO:0050807	regulation of synapse organization	137	4	5.58	1094	0.81482	0.3947
GO:0048585	negative regulation of response to stimulus	363	10	14.77	1295	0.9309	0.39768
GO:0045087	innate immune response	165	5	6.72	1083	0.80788	0.41656
GO:0006783	heme biosynthetic process	13	1	0.53	626	0.41758	0.41758
GO:0007479	leg disc proximal/distal pattern formation	13	1	0.53	627	0.41758	0.41758
GO:0016348	imaginal disc-derived leg joint morphogenesis	13	1	0.53	628	0.41758	0.41758
GO:0016556	mRNA modification	13	1	0.53	629	0.41758	0.41758
GO:0017156	calcium-ion regulated exocytosis	13	1	0.53	630	0.41758	0.41758
GO:0035435	phosphate ion transmembrane transport	13	1	0.53	631	0.41758	0.41758
GO:0044331	cell-cell adhesion mediated by cadherin	13	1	0.53	632	0.41758	0.41758
GO:0045467	R7 cell development	13	1	0.53	633	0.41758	0.41758
GO:0060395	SMAD protein signal transduction	13	1	0.53	634	0.41758	0.41758
GO:0006355	regulation of transcription, DNA-templated	865	18	35.21	1678	0.99976	0.4313
GO:0035152	regulation of tube architecture, open tracheal system	78	8	3.17	103	0.01363	0.43711
GO:0050829	defense response to Gram-negative bacterium	94	5	3.83	520	0.3362	0.43773
GO:0007562	eclosion	14	1	0.57	654	0.44132	0.44132
GO:0008069	dorsal/ventral axis specification, ovarian follicular epithelium	14	1	0.57	655	0.44132	0.44132
GO:0035171	lamellocyte differentiation	14	1	0.57	656	0.44132	0.44132
GO:0035209	pupal development	14	1	0.57	657	0.44132	0.44132
GO:0048065	male courtship behavior, veined wing extension	14	1	0.57	658	0.44132	0.44132
GO:0050803	regulation of synapse structure or activity	163	7	6.63	728	0.49744	0.44138
GO:0006633	fatty acid biosynthetic process	60	3	2.44	667	0.44398	0.44398
GO:0016311	dephosphorylation	167	5	6.8	1097	0.8161	0.44839
GO:0048812	neuron projection morphogenesis	378	8	15.38	1519	0.98843	0.449
GO:0070588	calcium ion transmembrane transport	38	2	1.55	672	0.46177	0.46177
GO:0007517	muscle organ development	72	4	2.93	521	0.33672	0.46343
GO:0019722	calcium-mediated signaling	23	2	0.94	379	0.24015	0.46344
GO:0007280	pole cell migration	15	1	0.61	678	0.46409	0.46409
GO:0007629	flight behavior	15	1	0.61	679	0.46409	0.46409
GO:0016063	rhodopsin biosynthetic process	15	1	0.61	680	0.46409	0.46409
GO:0032007	negative regulation of TOR signaling	15	1	0.61	681	0.46409	0.46409
GO:0035025	positive regulation of Rho protein signal transduction	15	1	0.61	682	0.46409	0.46409
GO:0043052	thermotaxis	15	1	0.61	683	0.46409	0.46409
GO:0045476	nurse cell apoptotic process	15	1	0.61	684	0.46409	0.46409
GO:0051260	protein homooligomerization	15	1	0.61	685	0.46409	0.46409
GO:0090175	regulation of establishment of planar polarity	15	1	0.61	686	0.46409	0.46409
GO:0051338	regulation of transferase activity	97	2	3.95	1254	0.91036	0.46639
GO:1990542	mitochondrial transmembrane transport	65	4	2.65	433	0.27194	0.47391
GO:0098655	cation transmembrane transport	212	16	8.63	102	0.01269	0.47875
GO:1903829	positive regulation of protein localization	50	3	2.04	517	0.33296	0.48533
GO:0000028	ribosomal small subunit assembly	16	1	0.65	702	0.48594	0.48594
GO:0000096	sulfur amino acid metabolic process	16	1	0.65	703	0.48594	0.48594
GO:0000387	spliceosomal snRNP assembly	16	1	0.65	704	0.48594	0.48594
GO:0008594	photoreceptor cell morphogenesis	16	1	0.65	705	0.48594	0.48594
GO:0016360	sensory organ precursor cell fate determination	16	1	0.65	706	0.48594	0.48594
GO:0030837	negative regulation of actin filament polymerization	16	1	0.65	707	0.48594	0.48594
GO:0034333	adherens junction assembly	16	1	0.65	708	0.48594	0.48594
GO:0051091	positive regulation of DNA-binding transcription factor activity	16	1	0.65	709	0.48594	0.48594
GO:0072375	medium-term memory	16	1	0.65	710	0.48594	0.48594
GO:0001751	compound eye photoreceptor cell differentiation	167	7	6.8	753	0.52331	0.4861
GO:0008045	motor neuron axon guidance	64	3	2.6	719	0.48647	0.48647
GO:0042052	rhabdomere development	40	2	1.63	722	0.48869	0.48869
GO:0050821	protein stabilization	40	2	1.63	723	0.48869	0.48869
GO:0006727	ommochrome biosynthetic process	17	1	0.69	733	0.5069	0.5069
GO:0007475	apposition of dorsal and ventral imaginal disc-derived wing surfaces	17	1	0.69	734	0.5069	0.5069
GO:0010591	regulation of lamellipodium assembly	17	1	0.69	735	0.5069	0.5069
GO:0017085	response to insecticide	17	1	0.69	736	0.5069	0.5069
GO:0031398	positive regulation of protein ubiquitination	17	1	0.69	737	0.5069	0.5069
GO:0042331	phototaxis	17	1	0.69	738	0.5069	0.5069
GO:0048072	compound eye pigmentation	17	1	0.69	739	0.5069	0.5069
GO:0043254	regulation of protein-containing complex assembly	84	2	3.42	1161	0.86215	0.50867
GO:0042335	cuticle development	127	29	5.17	2	1.5e-14	0.52071
GO:0008354	germ cell migration	33	2	1.34	587	0.39106	0.52661
GO:0003383	apical constriction	18	1	0.73	754	0.52701	0.52701
GO:0007204	positive regulation of cytosolic calcium ion concentration	18	1	0.73	755	0.52701	0.52701
GO:0008535	respiratory chain complex IV assembly	18	1	0.73	756	0.52701	0.52701
GO:0045167	asymmetric protein localization involved in cell fate determination	18	1	0.73	757	0.52701	0.52701
GO:0045464	R8 cell fate specification	18	1	0.73	758	0.52701	0.52701
GO:0048100	wing disc anterior/posterior pattern formation	18	1	0.73	759	0.52701	0.52701
GO:0060856	establishment of blood-brain barrier	18	1	0.73	760	0.52701	0.52701
GO:0070593	dendrite self-avoidance	18	1	0.73	761	0.52701	0.52701
GO:2001234	negative regulation of apoptotic signaling pathway	18	1	0.73	762	0.52701	0.52701
GO:1901700	response to oxygen-containing compound	288	9	11.72	1128	0.83588	0.53019
GO:0007268	chemical synaptic transmission	264	12	10.74	585	0.38908	0.53368
GO:0007015	actin filament organization	150	8	6.11	430	0.26678	0.53726
GO:0042221	response to chemical	880	26	35.82	1430	0.97261	0.53846
GO:0042051	compound eye photoreceptor development	81	5	3.3	374	0.23344	0.54475
GO:0000302	response to reactive oxygen species	32	3	1.3	230	0.1397	0.54477
GO:0007031	peroxisome organization	19	1	0.77	783	0.5463	0.5463
GO:0007601	visual perception	19	1	0.77	784	0.5463	0.5463
GO:0033627	cell adhesion mediated by integrin	19	1	0.77	785	0.5463	0.5463
GO:0035277	spiracle morphogenesis, open tracheal system	19	1	0.77	786	0.5463	0.5463
GO:0110020	regulation of actomyosin structure organization	19	1	0.77	787	0.5463	0.5463
GO:1902476	chloride transmembrane transport	19	1	0.77	788	0.5463	0.5463
GO:0007306	eggshell chorion assembly	64	2	2.6	1001	0.74108	0.54718
GO:0090100	positive regulation of transmembrane receptor protein serine/threonine kinase signaling pathway	25	2	1.02	432	0.27075	0.56397
GO:0098754	detoxification	31	2	1.26	546	0.36162	0.56423
GO:0015914	phospholipid transport	20	1	0.81	803	0.56481	0.56481
GO:0042246	tissue regeneration	20	1	0.81	804	0.56481	0.56481
GO:0061060	negative regulation of peptidoglycan recognition protein signaling pathway	20	1	0.81	805	0.56481	0.56481
GO:1905515	non-motile cilium assembly	20	1	0.81	806	0.56481	0.56481
GO:0002225	positive regulation of antimicrobial peptide production	48	2	1.95	828	0.5875	0.56496
GO:0035220	wing disc development	329	11	13.39	1058	0.79095	0.56828
GO:0051017	actin filament bundle assembly	30	2	1.22	537	0.3467	0.58189
GO:0030514	negative regulation of BMP signaling pathway	21	1	0.85	817	0.58256	0.58256
GO:0048489	synaptic vesicle transport	21	1	0.85	818	0.58256	0.58256
GO:0042180	cellular ketone metabolic process	54	3	2.2	581	0.37791	0.59885
GO:0016476	regulation of embryonic cell shape	22	1	0.9	840	0.59959	0.59959
GO:0035096	larval midgut cell programmed cell death	22	1	0.9	841	0.59959	0.59959
GO:2000331	regulation of terminal button organization	22	1	0.9	842	0.59959	0.59959
GO:0051124	synaptic assembly at neuromuscular junction	119	2	4.84	1374	0.9579	0.60277
GO:0006874	cellular calcium ion homeostasis	53	3	2.16	550	0.36672	0.6151
GO:0006963	positive regulation of antibacterial peptide biosynthetic process	23	1	0.94	868	0.61593	0.61593
GO:0018401	peptidyl-proline hydroxylation to 4-hydroxy-L-proline	23	1	0.94	869	0.61593	0.61593
GO:0033301	cell cycle comprising mitosis without cytokinesis	23	1	0.94	870	0.61593	0.61593
GO:0043266	regulation of potassium ion transport	23	1	0.94	871	0.61593	0.61593
GO:0006814	sodium ion transport	60	2	2.44	967	0.708	0.61648
GO:0007525	somatic muscle development	65	5	2.65	226	0.1242	0.61689
GO:0007155	cell adhesion	186	14	7.57	119	0.01944	0.62456
GO:0015711	organic anion transport	96	5	3.91	543	0.35249	0.63045
GO:0072348	sulfur compound transport	24	1	0.98	891	0.63161	0.63161
GO:0032880	regulation of protein localization	102	4	4.15	854	0.60131	0.6318
GO:0010033	response to organic substance	469	10	19.09	1556	0.99368	0.64178
GO:0045597	positive regulation of cell differentiation	95	5	3.87	536	0.34434	0.6454
GO:0055065	metal ion homeostasis	114	5	4.64	729	0.49746	0.64624
GO:0048569	post-embryonic animal organ development	390	12	15.87	1190	0.87747	0.65095
GO:0050804	modulation of chemical synaptic transmission	128	6	5.21	646	0.42174	0.65261
GO:0000462	maturation of SSU-rRNA from tricistronic rRNA transcript (SSU-rRNA, 5.8S rRNA, LSU-rRNA)	26	1	1.06	910	0.66107	0.66107
GO:0006835	dicarboxylic acid transport	26	1	1.06	911	0.66107	0.66107
GO:0015718	monocarboxylic acid transport	26	1	1.06	912	0.66107	0.66107
GO:0018212	peptidyl-tyrosine modification	26	1	1.06	913	0.66107	0.66107
GO:0030641	regulation of cellular pH	27	1	1.1	925	0.6749	0.6749
GO:0035332	positive regulation of hippo signaling	27	1	1.1	926	0.6749	0.6749
GO:0045746	negative regulation of Notch signaling pathway	27	1	1.1	927	0.6749	0.6749
GO:0098930	axonal transport	27	1	1.1	928	0.6749	0.6749
GO:1904263	positive regulation of TORC1 signaling	27	1	1.1	929	0.6749	0.6749
GO:0030154	cell differentiation	1366	48	55.6	1211	0.88814	0.68431
GO:0008360	regulation of cell shape	50	2	2.04	860	0.60989	0.68807
GO:0007271	synaptic transmission, cholinergic	28	1	1.14	950	0.68818	0.68818
GO:0007427	epithelial cell migration, open tracheal system	39	3	1.59	326	0.21082	0.69923
GO:0006383	transcription by RNA polymerase III	29	1	1.18	960	0.70091	0.70091
GO:0021782	glial cell development	29	1	1.18	961	0.70091	0.70091
GO:0042059	negative regulation of epidermal growth factor receptor signaling pathway	29	1	1.18	962	0.70091	0.70091
GO:0045747	positive regulation of Notch signaling pathway	29	1	1.18	963	0.70091	0.70091
GO:0051604	protein maturation	115	5	4.68	732	0.50522	0.71256
GO:0045824	negative regulation of innate immune response	30	1	1.22	971	0.71312	0.71312
GO:0030706	germarium-derived oocyte differentiation	31	1	1.26	977	0.72484	0.72484
GO:0043486	histone exchange	31	1	1.26	978	0.72484	0.72484
GO:0072499	photoreceptor cell axon guidance	31	1	1.26	979	0.72484	0.72484
GO:0009611	response to wounding	102	3	4.15	1059	0.79101	0.72577
GO:0042593	glucose homeostasis	44	2	1.79	780	0.53992	0.73556
GO:0000045	autophagosome assembly	32	1	1.3	995	0.73608	0.73608
GO:0031532	actin cytoskeleton reorganization	32	1	1.3	996	0.73608	0.73608
GO:0030036	actin cytoskeleton organization	270	15	10.99	229	0.13708	0.74231
GO:0007631	feeding behavior	44	3	1.79	429	0.26553	0.74528
GO:0008347	glial cell migration	33	1	1.34	1004	0.74686	0.74686
GO:0016203	muscle attachment	33	1	1.34	1005	0.74686	0.74686
GO:0008407	chaeta morphogenesis	34	1	1.38	1016	0.7572	0.7572
GO:0045448	mitotic cell cycle, embryonic	34	1	1.38	1017	0.7572	0.7572
GO:0002164	larval development	140	9	5.7	214	0.11699	0.76338
GO:0046777	protein autophosphorylation	35	1	1.42	1027	0.76712	0.76712
GO:0030431	sleep	68	2	2.77	1034	0.7709	0.7709
GO:0007367	segment polarity determination	36	1	1.47	1038	0.77664	0.77664
GO:0007443	Malpighian tubule morphogenesis	36	1	1.47	1039	0.77664	0.77664
GO:0008355	olfactory learning	36	1	1.47	1040	0.77664	0.77664
GO:0035331	negative regulation of hippo signaling	36	1	1.47	1041	0.77664	0.77664
GO:0035725	sodium ion transmembrane transport	37	1	1.51	1054	0.78577	0.78577
GO:0042060	wound healing	71	2	2.89	1061	0.79127	0.79127
GO:0007480	imaginal disc-derived leg morphogenesis	60	2	2.44	968	0.708	0.79443
GO:0032482	Rab protein signal transduction	38	1	1.55	1062	0.79453	0.79453
GO:0016485	protein processing	85	4	3.46	670	0.45713	0.79575
GO:0000902	cell morphogenesis	478	12	19.45	1456	0.97733	0.80134
GO:0015031	protein transport	406	6	16.52	1652	0.99935	0.80419
GO:0051960	regulation of nervous system development	177	5	7.2	1151	0.85306	0.80446
GO:0007424	open tracheal system development	207	13	8.42	173	0.0796	0.80608
GO:0008283	cell population proliferation	259	5	10.54	1477	0.98251	0.80762
GO:0098656	anion transmembrane transport	78	4	3.17	594	0.39275	0.80965
GO:0045892	negative regulation of transcription, DNA-templated	242	4	9.85	1531	0.99035	0.81033
GO:0048477	oogenesis	492	10	20.02	1583	0.99647	0.81088
GO:0008586	imaginal disc-derived wing vein morphogenesis	40	1	1.63	1086	0.81098	0.81098
GO:0045861	negative regulation of proteolysis	40	1	1.63	1087	0.81098	0.81098
GO:0006749	glutathione metabolic process	41	1	1.67	1101	0.81871	0.81871
GO:1902905	positive regulation of supramolecular fiber organization	41	1	1.67	1102	0.81871	0.81871
GO:0016477	cell migration	267	5	10.87	1501	0.9861	0.82348
GO:0008202	steroid metabolic process	42	1	1.71	1107	0.82613	0.82613
GO:0030307	positive regulation of cell growth	42	1	1.71	1108	0.82613	0.82613
GO:0051607	defense response to virus	42	1	1.71	1109	0.82613	0.82613
GO:0043068	positive regulation of programmed cell death	62	3	2.52	692	0.46541	0.83217
GO:0045451	pole plasm oskar mRNA localization	43	1	1.75	1119	0.83324	0.83324
GO:0051495	positive regulation of cytoskeleton organization	43	1	1.75	1120	0.83324	0.83324
GO:0008039	synaptic target recognition	45	1	1.83	1133	0.8466	0.8466
GO:0046843	dorsal appendage formation	45	1	1.83	1134	0.8466	0.8466
GO:0060446	branching involved in open tracheal system development	45	1	1.83	1135	0.8466	0.8466
GO:0010468	regulation of gene expression	1309	29	53.28	1702	0.99997	0.8476
GO:0090263	positive regulation of canonical Wnt signaling pathway	46	1	1.87	1144	0.85288	0.85288
GO:0007169	transmembrane receptor protein tyrosine kinase signaling pathway	189	3	7.69	1490	0.98486	0.85604
GO:0016579	protein deubiquitination	47	1	1.91	1153	0.8589	0.8589
GO:0030866	cortical actin cytoskeleton organization	48	1	1.95	1165	0.86467	0.86467
GO:0050832	defense response to fungus	48	1	1.95	1166	0.86467	0.86467
GO:0007435	salivary gland morphogenesis	76	3	3.09	857	0.60333	0.86951
GO:0007608	sensory perception of smell	50	1	2.04	1185	0.87552	0.87552
GO:0048149	behavioral response to ethanol	50	1	2.04	1186	0.87552	0.87552
GO:0099504	synaptic vesicle cycle	96	4	3.91	798	0.55296	0.87975
GO:0007507	heart development	86	3	3.5	943	0.68633	0.8802
GO:0051049	regulation of transport	283	4	11.52	1603	0.99742	0.88543
GO:0006582	melanin metabolic process	52	1	2.12	1202	0.88551	0.88551
GO:0009063	cellular amino acid catabolic process	53	1	2.16	1215	0.8902	0.8902
GO:0048749	compound eye development	321	10	13.06	1142	0.84879	0.8916
GO:0019915	lipid storage	55	1	2.24	1229	0.89901	0.89901
GO:0007605	sensory perception of sound	56	1	2.28	1235	0.90314	0.90314
GO:0001745	compound eye morphogenesis	268	9	10.91	1033	0.76937	0.90358
GO:0008104	protein localization	642	12	26.13	1664	0.99959	0.90797
GO:0008344	adult locomotory behavior	74	2	3.01	1084	0.81003	0.91433
GO:0033365	protein localization to organelle	229	4	9.32	1498	0.98557	0.91699
GO:0000956	nuclear-transcribed mRNA catabolic process	60	1	2.44	1268	0.91807	0.91807
GO:0008286	insulin receptor signaling pathway	62	1	2.52	1282	0.92465	0.92465
GO:0051225	spindle assembly	62	1	2.52	1283	0.92465	0.92465
GO:0048598	embryonic morphogenesis	191	3	7.77	1499	0.98583	0.9265
GO:0006468	protein phosphorylation	305	7	12.41	1411	0.96859	0.92702
GO:0007005	mitochondrion organization	228	21	9.28	59	0.00039	0.92892
GO:0031328	positive regulation of cellular biosynthetic process	422	6	17.18	1665	0.99961	0.9331
GO:0007616	long-term memory	65	1	2.65	1300	0.93354	0.93354
GO:0006470	protein dephosphorylation	107	2	4.35	1315	0.93618	0.93618
GO:0006997	nucleus organization	67	1	2.73	1321	0.93888	0.93888
GO:0051129	negative regulation of cellular component organization	142	3	5.78	1299	0.93298	0.93941
GO:1902533	positive regulation of intracellular signal transduction	163	4	6.63	1243	0.90398	0.94182
GO:0006413	translational initiation	69	1	2.81	1333	0.94379	0.94379
GO:0051240	positive regulation of multicellular organismal process	165	6	6.72	924	0.6687	0.94558
GO:0018205	peptidyl-lysine modification	150	2	6.11	1502	0.9861	0.9493
GO:0043066	negative regulation of apoptotic process	91	2	3.7	1218	0.89047	0.95235
GO:0007476	imaginal disc-derived wing morphogenesis	231	9	9.4	855	0.602	0.95375
GO:0007274	neuromuscular synaptic transmission	75	1	3.05	1369	0.95629	0.95629
GO:0000381	regulation of alternative mRNA splicing, via spliceosome	76	1	3.09	1375	0.95808	0.95808
GO:0016573	histone acetylation	77	1	3.13	1381	0.9598	0.9598
GO:0055088	lipid homeostasis	77	1	3.13	1382	0.9598	0.9598
GO:0010506	regulation of autophagy	106	3	4.31	1093	0.81213	0.96707
GO:0042752	regulation of circadian rhythm	82	1	3.34	1408	0.96741	0.96741
GO:0045893	positive regulation of transcription, DNA-templated	340	4	13.84	1667	0.99962	0.96984
GO:0007224	smoothened signaling pathway	84	1	3.42	1417	0.97003	0.97003
GO:0031669	cellular response to nutrient levels	85	1	3.46	1423	0.97126	0.97126
GO:0006357	regulation of transcription by RNA polymerase II	669	12	27.23	1682	0.9998	0.97231
GO:0006950	response to stress	1045	25	42.53	1651	0.99933	0.97375
GO:0010629	negative regulation of gene expression	304	6	12.37	1506	0.98666	0.97452
GO:0007165	signal transduction	1287	31	52.38	1684	0.99981	0.97597
GO:0009416	response to light stimulus	125	4	5.09	1012	0.75496	0.9763
GO:0007411	axon guidance	226	6	9.2	1242	0.90363	0.97843
GO:0009266	response to temperature stimulus	108	2	4.4	1318	0.93833	0.97937
GO:0030162	regulation of proteolysis	136	2	5.54	1454	0.97695	0.98203
GO:0008582	regulation of synaptic assembly at neuromuscular junction	97	1	3.95	1478	0.98264	0.98264
GO:0007420	brain development	99	1	4.03	1487	0.98404	0.98404
GO:0007346	regulation of mitotic cell cycle	148	2	6.02	1492	0.98505	0.98505
GO:0016050	vesicle organization	103	1	4.19	1503	0.98651	0.98651
GO:0032504	multicellular organism reproduction	1045	18	42.53	1724	1	0.98797
GO:0007298	border follicle cell migration	106	1	4.31	1513	0.98811	0.98811
GO:0007186	G protein-coupled receptor signaling pathway	183	5	7.45	1182	0.87212	0.98938
GO:0006836	neurotransmitter transport	109	1	4.44	1524	0.98952	0.98952
GO:0007281	germ cell development	599	11	24.38	1661	0.99949	0.99009
GO:0060341	regulation of cellular localization	111	1	4.52	1534	0.99037	0.99037
GO:0006457	protein folding	114	1	4.64	1540	0.99151	0.99151
GO:0051726	regulation of cell cycle	263	3	10.7	1633	0.99882	0.99232
GO:0022411	cellular component disassembly	132	3	5.37	1252	0.90973	0.99297
GO:0000122	negative regulation of transcription by RNA polymerase II	169	2	6.88	1552	0.99309	0.99309
GO:0018193	peptidyl-amino acid modification	351	5	14.29	1642	0.99895	0.99634
GO:0006399	tRNA metabolic process	134	1	5.45	1579	0.99635	0.99635
GO:0000398	mRNA splicing, via spliceosome	233	3	9.48	1584	0.99659	0.99647
GO:0048813	dendrite morphogenesis	137	1	5.58	1592	0.99678	0.99678
GO:0001700	embryonic development via the syncytial blastoderm	141	1	5.74	1600	0.99728	0.99728
GO:0035556	intracellular signal transduction	572	11	23.28	1641	0.99894	0.99743
GO:0045944	positive regulation of transcription by RNA polymerase II	258	3	10.5	1624	0.99858	0.99858
GO:0051336	regulation of hydrolase activity	160	1	6.51	1631	0.99878	0.99878
GO:0016567	protein ubiquitination	198	2	8.06	1606	0.99767	0.99924
GO:0043161	proteasome-mediated ubiquitin-dependent protein catabolic process	228	4	9.28	1494	0.98512	0.99934
GO:0006886	intracellular protein transport	307	4	12.5	1637	0.99884	0.99961
GO:0007283	spermatogenesis	214	1	8.71	1687	0.99988	0.99988
GO:0016192	vesicle-mediated transport	475	6	19.33	1694	0.99993	0.99996
GO:0000003	reproduction	1144	18	46.56	1745	1	1
GO:0000154	rRNA modification	23	1	0.94	872	0.61593	1
GO:0000165	MAPK cascade	131	3	5.33	1248	0.90704	1
GO:0000226	microtubule cytoskeleton organization	300	1	12.21	1723	1	1
GO:0000271	polysaccharide biosynthetic process	14	1	0.57	659	0.44132	1
GO:0000272	polysaccharide catabolic process	18	2	0.73	250	0.16505	1
GO:0000278	mitotic cell cycle	406	7	16.52	1611	0.99795	1
GO:0000303	response to superoxide	6	1	0.24	349	0.22072	1
GO:0000305	response to oxygen radical	6	1	0.24	350	0.22072	1
GO:0000375	RNA splicing, via transesterification reactions	233	3	9.48	1585	0.99659	1
GO:0000377	RNA splicing, via transesterification reactions with bulged adenosine as nucleophile	233	3	9.48	1586	0.99659	1
GO:0000380	alternative mRNA splicing, via spliceosome	78	1	3.17	1389	0.96145	1
GO:0000578	embryonic axis specification	101	1	4.11	1495	0.98533	1
GO:0000737	DNA catabolic process, endonucleolytic	15	2	0.61	219	0.12246	1
GO:0000768	syncytium formation by plasma membrane fusion	31	1	1.26	980	0.72484	1
GO:0000904	cell morphogenesis involved in differentiation	406	9	16.52	1507	0.98679	1
GO:0000910	cytokinesis	92	5	3.74	510	0.31999	1
GO:0001505	regulation of neurotransmitter levels	94	1	3.83	1465	0.98031	1
GO:0001522	pseudouridine synthesis	13	1	0.53	635	0.41758	1
GO:0001558	regulation of cell growth	77	1	3.13	1383	0.9598	1
GO:0001654	eye development	338	10	13.76	1212	0.88841	1
GO:0001655	urogenital system development	57	2	2.32	939	0.68094	1
GO:0001667	ameboidal-type cell migration	164	3	6.67	1403	0.96605	1
GO:0001678	cellular glucose homeostasis	12	1	0.49	610	0.39283	1
GO:0001708	cell fate specification	77	2	3.13	1113	0.82727	1
GO:0001709	cell fate determination	110	1	4.48	1528	0.98995	1
GO:0001736	establishment of planar polarity	80	5	3.26	370	0.22591	1
GO:0001752	compound eye photoreceptor fate commitment	65	1	2.65	1301	0.93354	1
GO:0001754	eye photoreceptor cell differentiation	171	7	6.96	794	0.54868	1
GO:0001763	morphogenesis of a branching structure	46	1	1.87	1145	0.85288	1
GO:0001932	regulation of protein phosphorylation	100	2	4.07	1270	0.91899	1
GO:0001933	negative regulation of protein phosphorylation	36	1	1.47	1042	0.77664	1
GO:0001934	positive regulation of protein phosphorylation	47	1	1.91	1154	0.8589	1
GO:0001941	postsynaptic membrane organization	12	3	0.49	99	0.01118	1
GO:0002009	morphogenesis of an epithelium	485	14	19.74	1314	0.93608	1
GO:0002064	epithelial cell development	269	5	10.95	1508	0.98688	1
GO:0002165	instar larval or pupal development	457	17	18.6	946	0.6864	1
GO:0002168	instar larval development	61	6	2.48	140	0.03691	1
GO:0002251	organ or tissue specific immune response	11	1	0.45	564	0.36704	1
GO:0002252	immune effector process	103	3	4.19	1072	0.79647	1
GO:0002376	immune system process	359	8	14.61	1470	0.98135	1
GO:0002440	production of molecular mediator of immune response	64	3	2.6	720	0.48647	1
GO:0002520	immune system development	83	1	3.38	1412	0.96875	1
GO:0002682	regulation of immune system process	211	5	8.59	1313	0.93569	1
GO:0002683	negative regulation of immune system process	66	2	2.69	1014	0.75638	1
GO:0002684	positive regulation of immune system process	98	2	3.99	1258	0.91333	1
GO:0002697	regulation of immune effector process	65	3	2.65	726	0.49685	1
GO:0002698	negative regulation of immune effector process	16	1	0.65	711	0.48594	1
GO:0002699	positive regulation of immune effector process	48	2	1.95	829	0.5875	1
GO:0002700	regulation of production of molecular mediator of immune response	64	3	2.6	721	0.48647	1
GO:0002701	negative regulation of production of molecular mediator of immune response	13	1	0.53	636	0.41758	1
GO:0002702	positive regulation of production of molecular mediator of immune response	48	2	1.95	830	0.5875	1
GO:0002760	positive regulation of antimicrobial humoral response	48	2	1.95	831	0.5875	1
GO:0002764	immune response-regulating signaling pathway	55	1	2.24	1230	0.89901	1
GO:0002775	antimicrobial peptide production	63	3	2.56	696	0.47599	1
GO:0002777	antimicrobial peptide biosynthetic process	33	2	1.34	588	0.39106	1
GO:0002778	antibacterial peptide production	30	2	1.22	538	0.3467	1
GO:0002780	antibacterial peptide biosynthetic process	28	2	1.14	500	0.31653	1
GO:0002784	regulation of antimicrobial peptide production	63	3	2.56	697	0.47599	1
GO:0002785	negative regulation of antimicrobial peptide production	12	1	0.49	611	0.39283	1
GO:0002786	regulation of antibacterial peptide production	30	2	1.22	539	0.3467	1
GO:0002787	negative regulation of antibacterial peptide production	5	1	0.2	298	0.18764	1
GO:0002803	positive regulation of antibacterial peptide production	23	1	0.94	873	0.61593	1
GO:0002805	regulation of antimicrobial peptide biosynthetic process	33	2	1.34	589	0.39106	1
GO:0002806	negative regulation of antimicrobial peptide biosynthetic process	5	1	0.2	299	0.18764	1
GO:0002807	positive regulation of antimicrobial peptide biosynthetic process	28	1	1.14	951	0.68818	1
GO:0002808	regulation of antibacterial peptide biosynthetic process	28	2	1.14	501	0.31653	1
GO:0002812	biosynthetic process of antibacterial peptides active against Gram-negative bacteria	11	1	0.45	565	0.36704	1
GO:0002831	regulation of response to biotic stimulus	159	5	6.47	1051	0.78147	1
GO:0002832	negative regulation of response to biotic stimulus	53	2	2.16	900	0.64172	1
GO:0002833	positive regulation of response to biotic stimulus	95	2	3.87	1244	0.90414	1
GO:0002920	regulation of humoral immune response	70	4	2.85	507	0.31807	1
GO:0002921	negative regulation of humoral immune response	18	1	0.73	763	0.52701	1
GO:0002922	positive regulation of humoral immune response	48	2	1.95	832	0.5875	1
GO:0003002	regionalization	401	14	16.32	1026	0.76213	1
GO:0003006	developmental process involved in reproduction	738	12	30.04	1703	0.99997	1
GO:0003007	heart morphogenesis	35	2	1.42	644	0.41989	1
GO:0003008	system process	440	28	17.91	101	0.01226	1
GO:0003013	circulatory system process	37	2	1.51	668	0.448	1
GO:0003014	renal system process	24	2	0.98	426	0.25544	1
GO:0003015	heart process	37	2	1.51	669	0.448	1
GO:0003382	epithelial cell morphogenesis	25	1	1.02	902	0.64664	1
GO:0005976	polysaccharide metabolic process	43	2	1.75	774	0.52745	1
GO:0005977	glycogen metabolic process	38	2	1.55	673	0.46177	1
GO:0005981	regulation of glycogen catabolic process	8	1	0.33	449	0.28291	1
GO:0005996	monosaccharide metabolic process	65	3	2.65	727	0.49685	1
GO:0006022	aminoglycan metabolic process	38	7	1.55	66	0.00074	1
GO:0006026	aminoglycan catabolic process	20	4	0.81	97	0.00779	1
GO:0006030	chitin metabolic process	19	6	0.77	48	7.5e-05	1
GO:0006040	amino sugar metabolic process	32	6	1.3	75	0.00161	1
GO:0006066	alcohol metabolic process	83	5	3.38	386	0.24871	1
GO:0006073	cellular glucan metabolic process	38	2	1.55	674	0.46177	1
GO:0006082	organic acid metabolic process	349	17	14.2	422	0.25521	1
GO:0006084	acetyl-CoA metabolic process	11	2	0.45	168	0.07127	1
GO:0006091	generation of precursor metabolites and energy	200	32	8.14	5	1.9e-11	1
GO:0006109	regulation of carbohydrate metabolic process	32	1	1.3	997	0.73608	1
GO:0006112	energy reserve metabolic process	38	2	1.55	675	0.46177	1
GO:0006119	oxidative phosphorylation	71	14	2.89	30	7.7e-07	1
GO:0006139	nucleobase-containing compound metabolic process	2023	46	82.34	1738	1	1
GO:0006140	regulation of nucleotide metabolic process	9	1	0.37	484	0.31212	1
GO:0006163	purine nucleotide metabolic process	157	19	6.39	38	1.9e-05	1
GO:0006164	purine nucleotide biosynthetic process	88	16	3.58	24	4e-07	1
GO:0006165	nucleoside diphosphate phosphorylation	32	2	1.3	577	0.37641	1
GO:0006195	purine nucleotide catabolic process	10	1	0.41	529	0.34015	1
GO:0006259	DNA metabolic process	277	2	11.27	1689	0.99989	1
GO:0006308	DNA catabolic process	19	2	0.77	260	0.17977	1
GO:0006325	chromatin organization	231	1	9.4	1696	0.99994	1
GO:0006338	chromatin remodeling	105	1	4.27	1512	0.9876	1
GO:0006351	transcription, DNA-templated	954	19	38.83	1697	0.99994	1
GO:0006364	rRNA processing	137	2	5.58	1457	0.97776	1
GO:0006366	transcription by RNA polymerase II	727	12	29.59	1700	0.99996	1
GO:0006396	RNA processing	548	5	22.3	1728	1	1
GO:0006397	mRNA processing	281	3	11.44	1654	0.99938	1
GO:0006401	RNA catabolic process	99	1	4.03	1488	0.98404	1
GO:0006402	mRNA catabolic process	82	1	3.34	1409	0.96741	1
GO:0006403	RNA localization	149	1	6.06	1615	0.99806	1
GO:0006412	translation	409	8	16.65	1567	0.99487	1
GO:0006414	translational elongation	31	1	1.26	981	0.72484	1
GO:0006464	cellular protein modification process	1122	21	45.67	1717	1	1
GO:0006469	negative regulation of protein kinase activity	22	1	0.9	843	0.59959	1
GO:0006473	protein acetylation	86	1	3.5	1428	0.97244	1
GO:0006475	internal protein amino acid acetylation	79	1	3.22	1394	0.96304	1
GO:0006486	protein glycosylation	97	5	3.95	544	0.36064	1
GO:0006493	protein O-linked glycosylation	34	4	1.38	147	0.04784	1
GO:0006511	ubiquitin-dependent protein catabolic process	302	4	12.29	1627	0.99863	1
GO:0006518	peptide metabolic process	531	13	21.61	1500	0.98584	1
GO:0006520	cellular amino acid metabolic process	148	2	6.02	1493	0.98505	1
GO:0006575	cellular modified amino acid metabolic process	74	2	3.01	1085	0.81003	1
GO:0006605	protein targeting	121	3	4.92	1188	0.87594	1
GO:0006626	protein targeting to mitochondrion	50	3	2.04	518	0.33296	1
GO:0006631	fatty acid metabolic process	123	4	5.01	1003	0.74366	1
GO:0006635	fatty acid beta-oxidation	33	1	1.34	1006	0.74686	1
GO:0006637	acyl-CoA metabolic process	46	4	1.87	209	0.11606	1
GO:0006720	isoprenoid metabolic process	36	1	1.47	1043	0.77664	1
GO:0006721	terpenoid metabolic process	23	1	0.94	874	0.61593	1
GO:0006725	cellular aromatic compound metabolic process	2142	50	87.18	1737	1	1
GO:0006726	eye pigment biosynthetic process	36	2	1.47	652	0.43404	1
GO:0006743	ubiquinone metabolic process	15	2	0.61	220	0.12246	1
GO:0006753	nucleoside phosphate metabolic process	193	19	7.86	58	0.00032	1
GO:0006757	ATP generation from ADP	27	2	1.1	467	0.30132	1
GO:0006760	folic acid-containing compound metabolic process	12	1	0.49	612	0.39283	1
GO:0006778	porphyrin-containing compound metabolic process	14	1	0.57	660	0.44132	1
GO:0006779	porphyrin-containing compound biosynthetic process	13	1	0.53	637	0.41758	1
GO:0006790	sulfur compound metabolic process	143	6	5.82	777	0.52894	1
GO:0006793	phosphorus metabolic process	821	32	33.42	888	0.63125	1
GO:0006796	phosphate-containing compound metabolic process	815	32	33.17	865	0.61412	1
GO:0006810	transport	1595	53	64.92	1392	0.96195	1
GO:0006812	cation transport	305	18	12.41	169	0.07228	1
GO:0006813	potassium ion transport	62	4	2.52	385	0.24485	1
GO:0006816	calcium ion transport	57	2	2.32	940	0.68094	1
GO:0006839	mitochondrial transport	68	4	2.77	463	0.29951	1
GO:0006862	nucleotide transport	6	1	0.24	351	0.22072	1
GO:0006865	amino acid transport	58	6	2.36	134	0.02974	1
GO:0006869	lipid transport	83	1	3.38	1413	0.96875	1
GO:0006873	cellular ion homeostasis	114	4	4.64	947	0.68797	1
GO:0006875	cellular metal ion homeostasis	87	3	3.54	957	0.69387	1
GO:0006885	regulation of pH	27	1	1.1	930	0.6749	1
GO:0006887	exocytosis	78	1	3.17	1390	0.96145	1
GO:0006897	endocytosis	165	3	6.72	1407	0.9671	1
GO:0006914	autophagy	180	4	7.33	1325	0.93942	1
GO:0006915	apoptotic process	217	3	8.83	1562	0.99409	1
GO:0006921	cellular component disassembly involved in execution phase of apoptosis	13	2	0.53	194	0.09587	1
GO:0006928	movement of cell or subcellular component	599	12	24.38	1629	0.99871	1
GO:0006935	chemotaxis	243	7	9.89	1181	0.87165	1
GO:0006949	syncytium formation	31	1	1.26	982	0.72484	1
GO:0006952	defense response	334	9	13.59	1298	0.93241	1
GO:0006955	immune response	254	7	10.34	1227	0.89813	1
GO:0006959	humoral immune response	90	4	3.66	731	0.5017	1
GO:0006996	organelle organization	1549	46	63.04	1570	0.99499	1
GO:0007007	inner mitochondrial membrane organization	26	2	1.06	459	0.28605	1
GO:0007010	cytoskeleton organization	553	16	22.51	1343	0.94636	1
GO:0007017	microtubule-based process	389	2	15.83	1725	1	1
GO:0007018	microtubule-based movement	148	1	6.02	1612	0.99798	1
GO:0007028	cytoplasm organization	68	1	2.77	1327	0.94139	1
GO:0007033	vacuole organization	48	1	1.95	1167	0.86467	1
GO:0007043	cell-cell junction assembly	51	1	2.08	1192	0.88062	1
GO:0007049	cell cycle	626	10	25.48	1692	0.99992	1
GO:0007051	spindle organization	112	1	4.56	1537	0.99076	1
GO:0007154	cell communication	1524	40	62.03	1671	0.99964	1
GO:0007162	negative regulation of cell adhesion	17	1	0.69	740	0.5069	1
GO:0007163	establishment or maintenance of cell polarity	173	3	7.04	1442	0.97451	1
GO:0007164	establishment of tissue polarity	80	5	3.26	371	0.22591	1
GO:0007166	cell surface receptor signaling pathway	580	15	23.61	1473	0.98155	1
GO:0007167	enzyme linked receptor protein signaling pathway	244	5	9.93	1433	0.97334	1
GO:0007173	epidermal growth factor receptor signaling pathway	61	1	2.48	1274	0.92143	1
GO:0007178	transmembrane receptor protein serine/threonine kinase signaling pathway	51	2	2.08	882	0.62074	1
GO:0007219	Notch signaling pathway	63	2	2.56	993	0.73312	1
GO:0007259	receptor signaling pathway via JAK-STAT	27	1	1.1	931	0.6749	1
GO:0007264	small GTPase mediated signal transduction	154	3	6.27	1361	0.95357	1
GO:0007265	Ras protein signal transduction	132	3	5.37	1253	0.90973	1
GO:0007266	Rho protein signal transduction	38	1	1.55	1063	0.79453	1
GO:0007272	ensheathment of neurons	13	1	0.53	638	0.41758	1
GO:0007276	gamete generation	759	14	30.89	1688	0.99989	1
GO:0007292	female gamete generation	533	11	21.69	1596	0.99706	1
GO:0007293	germarium-derived egg chamber formation	90	1	3.66	1451	0.9767	1
GO:0007297	ovarian follicle cell migration	118	1	4.8	1550	0.99283	1
GO:0007304	chorion-containing eggshell formation	77	2	3.13	1114	0.82727	1
GO:0007308	oocyte construction	114	1	4.64	1541	0.99151	1
GO:0007309	oocyte axis specification	110	1	4.48	1529	0.98995	1
GO:0007314	oocyte anterior/posterior axis specification	75	1	3.05	1370	0.95629	1
GO:0007315	pole plasm assembly	61	1	2.48	1275	0.92143	1
GO:0007316	pole plasm RNA localization	46	1	1.87	1146	0.85288	1
GO:0007349	cellularization	95	1	3.87	1468	0.98112	1
GO:0007351	tripartite regional subdivision	98	1	3.99	1483	0.98335	1
GO:0007365	periodic partitioning	42	1	1.71	1110	0.82613	1
GO:0007379	segment specification	30	2	1.22	540	0.3467	1
GO:0007389	pattern specification process	434	16	17.66	958	0.69654	1
GO:0007399	nervous system development	944	30	38.42	1336	0.94425	1
GO:0007405	neuroblast proliferation	78	4	3.17	595	0.39275	1
GO:0007409	axonogenesis	284	6	11.56	1455	0.9771	1
GO:0007416	synapse assembly	149	5	6.06	992	0.73142	1
GO:0007417	central nervous system development	222	5	9.04	1357	0.95168	1
GO:0007423	sensory organ development	396	11	16.12	1312	0.93508	1
GO:0007431	salivary gland development	104	3	4.23	1075	0.80181	1
GO:0007444	imaginal disc development	483	14	19.66	1308	0.93377	1
GO:0007447	imaginal disc pattern formation	96	3	3.91	1013	0.75567	1
GO:0007448	anterior/posterior pattern specification, imaginal disc	26	1	1.06	914	0.66107	1
GO:0007460	R8 cell fate commitment	18	1	0.73	764	0.52701	1
GO:0007472	wing disc morphogenesis	243	9	9.89	921	0.66231	1
GO:0007520	myoblast fusion	31	1	1.26	983	0.72484	1
GO:0007522	visceral muscle development	11	1	0.45	566	0.36704	1
GO:0007548	sex differentiation	76	1	3.09	1376	0.95808	1
GO:0007552	metamorphosis	388	12	15.79	1183	0.87328	1
GO:0007560	imaginal disc morphogenesis	330	10	13.43	1179	0.87096	1
GO:0007568	aging	13	1	0.53	639	0.41758	1
GO:0007588	excretion	10	1	0.41	530	0.34015	1
GO:0007593	chitin-based cuticle sclerotization	15	1	0.61	687	0.46409	1
GO:0007600	sensory perception	181	10	7.37	320	0.20273	1
GO:0007610	behavior	460	12	18.72	1406	0.96698	1
GO:0007611	learning or memory	141	2	5.74	1466	0.98074	1
GO:0007612	learning	54	2	2.2	907	0.65187	1
GO:0007613	memory	101	1	4.11	1496	0.98533	1
GO:0007617	mating behavior	108	1	4.4	1520	0.98907	1
GO:0007619	courtship behavior	54	1	2.2	1223	0.89469	1
GO:0007623	circadian rhythm	140	1	5.7	1598	0.99716	1
GO:0007626	locomotory behavior	158	3	6.43	1380	0.959	1
GO:0007635	chemosensory behavior	65	1	2.65	1302	0.93354	1
GO:0008015	blood circulation	27	2	1.1	468	0.30132	1
GO:0008037	cell recognition	103	2	4.19	1287	0.92683	1
GO:0008038	neuron recognition	102	2	4.15	1280	0.9243	1
GO:0008049	male courtship behavior	45	1	1.83	1136	0.8466	1
GO:0008052	sensory organ boundary specification	18	1	0.73	765	0.52701	1
GO:0008055	ocellus pigment biosynthetic process	17	1	0.69	741	0.5069	1
GO:0008063	Toll signaling pathway	52	4	2.12	243	0.16038	1
GO:0008064	regulation of actin polymerization or depolymerization	56	1	2.28	1236	0.90314	1
GO:0008088	axo-dendritic transport	39	1	1.59	1077	0.80293	1
GO:0008150	biological_process	8624	351	351	1759	1	1
GO:0008152	metabolic process	4845	189	197.19	1116	0.83021	1
GO:0008154	actin polymerization or depolymerization	67	1	2.73	1322	0.93888	1
GO:0008277	regulation of G protein-coupled receptor signaling pathway	29	1	1.18	964	0.70091	1
GO:0008284	positive regulation of cell population proliferation	70	4	2.85	508	0.31807	1
GO:0008293	torso signaling pathway	25	1	1.02	903	0.64664	1
GO:0008298	intracellular mRNA localization	68	1	2.77	1328	0.94139	1
GO:0008348	negative regulation of antimicrobial humoral response	15	1	0.61	688	0.46409	1
GO:0008358	maternal determination of anterior/posterior axis, embryo	77	1	3.13	1384	0.9598	1
GO:0008380	RNA splicing	252	3	10.26	1619	0.99825	1
GO:0008406	gonad development	43	1	1.75	1121	0.83324	1
GO:0008543	fibroblast growth factor receptor signaling pathway	31	1	1.26	984	0.72484	1
GO:0008587	imaginal disc-derived wing margin morphogenesis	50	1	2.04	1187	0.87552	1
GO:0008593	regulation of Notch signaling pathway	52	2	2.12	889	0.63135	1
GO:0008595	anterior/posterior axis specification, embryo	98	1	3.99	1484	0.98335	1
GO:0008610	lipid biosynthetic process	233	3	9.48	1587	0.99659	1
GO:0008637	apoptotic mitochondrial changes	13	1	0.53	640	0.41758	1
GO:0008643	carbohydrate transport	22	1	0.9	844	0.59959	1
GO:0009056	catabolic process	967	27	39.36	1527	0.98976	1
GO:0009057	macromolecule catabolic process	497	13	20.23	1422	0.97111	1
GO:0009058	biosynthetic process	2084	62	84.82	1639	0.9989	1
GO:0009059	macromolecule biosynthetic process	1574	36	64.06	1714	0.99999	1
GO:0009060	aerobic respiration	100	22	4.07	8	5.4e-11	1
GO:0009062	fatty acid catabolic process	47	1	1.91	1155	0.8589	1
GO:0009069	serine family amino acid metabolic process	14	1	0.57	661	0.44132	1
GO:0009072	aromatic amino acid family metabolic process	16	1	0.65	712	0.48594	1
GO:0009100	glycoprotein metabolic process	137	5	5.58	919	0.66111	1
GO:0009101	glycoprotein biosynthetic process	114	5	4.64	730	0.49746	1
GO:0009117	nucleotide metabolic process	189	19	7.69	55	0.00024	1
GO:0009123	nucleoside monophosphate metabolic process	24	1	0.98	892	0.63161	1
GO:0009125	nucleoside monophosphate catabolic process	5	1	0.2	300	0.18764	1
GO:0009126	purine nucleoside monophosphate metabolic process	17	1	0.69	742	0.5069	1
GO:0009132	nucleoside diphosphate metabolic process	36	2	1.47	653	0.43404	1
GO:0009135	purine nucleoside diphosphate metabolic process	28	2	1.14	502	0.31653	1
GO:0009141	nucleoside triphosphate metabolic process	36	12	1.47	19	8.9e-09	1
GO:0009142	nucleoside triphosphate biosynthetic process	33	12	1.34	18	2.8e-09	1
GO:0009144	purine nucleoside triphosphate metabolic process	29	12	1.18	13	4.8e-10	1
GO:0009145	purine nucleoside triphosphate biosynthetic process	28	12	1.14	10	2.9e-10	1
GO:0009150	purine ribonucleotide metabolic process	150	19	6.11	36	9.9e-06	1
GO:0009152	purine ribonucleotide biosynthetic process	82	16	3.34	23	1.4e-07	1
GO:0009161	ribonucleoside monophosphate metabolic process	21	1	0.85	819	0.58256	1
GO:0009165	nucleotide biosynthetic process	109	16	4.44	34	7.6e-06	1
GO:0009166	nucleotide catabolic process	17	1	0.69	743	0.5069	1
GO:0009167	purine ribonucleoside monophosphate metabolic process	17	1	0.69	744	0.5069	1
GO:0009179	purine ribonucleoside diphosphate metabolic process	28	2	1.14	503	0.31653	1
GO:0009185	ribonucleoside diphosphate metabolic process	29	2	1.18	515	0.33166	1
GO:0009199	ribonucleoside triphosphate metabolic process	30	12	1.22	14	7.7e-10	1
GO:0009201	ribonucleoside triphosphate biosynthetic process	30	12	1.22	15	7.7e-10	1
GO:0009205	purine ribonucleoside triphosphate metabolic process	28	12	1.14	11	2.9e-10	1
GO:0009206	purine ribonucleoside triphosphate biosynthetic process	28	12	1.14	12	2.9e-10	1
GO:0009250	glucan biosynthetic process	9	1	0.37	485	0.31212	1
GO:0009251	glucan catabolic process	18	2	0.73	251	0.16505	1
GO:0009259	ribonucleotide metabolic process	157	19	6.39	39	1.9e-05	1
GO:0009260	ribonucleotide biosynthetic process	88	16	3.58	25	4e-07	1
GO:0009261	ribonucleotide catabolic process	9	1	0.37	486	0.31212	1
GO:0009306	protein secretion	75	2	3.05	1095	0.81594	1
GO:0009314	response to radiation	159	4	6.47	1221	0.89335	1
GO:0009451	RNA modification	97	1	3.95	1479	0.98264	1
GO:0009453	energy taxis	17	1	0.69	745	0.5069	1
GO:0009581	detection of external stimulus	70	1	2.85	1338	0.9461	1
GO:0009582	detection of abiotic stimulus	70	1	2.85	1339	0.9461	1
GO:0009593	detection of chemical stimulus	21	2	0.85	322	0.20974	1
GO:0009605	response to external stimulus	828	18	33.7	1656	0.99939	1
GO:0009607	response to biotic stimulus	359	9	14.61	1385	0.96046	1
GO:0009612	response to mechanical stimulus	30	1	1.22	972	0.71312	1
GO:0009615	response to virus	48	1	1.95	1168	0.86467	1
GO:0009617	response to bacterium	202	6	8.22	1129	0.83699	1
GO:0009620	response to fungus	58	1	2.36	1255	0.91092	1
GO:0009628	response to abiotic stimulus	345	8	14.04	1440	0.97378	1
GO:0009653	anatomical structure morphogenesis	1227	51	49.94	671	0.45842	1
GO:0009719	response to endogenous stimulus	215	4	8.75	1458	0.97795	1
GO:0009725	response to hormone	106	1	4.31	1514	0.98811	1
GO:0009743	response to carbohydrate	30	2	1.22	541	0.3467	1
GO:0009746	response to hexose	14	2	0.57	204	0.10895	1
GO:0009790	embryo development	444	12	18.07	1366	0.95445	1
GO:0009792	embryo development ending in birth or egg hatching	148	1	6.02	1613	0.99798	1
GO:0009798	axis specification	167	2	6.8	1549	0.99256	1
GO:0009886	post-embryonic animal morphogenesis	383	12	15.59	1163	0.86232	1
GO:0009887	animal organ morphogenesis	623	26	25.36	701	0.47692	1
GO:0009888	tissue development	835	28	33.98	1207	0.88622	1
GO:0009889	regulation of biosynthetic process	1075	21	43.75	1711	0.99999	1
GO:0009890	negative regulation of biosynthetic process	334	5	13.59	1618	0.99818	1
GO:0009891	positive regulation of biosynthetic process	423	6	17.22	1666	0.99962	1
GO:0009892	negative regulation of metabolic process	666	15	27.11	1599	0.99717	1
GO:0009893	positive regulation of metabolic process	763	10	31.05	1729	1	1
GO:0009894	regulation of catabolic process	259	4	10.54	1564	0.99437	1
GO:0009895	negative regulation of catabolic process	46	2	1.87	802	0.56418	1
GO:0009896	positive regulation of catabolic process	157	1	6.39	1626	0.99862	1
GO:0009913	epidermal cell differentiation	45	3	1.83	436	0.27669	1
GO:0009948	anterior/posterior axis specification	116	1	4.72	1546	0.9922	1
GO:0009950	dorsal/ventral axis specification	64	1	2.6	1292	0.9307	1
GO:0009953	dorsal/ventral pattern formation	131	1	5.33	1573	0.99585	1
GO:0009954	proximal/distal pattern formation	22	3	0.9	154	0.05806	1
GO:0009966	regulation of signal transduction	675	19	27.47	1421	0.97088	1
GO:0009967	positive regulation of signal transduction	350	11	14.25	1143	0.85077	1
GO:0009968	negative regulation of signal transduction	318	8	12.94	1355	0.95089	1
GO:0009987	cellular process	6786	228	276.19	1755	1	1
GO:0009991	response to extracellular stimulus	149	1	6.06	1616	0.99806	1
GO:0009994	oocyte differentiation	143	2	5.82	1475	0.98208	1
GO:0010001	glial cell differentiation	34	1	1.38	1018	0.7572	1
GO:0010035	response to inorganic substance	75	4	3.05	548	0.36476	1
GO:0010038	response to metal ion	51	3	2.08	535	0.34423	1
GO:0010160	formation of animal organ boundary	35	1	1.42	1028	0.76712	1
GO:0010243	response to organonitrogen compound	156	1	6.35	1623	0.99856	1
GO:0010257	NADH dehydrogenase complex assembly	34	11	1.38	22	5.4e-08	1
GO:0010324	membrane invagination	26	1	1.06	915	0.66107	1
GO:0010467	gene expression	2091	43	85.1	1754	1	1
GO:0010498	proteasomal protein catabolic process	243	4	9.89	1536	0.99065	1
GO:0010556	regulation of macromolecule biosynthetic process	1019	18	41.47	1719	1	1
GO:0010557	positive regulation of macromolecule biosynthetic process	383	4	15.59	1693	0.99992	1
GO:0010558	negative regulation of macromolecule biosynthetic process	315	4	12.82	1646	0.99911	1
GO:0010562	positive regulation of phosphorus metabolic process	81	2	3.3	1139	0.84807	1
GO:0010563	negative regulation of phosphorus metabolic process	49	1	1.99	1174	0.87021	1
GO:0010604	positive regulation of macromolecule metabolic process	681	9	27.72	1716	1	1
GO:0010605	negative regulation of macromolecule metabolic process	622	12	25.32	1649	0.9993	1
GO:0010623	programmed cell death involved in cell development	86	4	3.5	693	0.46616	1
GO:0010628	positive regulation of gene expression	169	2	6.88	1553	0.99309	1
GO:0010631	epithelial cell migration	150	3	6.11	1344	0.94747	1
GO:0010632	regulation of epithelial cell migration	47	2	1.91	815	0.57596	1
GO:0010635	regulation of mitochondrial fusion	11	1	0.45	567	0.36704	1
GO:0010638	positive regulation of organelle organization	104	2	4.23	1290	0.92928	1
GO:0010639	negative regulation of organelle organization	70	2	2.85	1052	0.78466	1
GO:0010646	regulation of cell communication	792	24	32.23	1367	0.95505	1
GO:0010647	positive regulation of cell communication	381	11	15.51	1259	0.91369	1
GO:0010648	negative regulation of cell communication	344	8	14	1432	0.97315	1
GO:0010675	regulation of cellular carbohydrate metabolic process	24	1	0.98	893	0.63161	1
GO:0010676	positive regulation of cellular carbohydrate metabolic process	9	1	0.37	487	0.31212	1
GO:0010720	positive regulation of cell development	70	4	2.85	509	0.31807	1
GO:0010822	positive regulation of mitochondrion organization	20	1	0.81	807	0.56481	1
GO:0010876	lipid localization	134	2	5.45	1446	0.97524	1
GO:0010906	regulation of glucose metabolic process	21	1	0.85	820	0.58256	1
GO:0010907	positive regulation of glucose metabolic process	9	1	0.37	488	0.31212	1
GO:0010942	positive regulation of cell death	83	3	3.38	922	0.66288	1
GO:0010959	regulation of metal ion transport	52	1	2.12	1203	0.88551	1
GO:0010970	transport along microtubule	59	1	2.4	1262	0.91457	1
GO:0012501	programmed cell death	274	6	11.15	1419	0.97023	1
GO:0012502	induction of programmed cell death	12	1	0.49	613	0.39283	1
GO:0014070	response to organic cyclic compound	78	1	3.17	1391	0.96145	1
GO:0014706	striated muscle tissue development	14	1	0.57	662	0.44132	1
GO:0014902	myotube differentiation	31	1	1.26	985	0.72484	1
GO:0015698	inorganic anion transport	55	4	2.24	262	0.18454	1
GO:0015748	organophosphate ester transport	28	2	1.14	504	0.31653	1
GO:0015749	monosaccharide transmembrane transport	18	1	0.73	766	0.52701	1
GO:0015822	ornithine transport	6	1	0.24	352	0.22072	1
GO:0015849	organic acid transport	91	6	3.7	255	0.16552	1
GO:0015858	nucleoside transport	5	1	0.2	301	0.18764	1
GO:0015865	purine nucleotide transport	5	1	0.2	302	0.18764	1
GO:0015931	nucleobase-containing compound transport	101	2	4.11	1278	0.92168	1
GO:0015980	energy derivation by oxidation of organic compounds	149	28	6.06	4	7e-12	1
GO:0016043	cellular component organization	2374	81	96.62	1453	0.97692	1
GO:0016049	cell growth	135	2	5.49	1449	0.97611	1
GO:0016051	carbohydrate biosynthetic process	47	1	1.91	1156	0.8589	1
GO:0016052	carbohydrate catabolic process	61	4	2.48	376	0.23596	1
GO:0016053	organic acid biosynthetic process	107	3	4.35	1099	0.81712	1
GO:0016054	organic acid catabolic process	106	2	4.31	1309	0.93395	1
GO:0016055	Wnt signaling pathway	110	1	4.48	1530	0.98995	1
GO:0016070	RNA metabolic process	1584	25	64.47	1756	1	1
GO:0016071	mRNA metabolic process	356	4	14.49	1681	0.99979	1
GO:0016072	rRNA metabolic process	155	2	6.31	1518	0.98842	1
GO:0016073	snRNA metabolic process	34	1	1.38	1019	0.7572	1
GO:0016074	sno(s)RNA metabolic process	11	1	0.45	568	0.36704	1
GO:0016101	diterpenoid metabolic process	9	1	0.37	489	0.31212	1
GO:0016236	macroautophagy	93	1	3.79	1462	0.97946	1
GO:0016266	O-glycan processing	12	2	0.49	181	0.08329	1
GO:0016310	phosphorylation	372	9	15.14	1420	0.97048	1
GO:0016331	morphogenesis of embryonic epithelium	102	2	4.15	1281	0.9243	1
GO:0016333	morphogenesis of follicular epithelium	47	1	1.91	1157	0.8589	1
GO:0016334	establishment or maintenance of polarity of follicular epithelium	28	1	1.14	952	0.68818	1
GO:0016358	dendrite development	149	1	6.06	1617	0.99806	1
GO:0016570	histone modification	176	1	7.16	1655	0.99938	1
GO:0017004	cytochrome complex assembly	23	1	0.94	875	0.61593	1
GO:0017038	protein import	94	2	3.83	1232	0.90088	1
GO:0018126	protein hydroxylation	27	1	1.1	932	0.6749	1
GO:0018130	heterocycle biosynthetic process	1176	38	47.86	1360	0.95354	1
GO:0018208	peptidyl-proline modification	43	1	1.75	1122	0.83324	1
GO:0018393	internal peptidyl-lysine acetylation	79	1	3.22	1395	0.96304	1
GO:0018394	peptidyl-lysine acetylation	79	1	3.22	1396	0.96304	1
GO:0018958	phenol-containing compound metabolic process	64	1	2.6	1293	0.9307	1
GO:0019094	pole plasm mRNA localization	46	1	1.87	1147	0.85288	1
GO:0019098	reproductive behavior	117	1	4.76	1548	0.99252	1
GO:0019219	regulation of nucleobase-containing compound metabolic process	1055	20	42.94	1712	0.99999	1
GO:0019220	regulation of phosphate metabolic process	164	3	6.67	1404	0.96605	1
GO:0019222	regulation of metabolic process	1780	37	72.45	1744	1	1
GO:0019236	response to pheromone	17	2	0.69	236	0.15056	1
GO:0019318	hexose metabolic process	58	3	2.36	648	0.42222	1
GO:0019395	fatty acid oxidation	36	1	1.47	1044	0.77664	1
GO:0019438	aromatic compound biosynthetic process	1168	39	47.54	1289	0.92799	1
GO:0019439	aromatic compound catabolic process	165	4	6.72	1251	0.90894	1
GO:0019511	peptidyl-proline hydroxylation	24	1	0.98	894	0.63161	1
GO:0019538	protein metabolic process	2098	80	85.39	1037	0.77143	1
GO:0019637	organophosphate metabolic process	369	20	15.02	211	0.11627	1
GO:0019646	aerobic electron transport chain	45	9	1.83	47	6.7e-05	1
GO:0019693	ribose phosphate metabolic process	160	19	6.51	40	2.5e-05	1
GO:0019725	cellular homeostasis	199	8	8.1	813	0.56572	1
GO:0019730	antimicrobial humoral response	82	4	3.34	651	0.42976	1
GO:0019731	antibacterial humoral response	40	2	1.63	724	0.48869	1
GO:0019748	secondary metabolic process	85	2	3.46	1173	0.86657	1
GO:0019751	polyol metabolic process	44	1	1.79	1131	0.84006	1
GO:0019932	second-messenger-mediated signaling	42	2	1.71	749	0.51475	1
GO:0019941	modification-dependent protein catabolic process	304	4	12.37	1630	0.99872	1
GO:0019953	sexual reproduction	768	14	31.26	1690	0.99991	1
GO:0021551	central nervous system morphogenesis	9	2	0.37	148	0.04921	1
GO:0022008	neurogenesis	771	22	31.38	1445	0.97505	1
GO:0022402	cell cycle process	495	6	20.15	1701	0.99996	1
GO:0022407	regulation of cell-cell adhesion	30	1	1.22	973	0.71312	1
GO:0022412	cellular process involved in reproduction in multicellular organism	707	13	28.78	1685	0.99982	1
GO:0022414	reproductive process	960	15	39.07	1732	1	1
GO:0022416	chaeta development	68	1	2.77	1329	0.94139	1
GO:0022603	regulation of anatomical structure morphogenesis	149	4	6.06	1162	0.86216	1
GO:0022604	regulation of cell morphogenesis	69	2	2.81	1049	0.77788	1
GO:0022607	cellular component assembly	1086	43	44.2	856	0.60326	1
GO:0022612	gland morphogenesis	76	3	3.09	858	0.60333	1
GO:0022613	ribonucleoprotein complex biogenesis	263	3	10.7	1634	0.99882	1
GO:0022618	ribonucleoprotein complex assembly	99	2	4.03	1265	0.9162	1
GO:0023051	regulation of signaling	792	24	32.23	1368	0.95505	1
GO:0023052	signaling	1486	40	60.48	1648	0.99924	1
GO:0023056	positive regulation of signaling	381	11	15.51	1260	0.91369	1
GO:0023057	negative regulation of signaling	345	8	14.04	1441	0.97378	1
GO:0023061	signal release	120	1	4.88	1554	0.99341	1
GO:0030001	metal ion transport	198	8	8.06	800	0.55993	1
GO:0030003	cellular cation homeostasis	114	4	4.64	948	0.68797	1
GO:0030004	cellular monovalent inorganic cation homeostasis	33	1	1.34	1007	0.74686	1
GO:0030010	establishment of cell polarity	49	1	1.99	1175	0.87021	1
GO:0030029	actin filament-based process	280	15	11.4	256	0.16838	1
GO:0030030	cell projection organization	589	13	23.97	1578	0.99622	1
GO:0030031	cell projection assembly	168	3	6.84	1418	0.97009	1
GO:0030032	lamellipodium assembly	23	1	0.94	876	0.61593	1
GO:0030038	contractile actin filament bundle assembly	9	1	0.37	490	0.31212	1
GO:0030041	actin filament polymerization	59	1	2.4	1263	0.91457	1
GO:0030048	actin filament-based movement	30	1	1.22	974	0.71312	1
GO:0030097	hemopoiesis	71	1	2.89	1347	0.94831	1
GO:0030111	regulation of Wnt signaling pathway	93	1	3.79	1463	0.97946	1
GO:0030155	regulation of cell adhesion	51	1	2.08	1193	0.88062	1
GO:0030163	protein catabolic process	342	4	13.92	1672	0.99965	1
GO:0030177	positive regulation of Wnt signaling pathway	51	1	2.08	1194	0.88062	1
GO:0030203	glycosaminoglycan metabolic process	19	1	0.77	789	0.5463	1
GO:0030258	lipid modification	70	1	2.85	1340	0.9461	1
GO:0030262	apoptotic nuclear changes	13	2	0.53	195	0.09587	1
GO:0030334	regulation of cell migration	73	2	2.97	1080	0.80395	1
GO:0030490	maturation of SSU-rRNA	40	1	1.63	1088	0.81098	1
GO:0030510	regulation of BMP signaling pathway	35	1	1.42	1029	0.76712	1
GO:0030537	larval behavior	42	2	1.71	750	0.51475	1
GO:0030703	eggshell formation	78	2	3.17	1117	0.8327	1
GO:0030705	cytoskeleton-dependent intracellular transport	69	1	2.81	1334	0.94379	1
GO:0030707	ovarian follicle cell development	244	4	9.93	1538	0.99094	1
GO:0030808	regulation of nucleotide biosynthetic process	6	1	0.24	353	0.22072	1
GO:0030832	regulation of actin filament length	56	1	2.28	1237	0.90314	1
GO:0030833	regulation of actin filament polymerization	53	1	2.16	1216	0.8902	1
GO:0030855	epithelial cell differentiation	314	8	12.78	1342	0.94629	1
GO:0030865	cortical cytoskeleton organization	58	1	2.36	1256	0.91092	1
GO:0031032	actomyosin structure organization	86	12	3.5	54	0.00017	1
GO:0031033	myosin filament organization	12	2	0.49	182	0.08329	1
GO:0031038	myosin II filament organization	8	1	0.33	450	0.28291	1
GO:0031099	regeneration	34	1	1.38	1020	0.7572	1
GO:0031123	RNA 3'-end processing	74	1	3.01	1363	0.95442	1
GO:0031175	neuron projection development	409	8	16.65	1568	0.99487	1
GO:0031323	regulation of cellular metabolic process	1585	29	64.51	1750	1	1
GO:0031324	negative regulation of cellular metabolic process	495	10	20.15	1591	0.99674	1
GO:0031325	positive regulation of cellular metabolic process	687	9	27.96	1720	1	1
GO:0031326	regulation of cellular biosynthetic process	1066	21	43.39	1707	0.99998	1
GO:0031327	negative regulation of cellular biosynthetic process	329	5	13.39	1608	0.99787	1
GO:0031329	regulation of cellular catabolic process	236	4	9.61	1517	0.98837	1
GO:0031330	negative regulation of cellular catabolic process	45	2	1.83	796	0.55217	1
GO:0031331	positive regulation of cellular catabolic process	141	1	5.74	1601	0.99728	1
GO:0031333	negative regulation of protein-containing complex assembly	23	1	0.94	877	0.61593	1
GO:0031344	regulation of cell projection organization	130	1	5.29	1572	0.99568	1
GO:0031347	regulation of defense response	145	3	5.9	1320	0.93879	1
GO:0031348	negative regulation of defense response	51	2	2.08	883	0.62074	1
GO:0031349	positive regulation of defense response	82	1	3.34	1410	0.96741	1
GO:0031396	regulation of protein ubiquitination	27	1	1.1	933	0.6749	1
GO:0031399	regulation of protein modification process	189	3	7.69	1491	0.98486	1
GO:0031400	negative regulation of protein modification process	59	1	2.4	1264	0.91457	1
GO:0031401	positive regulation of protein modification process	90	2	3.66	1208	0.88679	1
GO:0031589	cell-substrate adhesion	23	2	0.94	380	0.24015	1
GO:0031647	regulation of protein stability	58	2	2.36	954	0.69018	1
GO:0031667	response to nutrient levels	147	1	5.98	1609	0.99789	1
GO:0031668	cellular response to extracellular stimulus	87	1	3.54	1435	0.97358	1
GO:0031929	TOR signaling	58	2	2.36	955	0.69018	1
GO:0032006	regulation of TOR signaling	48	2	1.95	833	0.5875	1
GO:0032008	positive regulation of TOR signaling	32	1	1.3	998	0.73608	1
GO:0032101	regulation of response to external stimulus	215	5	8.75	1330	0.94199	1
GO:0032102	negative regulation of response to external stimulus	61	2	2.48	975	0.71658	1
GO:0032103	positive regulation of response to external stimulus	106	2	4.31	1310	0.93395	1
GO:0032268	regulation of cellular protein metabolic process	445	4	18.11	1713	0.99999	1
GO:0032269	negative regulation of cellular protein metabolic process	172	2	7	1557	0.99382	1
GO:0032270	positive regulation of cellular protein metabolic process	200	2	8.14	1607	0.99784	1
GO:0032271	regulation of protein polymerization	62	1	2.52	1284	0.92465	1
GO:0032272	negative regulation of protein polymerization	18	1	0.73	767	0.52701	1
GO:0032446	protein modification by small protein conjugation	220	2	8.95	1644	0.99899	1
GO:0032501	multicellular organismal process	2740	121	111.52	233	0.14671	1
GO:0032502	developmental process	2219	101	90.31	198	0.103	1
GO:0032506	cytokinetic process	35	1	1.42	1030	0.76712	1
GO:0032535	regulation of cellular component size	154	1	6.27	1622	0.99843	1
GO:0032774	RNA biosynthetic process	956	19	38.91	1699	0.99994	1
GO:0032787	monocarboxylic acid metabolic process	174	8	7.08	625	0.41378	1
GO:0032868	response to insulin	74	1	3.01	1364	0.95442	1
GO:0032869	cellular response to insulin stimulus	69	1	2.81	1335	0.94379	1
GO:0032870	cellular response to hormone stimulus	99	1	4.03	1489	0.98404	1
GO:0032879	regulation of localization	475	7	19.33	1677	0.99975	1
GO:0032881	regulation of polysaccharide metabolic process	18	1	0.73	768	0.52701	1
GO:0032940	secretion by cell	194	3	7.9	1510	0.98717	1
GO:0032956	regulation of actin cytoskeleton organization	100	3	4.07	1050	0.77973	1
GO:0032970	regulation of actin filament-based process	102	3	4.15	1060	0.79101	1
GO:0032989	cellular component morphogenesis	480	23	19.54	375	0.23545	1
GO:0032990	cell part morphogenesis	387	9	15.75	1461	0.97916	1
GO:0033013	tetrapyrrole metabolic process	16	1	0.65	713	0.48594	1
GO:0033014	tetrapyrrole biosynthetic process	13	1	0.53	641	0.41758	1
GO:0033036	macromolecule localization	851	15	34.64	1705	0.99998	1
GO:0033043	regulation of organelle organization	294	6	11.97	1476	0.98248	1
GO:0033060	ocellus pigmentation	17	1	0.69	746	0.5069	1
GO:0033108	mitochondrial respiratory chain complex assembly	60	12	2.44	33	4.1e-06	1
GO:0033500	carbohydrate homeostasis	51	2	2.08	884	0.62074	1
GO:0033554	cellular response to stress	546	4	22.22	1739	1	1
GO:0033673	negative regulation of kinase activity	23	1	0.94	878	0.61593	1
GO:0033692	cellular polysaccharide biosynthetic process	14	1	0.57	663	0.44132	1
GO:0033865	nucleoside bisphosphate metabolic process	56	4	2.28	313	0.19284	1
GO:0033866	nucleoside bisphosphate biosynthetic process	25	4	1.02	112	0.01733	1
GO:0033875	ribonucleoside bisphosphate metabolic process	56	4	2.28	314	0.19284	1
GO:0033993	response to lipid	47	1	1.91	1158	0.8589	1
GO:0034030	ribonucleoside bisphosphate biosynthetic process	25	4	1.02	113	0.01733	1
GO:0034032	purine nucleoside bisphosphate metabolic process	56	4	2.28	315	0.19284	1
GO:0034033	purine nucleoside bisphosphate biosynthetic process	25	4	1.02	114	0.01733	1
GO:0034219	carbohydrate transmembrane transport	19	1	0.77	790	0.5463	1
GO:0034220	ion transmembrane transport	279	19	11.36	118	0.01924	1
GO:0034248	regulation of cellular amide metabolic process	187	2	7.61	1582	0.99647	1
GO:0034249	negative regulation of cellular amide metabolic process	79	1	3.22	1397	0.96304	1
GO:0034250	positive regulation of cellular amide metabolic process	66	1	2.69	1316	0.93627	1
GO:0034284	response to monosaccharide	15	2	0.61	221	0.12246	1
GO:0034311	diol metabolic process	11	1	0.45	569	0.36704	1
GO:0034312	diol biosynthetic process	11	1	0.45	570	0.36704	1
GO:0034329	cell junction assembly	197	6	8.02	1106	0.81922	1
GO:0034330	cell junction organization	326	16	13.27	419	0.25404	1
GO:0034331	cell junction maintenance	20	1	0.81	808	0.56481	1
GO:0034332	adherens junction organization	32	1	1.3	999	0.73608	1
GO:0034440	lipid oxidation	37	1	1.51	1055	0.78577	1
GO:0034470	ncRNA processing	253	2	10.3	1675	0.99972	1
GO:0034552	respiratory chain complex II assembly	5	1	0.2	303	0.18764	1
GO:0034613	cellular protein localization	474	7	19.29	1676	0.99974	1
GO:0034637	cellular carbohydrate biosynthetic process	21	1	0.85	821	0.58256	1
GO:0034641	cellular nitrogen compound metabolic process	2488	60	101.26	1746	1	1
GO:0034645	cellular macromolecule biosynthetic process	588	14	23.93	1545	0.99192	1
GO:0034654	nucleobase-containing compound biosynthetic process	1110	35	45.18	1393	0.9625	1
GO:0034655	nucleobase-containing compound catabolic process	148	4	6.02	1152	0.85866	1
GO:0034660	ncRNA metabolic process	344	3	14	1695	0.99994	1
GO:0034728	nucleosome organization	46	1	1.87	1148	0.85288	1
GO:0034982	mitochondrial protein processing	8	1	0.33	451	0.28291	1
GO:0035023	regulation of Rho protein signal transduction	21	1	0.85	822	0.58256	1
GO:0035069	larval midgut histolysis	25	1	1.02	904	0.64664	1
GO:0035070	salivary gland histolysis	27	2	1.1	469	0.30132	1
GO:0035075	response to ecdysone	38	1	1.55	1064	0.79453	1
GO:0035078	induction of programmed cell death by ecdysone	12	1	0.49	614	0.39283	1
GO:0035081	induction of programmed cell death by hormones	12	1	0.49	615	0.39283	1
GO:0035107	appendage morphogenesis	276	10	11.23	956	0.69286	1
GO:0035114	imaginal disc-derived appendage morphogenesis	274	10	11.15	942	0.68413	1
GO:0035120	post-embryonic appendage morphogenesis	268	10	10.91	909	0.65709	1
GO:0035148	tube formation	33	2	1.34	590	0.39106	1
GO:0035150	regulation of tube size	48	7	1.95	83	0.00304	1
GO:0035153	epithelial cell type specification, open tracheal system	9	1	0.37	491	0.31212	1
GO:0035166	post-embryonic hemopoiesis	43	1	1.75	1123	0.83324	1
GO:0035167	larval lymph gland hemopoiesis	43	1	1.75	1124	0.83324	1
GO:0035168	larval lymph gland hemocyte differentiation	20	1	0.81	809	0.56481	1
GO:0035213	clypeo-labral disc development	5	1	0.2	304	0.18764	1
GO:0035215	genital disc development	40	1	1.63	1089	0.81098	1
GO:0035218	leg disc development	80	3	3.26	899	0.63818	1
GO:0035221	genital disc pattern formation	7	1	0.28	411	0.25246	1
GO:0035222	wing disc pattern formation	71	1	2.89	1348	0.94831	1
GO:0035223	leg disc pattern formation	16	1	0.65	714	0.48594	1
GO:0035239	tube morphogenesis	415	12	16.89	1273	0.92099	1
GO:0035272	exocrine system development	104	3	4.23	1076	0.80181	1
GO:0035282	segmentation	201	6	8.18	1127	0.83355	1
GO:0035285	appendage segmentation	22	1	0.9	845	0.59959	1
GO:0035287	head segmentation	17	2	0.69	237	0.15056	1
GO:0035295	tube development	589	16	23.97	1427	0.97212	1
GO:0035296	regulation of tube diameter	14	2	0.57	205	0.10895	1
GO:0035315	hair cell differentiation	43	3	1.75	420	0.25442	1
GO:0035316	non-sensory hair organization	43	3	1.75	421	0.25442	1
GO:0035317	imaginal disc-derived wing hair organization	42	3	1.71	383	0.24339	1
GO:0035329	hippo signaling	70	2	2.85	1053	0.78466	1
GO:0035330	regulation of hippo signaling	63	2	2.56	994	0.73312	1
GO:0035337	fatty-acyl-CoA metabolic process	28	2	1.14	505	0.31653	1
GO:0035383	thioester metabolic process	46	4	1.87	210	0.11606	1
GO:0035384	thioester biosynthetic process	18	4	0.73	90	0.00524	1
GO:0035592	establishment of protein localization to extracellular region	78	2	3.17	1118	0.8327	1
GO:0035736	cell proliferation involved in compound eye morphogenesis	8	1	0.33	452	0.28291	1
GO:0035794	positive regulation of mitochondrial membrane permeability	5	1	0.2	305	0.18764	1
GO:0036011	imaginal disc-derived leg segmentation	22	1	0.9	846	0.59959	1
GO:0036211	protein modification process	1122	21	45.67	1718	1	1
GO:0036296	response to increased oxygen levels	6	1	0.24	354	0.22072	1
GO:0036314	response to sterol	38	1	1.55	1065	0.79453	1
GO:0036465	synaptic vesicle recycling	45	3	1.83	437	0.27669	1
GO:0038127	ERBB signaling pathway	61	1	2.48	1276	0.92143	1
GO:0038202	TORC1 signaling	41	1	1.67	1103	0.81871	1
GO:0040007	growth	377	9	15.34	1439	0.97368	1
GO:0040008	regulation of growth	269	3	10.95	1645	0.99904	1
GO:0040012	regulation of locomotion	100	2	4.07	1271	0.91899	1
GO:0040036	regulation of fibroblast growth factor receptor signaling pathway	10	1	0.41	531	0.34015	1
GO:0042044	fluid transport	24	2	0.98	427	0.25544	1
GO:0042045	epithelial fluid transport	20	2	0.81	316	0.19468	1
GO:0042048	olfactory behavior	60	1	2.44	1269	0.91807	1
GO:0042058	regulation of epidermal growth factor receptor signaling pathway	39	1	1.59	1078	0.80293	1
GO:0042063	gliogenesis	79	3	3.22	887	0.62967	1
GO:0042067	establishment of ommatidial planar polarity	45	2	1.83	797	0.55217	1
GO:0042127	regulation of cell population proliferation	184	4	7.49	1337	0.94581	1
GO:0042133	neurotransmitter metabolic process	6	1	0.24	355	0.22072	1
GO:0042168	heme metabolic process	14	1	0.57	664	0.44132	1
GO:0042181	ketone biosynthetic process	32	2	1.3	578	0.37641	1
GO:0042254	ribosome biogenesis	201	2	8.18	1610	0.99792	1
GO:0042255	ribosome assembly	41	1	1.67	1104	0.81871	1
GO:0042274	ribosomal small subunit biogenesis	56	1	2.28	1238	0.90314	1
GO:0042303	molting cycle	69	10	2.81	61	0.00044	1
GO:0042325	regulation of phosphorylation	132	2	5.37	1434	0.97341	1
GO:0042326	negative regulation of phosphorylation	38	1	1.55	1066	0.79453	1
GO:0042327	positive regulation of phosphorylation	70	1	2.85	1341	0.9461	1
GO:0042330	taxis	291	9	11.84	1132	0.84444	1
GO:0042337	cuticle development involved in chitin-based cuticle molting cycle	27	5	1.1	86	0.00418	1
GO:0042386	hemocyte differentiation	38	1	1.55	1067	0.79453	1
GO:0042387	plasmatocyte differentiation	19	1	0.77	791	0.5463	1
GO:0042398	cellular modified amino acid biosynthetic process	15	1	0.61	689	0.46409	1
GO:0042440	pigment metabolic process	108	6	4.4	434	0.27649	1
GO:0042441	eye pigment metabolic process	38	3	1.55	317	0.20019	1
GO:0042461	photoreceptor cell development	98	5	3.99	576	0.36881	1
GO:0042462	eye photoreceptor cell development	83	5	3.38	387	0.24871	1
GO:0042478	regulation of eye photoreceptor cell development	11	1	0.45	571	0.36704	1
GO:0042558	pteridine-containing compound metabolic process	21	1	0.85	823	0.58256	1
GO:0042559	pteridine-containing compound biosynthetic process	12	1	0.49	616	0.39283	1
GO:0042592	homeostatic process	413	12	16.81	1267	0.91807	1
GO:0042692	muscle cell differentiation	95	13	3.87	52	0.00011	1
GO:0042706	eye photoreceptor cell fate commitment	65	1	2.65	1303	0.93354	1
GO:0042742	defense response to bacterium	182	6	7.41	1015	0.7568	1
GO:0042775	mitochondrial ATP synthesis coupled electron transport	53	9	2.16	56	0.00025	1
GO:0042981	regulation of apoptotic process	157	2	6.39	1522	0.98924	1
GO:0043043	peptide biosynthetic process	447	10	18.19	1521	0.98917	1
GO:0043062	extracellular structure organization	63	5	2.56	208	0.11262	1
GO:0043067	regulation of programmed cell death	185	5	7.53	1191	0.878	1
GO:0043069	negative regulation of programmed cell death	99	2	4.03	1266	0.9162	1
GO:0043085	positive regulation of catalytic activity	171	1	6.96	1647	0.99924	1
GO:0043086	negative regulation of catalytic activity	53	1	2.16	1217	0.8902	1
GO:0043144	sno(s)RNA processing	11	1	0.45	572	0.36704	1
GO:0043170	macromolecule metabolic process	3663	120	149.09	1662	0.99951	1
GO:0043207	response to external biotic stimulus	359	9	14.61	1386	0.96046	1
GO:0043269	regulation of ion transport	73	1	2.97	1359	0.95246	1
GO:0043324	pigment metabolic process involved in developmental pigmentation	38	3	1.55	318	0.20019	1
GO:0043408	regulation of MAPK cascade	117	3	4.76	1160	0.86112	1
GO:0043409	negative regulation of MAPK cascade	49	3	1.99	511	0.32168	1
GO:0043412	macromolecule modification	1210	22	49.25	1733	1	1
GO:0043413	macromolecule glycosylation	97	5	3.95	545	0.36064	1
GO:0043434	response to peptide hormone	76	1	3.09	1377	0.95808	1
GO:0043436	oxoacid metabolic process	346	16	14.08	519	0.33486	1
GO:0043467	regulation of generation of precursor metabolites and energy	38	1	1.55	1068	0.79453	1
GO:0043470	regulation of carbohydrate catabolic process	12	1	0.49	617	0.39283	1
GO:0043471	regulation of cellular carbohydrate catabolic process	9	1	0.37	492	0.31212	1
GO:0043473	pigmentation	80	6	3.26	200	0.10663	1
GO:0043474	pigment metabolic process involved in pigmentation	38	3	1.55	319	0.20019	1
GO:0043484	regulation of RNA splicing	95	1	3.87	1469	0.98112	1
GO:0043543	protein acylation	106	1	4.31	1515	0.98811	1
GO:0043549	regulation of kinase activity	81	1	3.3	1401	0.96601	1
GO:0043603	cellular amide metabolic process	607	17	24.71	1400	0.96549	1
GO:0043604	amide biosynthetic process	481	14	19.58	1296	0.93139	1
GO:0043628	ncRNA 3'-end processing	34	1	1.38	1021	0.7572	1
GO:0043632	modification-dependent macromolecule catabolic process	311	4	12.66	1643	0.99899	1
GO:0043648	dicarboxylic acid metabolic process	33	1	1.34	1008	0.74686	1
GO:0043704	photoreceptor cell fate specification	20	1	0.81	810	0.56481	1
GO:0043933	protein-containing complex organization	518	20	21.08	890	0.63143	1
GO:0043954	cellular component maintenance	22	1	0.9	847	0.59959	1
GO:0044042	glucan metabolic process	38	2	1.55	676	0.46177	1
GO:0044057	regulation of system process	59	5	2.4	189	0.09113	1
GO:0044087	regulation of cellular component biogenesis	270	4	10.99	1574	0.99605	1
GO:0044091	membrane biogenesis	18	3	0.73	139	0.03464	1
GO:0044092	negative regulation of molecular function	86	1	3.5	1429	0.97244	1
GO:0044093	positive regulation of molecular function	216	2	8.79	1635	0.99883	1
GO:0044237	cellular metabolic process	4350	126	177.05	1752	1	1
GO:0044238	primary metabolic process	4337	152	176.52	1595	0.99683	1
GO:0044242	cellular lipid catabolic process	87	1	3.54	1436	0.97358	1
GO:0044247	cellular polysaccharide catabolic process	18	2	0.73	252	0.16505	1
GO:0044248	cellular catabolic process	856	18	34.84	1674	0.99969	1
GO:0044249	cellular biosynthetic process	2019	60	82.17	1628	0.9987	1
GO:0044255	cellular lipid metabolic process	375	5	15.26	1663	0.99952	1
GO:0044257	cellular protein catabolic process	329	4	13.39	1659	0.99945	1
GO:0044260	cellular macromolecule metabolic process	2128	40	86.61	1757	1	1
GO:0044262	cellular carbohydrate metabolic process	93	2	3.79	1226	0.89752	1
GO:0044264	cellular polysaccharide metabolic process	43	2	1.75	775	0.52745	1
GO:0044265	cellular macromolecule catabolic process	448	7	18.23	1657	0.99941	1
GO:0044267	cellular protein metabolic process	1771	35	72.08	1748	1	1
GO:0044270	cellular nitrogen compound catabolic process	161	4	6.55	1228	0.89879	1
GO:0044271	cellular nitrogen compound biosynthetic process	1598	47	65.04	1581	0.99644	1
GO:0044272	sulfur compound biosynthetic process	42	4	1.71	188	0.09003	1
GO:0044275	cellular carbohydrate catabolic process	27	2	1.1	470	0.30132	1
GO:0044281	small molecule metabolic process	704	35	28.65	225	0.12374	1
GO:0044282	small molecule catabolic process	154	3	6.27	1362	0.95357	1
GO:0044283	small molecule biosynthetic process	191	6	7.77	1071	0.79593	1
GO:0044344	cellular response to fibroblast growth factor stimulus	31	1	1.26	986	0.72484	1
GO:0044419	biological process involved in interspecies interaction between organisms	392	9	15.95	1472	0.98148	1
GO:0044743	protein transmembrane import into intracellular organelle	38	2	1.55	677	0.46177	1
GO:0044782	cilium organization	115	1	4.68	1543	0.99186	1
GO:0045055	regulated exocytosis	52	1	2.12	1204	0.88551	1
GO:0045088	regulation of innate immune response	85	1	3.46	1424	0.97126	1
GO:0045137	development of primary sexual characteristics	43	1	1.75	1125	0.83324	1
GO:0045165	cell fate commitment	258	3	10.5	1625	0.99858	1
GO:0045184	establishment of protein localization	426	6	17.34	1673	0.99966	1
GO:0045216	cell-cell junction organization	71	1	2.89	1349	0.94831	1
GO:0045229	external encapsulating structure organization	109	7	4.44	239	0.15548	1
GO:0045465	R8 cell differentiation	23	1	0.94	879	0.61593	1
GO:0045466	R7 cell differentiation	55	1	2.24	1231	0.89901	1
GO:0045471	response to ethanol	64	1	2.6	1294	0.9307	1
GO:0045570	regulation of imaginal disc growth	35	1	1.42	1031	0.76712	1
GO:0045595	regulation of cell differentiation	228	6	9.28	1250	0.90794	1
GO:0045596	negative regulation of cell differentiation	79	1	3.22	1398	0.96304	1
GO:0045664	regulation of neuron differentiation	65	1	2.65	1304	0.93354	1
GO:0045665	negative regulation of neuron differentiation	10	1	0.41	532	0.34015	1
GO:0045859	regulation of protein kinase activity	58	1	2.36	1257	0.91092	1
GO:0045913	positive regulation of carbohydrate metabolic process	11	1	0.45	573	0.36704	1
GO:0045926	negative regulation of growth	96	1	3.91	1474	0.9819	1
GO:0045927	positive regulation of growth	106	1	4.31	1516	0.98811	1
GO:0045934	negative regulation of nucleobase-containing compound metabolic process	280	4	11.4	1597	0.99715	1
GO:0045935	positive regulation of nucleobase-containing compound metabolic process	407	5	16.57	1686	0.99984	1
GO:0045936	negative regulation of phosphate metabolic process	49	1	1.99	1176	0.87021	1
GO:0045937	positive regulation of phosphate metabolic process	81	2	3.3	1140	0.84807	1
GO:0045981	positive regulation of nucleotide metabolic process	5	1	0.2	306	0.18764	1
GO:0045995	regulation of embryonic development	36	1	1.47	1045	0.77664	1
GO:0046031	ADP metabolic process	28	2	1.14	506	0.31653	1
GO:0046034	ATP metabolic process	120	24	4.88	9	6e-11	1
GO:0046146	tetrahydrobiopterin metabolic process	6	1	0.24	356	0.22072	1
GO:0046152	ommochrome metabolic process	17	1	0.69	747	0.5069	1
GO:0046158	ocellus pigment metabolic process	17	1	0.69	748	0.5069	1
GO:0046165	alcohol biosynthetic process	37	1	1.51	1056	0.78577	1
GO:0046173	polyol biosynthetic process	19	1	0.77	792	0.5463	1
GO:0046348	amino sugar catabolic process	16	3	0.65	131	0.02524	1
GO:0046365	monosaccharide catabolic process	9	1	0.37	493	0.31212	1
GO:0046390	ribose phosphate biosynthetic process	90	16	3.66	26	5.5e-07	1
GO:0046394	carboxylic acid biosynthetic process	107	3	4.35	1100	0.81712	1
GO:0046395	carboxylic acid catabolic process	105	2	4.27	1297	0.93165	1
GO:0046425	regulation of receptor signaling pathway via JAK-STAT	22	1	0.9	848	0.59959	1
GO:0046434	organophosphate catabolic process	49	1	1.99	1177	0.87021	1
GO:0046483	heterocycle metabolic process	2096	49	85.31	1736	1	1
GO:0046530	photoreceptor cell differentiation	193	7	7.86	937	0.67615	1
GO:0046532	regulation of photoreceptor cell differentiation	38	1	1.55	1069	0.79453	1
GO:0046552	photoreceptor cell fate commitment	72	1	2.93	1354	0.95043	1
GO:0046578	regulation of Ras protein signal transduction	75	2	3.05	1096	0.81594	1
GO:0046579	positive regulation of Ras protein signal transduction	40	1	1.63	1090	0.81098	1
GO:0046666	retinal cell programmed cell death	26	1	1.06	916	0.66107	1
GO:0046667	compound eye retinal cell programmed cell death	24	1	0.98	895	0.63161	1
GO:0046668	regulation of retinal cell programmed cell death	16	1	0.65	715	0.48594	1
GO:0046669	regulation of compound eye retinal cell programmed cell death	16	1	0.65	716	0.48594	1
GO:0046670	positive regulation of retinal cell programmed cell death	7	1	0.28	412	0.25246	1
GO:0046700	heterocycle catabolic process	160	4	6.51	1225	0.8961	1
GO:0046902	regulation of mitochondrial membrane permeability	6	1	0.24	357	0.22072	1
GO:0046903	secretion	209	3	8.51	1547	0.99224	1
GO:0046907	intracellular transport	599	6	24.38	1731	1	1
GO:0046939	nucleotide phosphorylation	33	2	1.34	591	0.39106	1
GO:0046942	carboxylic acid transport	72	4	2.93	522	0.33672	1
GO:0048024	regulation of mRNA splicing, via spliceosome	83	1	3.38	1414	0.96875	1
GO:0048069	eye pigmentation	47	4	1.91	224	0.12303	1
GO:0048070	regulation of developmental pigmentation	21	1	0.85	824	0.58256	1
GO:0048079	regulation of cuticle pigmentation	14	1	0.57	665	0.44132	1
GO:0048085	adult chitin-containing cuticle pigmentation	13	1	0.53	642	0.41758	1
GO:0048102	autophagic cell death	23	2	0.94	381	0.24015	1
GO:0048167	regulation of synaptic plasticity	34	1	1.38	1022	0.7572	1
GO:0048232	male gamete generation	250	1	10.18	1704	0.99997	1
GO:0048284	organelle fusion	68	2	2.77	1035	0.7709	1
GO:0048468	cell development	1161	38	47.25	1332	0.94365	1
GO:0048469	cell maturation	160	1	6.51	1632	0.99878	1
GO:0048511	rhythmic process	141	1	5.74	1602	0.99728	1
GO:0048513	animal organ development	993	34	40.42	1198	0.88298	1
GO:0048518	positive regulation of biological process	1467	28	59.71	1740	1	1
GO:0048519	negative regulation of biological process	1262	25	51.36	1722	1	1
GO:0048522	positive regulation of cellular process	1334	26	54.29	1727	1	1
GO:0048523	negative regulation of cellular process	1060	18	43.14	1726	1	1
GO:0048534	hematopoietic or lymphoid organ development	83	1	3.38	1415	0.96875	1
GO:0048542	lymph gland development	56	1	2.28	1239	0.90314	1
GO:0048546	digestive tract morphogenesis	60	2	2.44	969	0.708	1
GO:0048563	post-embryonic animal organ morphogenesis	330	10	13.43	1180	0.87096	1
GO:0048565	digestive tract development	89	2	3.62	1199	0.88298	1
GO:0048583	regulation of response to stimulus	847	21	34.47	1589	0.99669	1
GO:0048584	positive regulation of response to stimulus	438	12	17.83	1352	0.94877	1
GO:0048588	developmental cell growth	65	1	2.65	1305	0.93354	1
GO:0048589	developmental growth	315	8	12.82	1346	0.94748	1
GO:0048592	eye morphogenesis	276	9	11.23	1073	0.79799	1
GO:0048599	oocyte development	122	1	4.97	1559	0.99394	1
GO:0048608	reproductive structure development	67	1	2.73	1323	0.93888	1
GO:0048609	multicellular organismal reproductive process	858	15	34.92	1706	0.99998	1
GO:0048619	embryonic hindgut morphogenesis	41	1	1.67	1105	0.81871	1
GO:0048634	regulation of muscle organ development	12	1	0.49	618	0.39283	1
GO:0048638	regulation of developmental growth	202	2	8.22	1614	0.998	1
GO:0048640	negative regulation of developmental growth	80	1	3.26	1399	0.96456	1
GO:0048645	animal organ formation	44	2	1.79	781	0.53992	1
GO:0048646	anatomical structure formation involved in morphogenesis	421	23	17.13	190	0.09126	1
GO:0048663	neuron fate commitment	81	1	3.3	1402	0.96601	1
GO:0048665	neuron fate specification	27	1	1.1	934	0.6749	1
GO:0048666	neuron development	533	12	21.69	1555	0.99341	1
GO:0048667	cell morphogenesis involved in neuron differentiation	374	8	15.22	1511	0.98719	1
GO:0048699	generation of neurons	714	22	29.06	1317	0.93724	1
GO:0048707	instar larval or pupal morphogenesis	373	12	15.18	1130	0.8382	1
GO:0048729	tissue morphogenesis	501	14	20.39	1358	0.95222	1
GO:0048731	system development	1236	49	50.31	859	0.60449	1
GO:0048732	gland development	156	4	6.35	1201	0.88471	1
GO:0048736	appendage development	284	11	11.56	863	0.61145	1
GO:0048754	branching morphogenesis of an epithelial tube	45	1	1.83	1137	0.8466	1
GO:0048856	anatomical structure development	2082	100	84.74	137	0.03168	1
GO:0048858	cell projection morphogenesis	380	9	15.47	1448	0.97545	1
GO:0048859	formation of anatomical boundary	42	1	1.71	1111	0.82613	1
GO:0048869	cellular developmental process	1373	49	55.88	1172	0.86506	1
GO:0048870	cell motility	310	5	12.62	1575	0.99615	1
GO:0048878	chemical homeostasis	261	9	10.62	1002	0.74207	1
GO:0048880	sensory system development	338	10	13.76	1213	0.88841	1
GO:0050684	regulation of mRNA processing	92	1	3.74	1459	0.97858	1
GO:0050708	regulation of protein secretion	30	2	1.22	542	0.3467	1
GO:0050767	regulation of neurogenesis	104	4	4.23	881	0.61671	1
GO:0050769	positive regulation of neurogenesis	55	4	2.24	263	0.18454	1
GO:0050776	regulation of immune response	167	5	6.8	1098	0.8161	1
GO:0050777	negative regulation of immune response	50	2	2.04	861	0.60989	1
GO:0050778	positive regulation of immune response	90	2	3.66	1209	0.88679	1
GO:0050789	regulation of biological process	3293	88	134.03	1747	1	1
GO:0050793	regulation of developmental process	561	15	22.83	1431	0.97311	1
GO:0050794	regulation of cellular process	3040	76	123.73	1753	1	1
GO:0050801	ion homeostasis	144	6	5.86	779	0.53582	1
GO:0050890	cognition	142	2	5.78	1471	0.98143	1
GO:0050896	response to stimulus	2309	62	93.98	1708	0.99998	1
GO:0050906	detection of stimulus involved in sensory perception	31	1	1.26	987	0.72484	1
GO:0050953	sensory perception of light stimulus	24	1	0.98	896	0.63161	1
GO:0050954	sensory perception of mechanical stimulus	68	2	2.77	1036	0.7709	1
GO:0050982	detection of mechanical stimulus	12	1	0.49	619	0.39283	1
GO:0051046	regulation of secretion	91	2	3.7	1219	0.89047	1
GO:0051047	positive regulation of secretion	34	2	1.38	622	0.40556	1
GO:0051050	positive regulation of transport	141	2	5.74	1467	0.98074	1
GO:0051056	regulation of small GTPase mediated signal transduction	81	2	3.3	1141	0.84807	1
GO:0051057	positive regulation of small GTPase mediated signal transduction	40	1	1.63	1091	0.81098	1
GO:0051058	negative regulation of small GTPase mediated signal transduction	6	1	0.24	358	0.22072	1
GO:0051090	regulation of DNA-binding transcription factor activity	27	1	1.1	935	0.6749	1
GO:0051093	negative regulation of developmental process	176	2	7.16	1565	0.99467	1
GO:0051094	positive regulation of developmental process	202	7	8.22	976	0.72127	1
GO:0051098	regulation of binding	25	1	1.02	905	0.64664	1
GO:0051128	regulation of cellular component organization	594	14	24.18	1551	0.99293	1
GO:0051130	positive regulation of cellular component organization	236	2	9.61	1660	0.99946	1
GO:0051146	striated muscle cell differentiation	74	12	3.01	43	3.8e-05	1
GO:0051171	regulation of nitrogen compound metabolic process	1455	27	59.22	1743	1	1
GO:0051172	negative regulation of nitrogen compound metabolic process	448	7	18.23	1658	0.99941	1
GO:0051173	positive regulation of nitrogen compound metabolic process	622	8	25.32	1715	0.99999	1
GO:0051174	regulation of phosphorus metabolic process	164	3	6.67	1405	0.96605	1
GO:0051179	localization	2089	64	85.02	1605	0.99755	1
GO:0051222	positive regulation of protein transport	33	2	1.34	592	0.39106	1
GO:0051223	regulation of protein transport	59	2	2.4	959	0.6992	1
GO:0051234	establishment of localization	1642	53	66.83	1460	0.97898	1
GO:0051235	maintenance of location	93	1	3.79	1464	0.97946	1
GO:0051239	regulation of multicellular organismal process	469	13	19.09	1353	0.94999	1
GO:0051241	negative regulation of multicellular organismal process	137	1	5.58	1593	0.99678	1
GO:0051246	regulation of protein metabolic process	475	5	19.33	1710	0.99998	1
GO:0051247	positive regulation of protein metabolic process	217	2	8.83	1638	0.99887	1
GO:0051248	negative regulation of protein metabolic process	173	2	7.04	1561	0.99404	1
GO:0051252	regulation of RNA metabolic process	1003	19	40.82	1709	0.99998	1
GO:0051253	negative regulation of RNA metabolic process	261	4	10.62	1566	0.99472	1
GO:0051254	positive regulation of RNA metabolic process	382	4	15.55	1691	0.99991	1
GO:0051258	protein polymerization	87	1	3.54	1437	0.97358	1
GO:0051259	protein complex oligomerization	18	1	0.73	769	0.52701	1
GO:0051270	regulation of cellular component movement	104	2	4.23	1291	0.92928	1
GO:0051276	chromosome organization	415	1	16.89	1749	1	1
GO:0051301	cell division	230	5	9.36	1388	0.96094	1
GO:0051341	regulation of oxidoreductase activity	10	1	0.41	533	0.34015	1
GO:0051348	negative regulation of transferase activity	24	1	0.98	897	0.63161	1
GO:0051493	regulation of cytoskeleton organization	147	3	5.98	1331	0.94241	1
GO:0051494	negative regulation of cytoskeleton organization	36	1	1.47	1046	0.77664	1
GO:0051603	proteolysis involved in cellular protein catabolic process	325	4	13.23	1653	0.99937	1
GO:0051606	detection of stimulus	89	3	3.62	970	0.70855	1
GO:0051640	organelle localization	188	1	7.65	1670	0.99963	1
GO:0051641	cellular localization	922	14	37.53	1730	1	1
GO:0051648	vesicle localization	56	1	2.28	1240	0.90314	1
GO:0051649	establishment of localization in cell	729	10	29.67	1721	1	1
GO:0051650	establishment of vesicle localization	52	1	2.12	1205	0.88551	1
GO:0051656	establishment of organelle localization	137	1	5.58	1594	0.99678	1
GO:0051674	localization of cell	314	5	12.78	1588	0.9966	1
GO:0051707	response to other organism	359	9	14.61	1387	0.96046	1
GO:0051716	cellular response to stimulus	1654	35	67.32	1734	1	1
GO:0051962	positive regulation of nervous system development	89	4	3.62	725	0.49291	1
GO:0051963	regulation of synapse assembly	104	1	4.23	1509	0.98707	1
GO:0052646	alditol phosphate metabolic process	12	1	0.49	620	0.39283	1
GO:0055002	striated muscle cell development	42	11	1.71	28	6e-07	1
GO:0055034	Bolwig's organ development	7	1	0.28	413	0.25246	1
GO:0055067	monovalent inorganic cation homeostasis	38	1	1.55	1070	0.79453	1
GO:0055080	cation homeostasis	143	6	5.82	778	0.52894	1
GO:0055082	cellular chemical homeostasis	130	5	5.29	867	0.61503	1
GO:0055086	nucleobase-containing small molecule metabolic process	237	19	9.65	85	0.00364	1
GO:0055123	digestive system development	89	2	3.62	1200	0.88298	1
GO:0060033	anatomical structure regression	48	2	1.95	834	0.5875	1
GO:0060047	heart contraction	27	2	1.1	471	0.30132	1
GO:0060070	canonical Wnt signaling pathway	97	1	3.95	1480	0.98264	1
GO:0060142	regulation of syncytium formation by plasma membrane fusion	6	1	0.24	359	0.22072	1
GO:0060179	male mating behavior	52	1	2.12	1206	0.88551	1
GO:0060249	anatomical structure homeostasis	120	4	4.88	991	0.72599	1
GO:0060255	regulation of macromolecule metabolic process	1628	34	66.26	1735	1	1
GO:0060271	cilium assembly	103	1	4.19	1504	0.98651	1
GO:0060284	regulation of cell development	131	5	5.33	886	0.62183	1
GO:0060322	head development	118	3	4.8	1171	0.86496	1
GO:0060389	pathway-restricted SMAD protein phosphorylation	7	1	0.28	414	0.25246	1
GO:0060393	regulation of pathway-restricted SMAD protein phosphorylation	6	1	0.24	360	0.22072	1
GO:0060429	epithelium development	775	22	31.54	1452	0.97671	1
GO:0060438	trachea development	14	4	0.57	76	0.00195	1
GO:0060485	mesenchyme development	7	1	0.28	415	0.25246	1
GO:0060491	regulation of cell projection assembly	48	1	1.95	1169	0.86467	1
GO:0060538	skeletal muscle organ development	33	1	1.34	1009	0.74686	1
GO:0060541	respiratory system development	213	15	8.67	133	0.02715	1
GO:0060548	negative regulation of cell death	118	2	4.8	1372	0.9564	1
GO:0060560	developmental growth involved in morphogenesis	87	1	3.54	1438	0.97358	1
GO:0060562	epithelial tube morphogenesis	384	12	15.63	1164	0.86457	1
GO:0060581	cell fate commitment involved in pattern specification	28	1	1.14	953	0.68818	1
GO:0060582	cell fate determination involved in pattern specification	16	1	0.65	717	0.48594	1
GO:0060810	intracellular mRNA localization involved in pattern specification process	57	1	2.32	1249	0.90711	1
GO:0060811	intracellular mRNA localization involved in anterior/posterior axis specification	54	1	2.2	1224	0.89469	1
GO:0060828	regulation of canonical Wnt signaling pathway	83	1	3.38	1416	0.96875	1
GO:0061024	membrane organization	238	8	9.69	1025	0.75942	1
GO:0061057	peptidoglycan recognition protein signaling pathway	43	1	1.75	1126	0.83324	1
GO:0061058	regulation of peptidoglycan recognition protein signaling pathway	26	1	1.06	917	0.66107	1
GO:0061061	muscle structure development	183	14	7.45	111	0.01711	1
GO:0061138	morphogenesis of a branching epithelium	46	1	1.87	1149	0.85288	1
GO:0061318	renal filtration cell differentiation	9	1	0.37	494	0.31212	1
GO:0061326	renal tubule development	51	1	2.08	1195	0.88062	1
GO:0061333	renal tubule morphogenesis	36	1	1.47	1047	0.77664	1
GO:0061339	establishment or maintenance of monopolar cell polarity	12	1	0.49	621	0.39283	1
GO:0061351	neural precursor cell proliferation	81	4	3.3	645	0.42056	1
GO:0061355	Wnt protein secretion	15	1	0.61	690	0.46409	1
GO:0061356	regulation of Wnt protein secretion	8	1	0.33	453	0.28291	1
GO:0061458	reproductive system development	67	1	2.73	1324	0.93888	1
GO:0061525	hindgut development	50	2	2.04	862	0.60989	1
GO:0061564	axon development	295	6	12.01	1481	0.98294	1
GO:0061572	actin filament bundle organization	34	2	1.38	623	0.40556	1
GO:0061640	cytoskeleton-dependent cytokinesis	83	5	3.38	388	0.24871	1
GO:0061844	antimicrobial humoral immune response mediated by antimicrobial peptide	63	3	2.56	698	0.47599	1
GO:0061919	process utilizing autophagic mechanism	180	4	7.33	1326	0.93942	1
GO:0062012	regulation of small molecule metabolic process	42	2	1.71	751	0.51475	1
GO:0062013	positive regulation of small molecule metabolic process	18	2	0.73	253	0.16505	1
GO:0062197	cellular response to chemical stress	40	4	1.63	171	0.0782	1
GO:0065002	intracellular protein transmembrane transport	49	2	1.99	838	0.59881	1
GO:0065003	protein-containing complex assembly	429	19	17.46	583	0.38489	1
GO:0065007	biological regulation	3657	104	148.84	1741	1	1
GO:0065008	regulation of biological quality	1088	37	44.28	1234	0.90163	1
GO:0065009	regulation of molecular function	370	7	15.06	1563	0.99429	1
GO:0070085	glycosylation	100	5	4.07	584	0.38513	1
GO:0070201	regulation of establishment of protein localization	62	2	2.52	990	0.72496	1
GO:0070252	actin-mediated cell contraction	20	1	0.81	811	0.56481	1
GO:0070371	ERK1 and ERK2 cascade	42	3	1.71	384	0.24339	1
GO:0070372	regulation of ERK1 and ERK2 cascade	41	3	1.67	373	0.23243	1
GO:0070482	response to oxygen levels	56	1	2.28	1241	0.90314	1
GO:0070585	protein localization to mitochondrion	58	3	2.36	649	0.42222	1
GO:0070633	transepithelial transport	21	2	0.85	323	0.20974	1
GO:0070646	protein modification by small protein removal	61	1	2.48	1277	0.92143	1
GO:0070647	protein modification by small protein conjugation or removal	279	3	11.36	1650	0.99933	1
GO:0070727	cellular macromolecule localization	523	8	21.29	1683	0.99981	1
GO:0070848	response to growth factor	86	3	3.5	944	0.68633	1
GO:0070873	regulation of glycogen metabolic process	18	1	0.73	770	0.52701	1
GO:0070875	positive regulation of glycogen metabolic process	9	1	0.37	495	0.31212	1
GO:0070887	cellular response to chemical stimulus	398	9	16.2	1485	0.98396	1
GO:0070925	organelle assembly	340	16	13.84	473	0.30989	1
GO:0071214	cellular response to abiotic stimulus	65	1	2.65	1306	0.93354	1
GO:0071310	cellular response to organic substance	298	4	12.13	1621	0.99843	1
GO:0071322	cellular response to carbohydrate stimulus	14	1	0.57	666	0.44132	1
GO:0071326	cellular response to monosaccharide stimulus	9	1	0.37	496	0.31212	1
GO:0071331	cellular response to hexose stimulus	8	1	0.33	454	0.28291	1
GO:0071363	cellular response to growth factor stimulus	85	3	3.46	938	0.67865	1
GO:0071375	cellular response to peptide hormone stimulus	71	1	2.89	1350	0.94831	1
GO:0071417	cellular response to organonitrogen compound	101	1	4.11	1497	0.98533	1
GO:0071450	cellular response to oxygen radical	6	1	0.24	361	0.22072	1
GO:0071451	cellular response to superoxide	6	1	0.24	362	0.22072	1
GO:0071495	cellular response to endogenous stimulus	207	4	8.42	1426	0.97204	1
GO:0071496	cellular response to external stimulus	92	2	3.74	1222	0.89405	1
GO:0071616	acyl-CoA biosynthetic process	18	4	0.73	91	0.00524	1
GO:0071684	organism emergence from protective structure	18	1	0.73	771	0.52701	1
GO:0071692	protein localization to extracellular region	82	2	3.34	1150	0.8529	1
GO:0071695	anatomical structure maturation	163	1	6.63	1640	0.99893	1
GO:0071702	organic substance transport	719	17	29.26	1580	0.9964	1
GO:0071704	organic substance metabolic process	4594	166	186.98	1535	0.99044	1
GO:0071705	nitrogen compound transport	577	14	23.48	1526	0.98971	1
GO:0071709	membrane assembly	10	3	0.41	95	0.00648	1
GO:0071711	basement membrane organization	21	2	0.85	324	0.20974	1
GO:0071772	response to BMP	48	2	1.95	835	0.5875	1
GO:0071773	cellular response to BMP stimulus	47	2	1.91	816	0.57596	1
GO:0071774	response to fibroblast growth factor	31	1	1.26	988	0.72484	1
GO:0071806	protein transmembrane transport	49	2	1.99	839	0.59881	1
GO:0071824	protein-DNA complex subunit organization	88	1	3.58	1443	0.97466	1
GO:0071826	ribonucleoprotein complex subunit organization	103	2	4.19	1288	0.92683	1
GO:0071840	cellular component organization or biogenesis	2532	83	103.05	1558	0.99384	1
GO:0071900	regulation of protein serine/threonine kinase activity	36	1	1.47	1048	0.77664	1
GO:0072001	renal system development	57	2	2.32	941	0.68094	1
GO:0072002	Malpighian tubule development	51	1	2.08	1196	0.88062	1
GO:0072175	epithelial tube formation	7	2	0.28	136	0.03029	1
GO:0072329	monocarboxylic acid catabolic process	51	1	2.08	1197	0.88062	1
GO:0072330	monocarboxylic acid biosynthetic process	63	3	2.56	699	0.47599	1
GO:0072359	circulatory system development	86	3	3.5	945	0.68633	1
GO:0072503	cellular divalent inorganic cation homeostasis	63	3	2.56	700	0.47599	1
GO:0072507	divalent inorganic cation homeostasis	68	4	2.77	464	0.29951	1
GO:0072521	purine-containing compound metabolic process	178	19	7.24	51	0.00011	1
GO:0072522	purine-containing compound biosynthetic process	98	16	3.99	32	1.8e-06	1
GO:0072523	purine-containing compound catabolic process	22	1	0.9	849	0.59959	1
GO:0072553	terminal button organization	34	1	1.38	1023	0.7572	1
GO:0072594	establishment of protein localization to organelle	170	3	6.92	1425	0.97194	1
GO:0072655	establishment of protein localization to mitochondrion	58	3	2.36	650	0.42222	1
GO:0080090	regulation of primary metabolic process	1484	26	60.4	1751	1	1
GO:0080134	regulation of response to stress	271	4	11.03	1576	0.99617	1
GO:0080135	regulation of cellular response to stress	113	1	4.6	1539	0.99114	1
GO:0085029	extracellular matrix assembly	12	2	0.49	183	0.08329	1
GO:0090066	regulation of anatomical structure size	207	9	8.42	694	0.46843	1
GO:0090092	regulation of transmembrane receptor protein serine/threonine kinase signaling pathway	43	2	1.75	776	0.52745	1
GO:0090101	negative regulation of transmembrane receptor protein serine/threonine kinase signaling pathway	22	1	0.9	850	0.59959	1
GO:0090130	tissue migration	157	3	6.39	1373	0.9577	1
GO:0090132	epithelium migration	150	3	6.11	1345	0.94747	1
GO:0090257	regulation of muscle system process	13	4	0.53	74	0.00144	1
GO:0090287	regulation of cellular response to growth factor stimulus	48	2	1.95	836	0.5875	1
GO:0090288	negative regulation of cellular response to growth factor stimulus	29	2	1.18	516	0.33166	1
GO:0090304	nucleic acid metabolic process	1788	27	72.77	1758	1	1
GO:0090407	organophosphate biosynthetic process	224	16	9.12	121	0.02041	1
GO:0090559	regulation of membrane permeability	6	1	0.24	363	0.22072	1
GO:0090596	sensory organ morphogenesis	276	9	11.23	1074	0.79799	1
GO:0097065	anterior head development	7	1	0.28	416	0.25246	1
GO:0097090	presynaptic membrane organization	9	3	0.37	88	0.00468	1
GO:0097190	apoptotic signaling pathway	47	1	1.91	1159	0.8589	1
GO:0097194	execution phase of apoptosis	21	2	0.85	325	0.20974	1
GO:0097205	renal filtration	6	1	0.24	364	0.22072	1
GO:0097237	cellular response to toxic substance	11	1	0.45	574	0.36704	1
GO:0097305	response to alcohol	106	2	4.31	1311	0.93395	1
GO:0097435	supramolecular fiber organization	240	14	9.77	207	0.11155	1
GO:0097479	synaptic vesicle localization	24	1	0.98	898	0.63161	1
GO:0097485	neuron projection guidance	234	6	9.52	1272	0.91991	1
GO:0097502	mannosylation	13	3	0.53	105	0.0141	1
GO:0097581	lamellipodium organization	25	1	1.02	906	0.64664	1
GO:0097659	nucleic acid-templated transcription	954	19	38.83	1698	0.99994	1
GO:0097696	receptor signaling pathway via STAT	27	1	1.1	936	0.6749	1
GO:0098542	defense response to other organism	318	9	12.94	1247	0.90655	1
GO:0098609	cell-cell adhesion	118	9	4.8	149	0.05093	1
GO:0098660	inorganic ion transmembrane transport	217	16	8.83	110	0.01557	1
GO:0098661	inorganic anion transmembrane transport	32	2	1.3	579	0.37641	1
GO:0098662	inorganic cation transmembrane transport	190	14	7.73	128	0.0229	1
GO:0098742	cell-cell adhesion via plasma-membrane adhesion molecules	57	5	2.32	175	0.08126	1
GO:0098771	inorganic ion homeostasis	142	6	5.78	752	0.52201	1
GO:0098869	cellular oxidant detoxification	7	1	0.28	417	0.25246	1
GO:0098916	anterograde trans-synaptic signaling	264	12	10.74	586	0.38908	1
GO:0099003	vesicle-mediated transport in synapse	96	4	3.91	799	0.55296	1
GO:0099024	plasma membrane invagination	26	1	1.06	918	0.66107	1
GO:0099054	presynapse assembly	10	3	0.41	96	0.00648	1
GO:0099068	postsynapse assembly	7	3	0.28	81	0.00207	1
GO:0099111	microtubule-based transport	62	1	2.52	1285	0.92465	1
GO:0099172	presynapse organization	41	4	1.67	185	0.08401	1
GO:0099173	postsynapse organization	22	3	0.9	155	0.05806	1
GO:0099174	regulation of presynapse organization	23	1	0.94	880	0.61593	1
GO:0099177	regulation of trans-synaptic signaling	128	6	5.21	647	0.42174	1
GO:0099536	synaptic signaling	270	13	10.99	472	0.30589	1
GO:0104004	cellular response to environmental stimulus	65	1	2.65	1307	0.93354	1
GO:0110053	regulation of actin filament organization	74	1	3.01	1365	0.95442	1
GO:0120032	regulation of plasma membrane bounded cell projection assembly	48	1	1.95	1170	0.86467	1
GO:0120035	regulation of plasma membrane bounded cell projection organization	126	1	5.13	1569	0.99488	1
GO:0120036	plasma membrane bounded cell projection organization	579	13	23.57	1571	0.99522	1
GO:0120175	regulation of torso signaling pathway	9	1	0.37	497	0.31212	1
GO:0120305	regulation of pigmentation	21	1	0.85	825	0.58256	1
GO:0140053	mitochondrial gene expression	125	8	5.09	228	0.1368	1
GO:0140238	presynaptic endocytosis	40	3	1.63	368	0.22157	1
GO:0140253	cell-cell fusion	31	1	1.26	989	0.72484	1
GO:0140352	export from cell	200	3	8.14	1523	0.98949	1
GO:0140546	defense response to symbiont	42	1	1.71	1112	0.82613	1
GO:0140694	non-membrane-bounded organelle assembly	189	14	7.69	123	0.022	1
GO:0150063	visual system development	338	10	13.76	1214	0.88841	1
GO:0198738	cell-cell signaling by wnt	122	1	4.97	1560	0.99394	1
GO:1900424	regulation of defense response to bacterium	55	2	2.24	920	0.66179	1
GO:1900425	negative regulation of defense response to bacterium	22	1	0.9	851	0.59959	1
GO:1900426	positive regulation of defense response to bacterium	34	1	1.38	1024	0.7572	1
GO:1900542	regulation of purine nucleotide metabolic process	9	1	0.37	498	0.31212	1
GO:1901071	glucosamine-containing compound metabolic process	28	6	1.14	67	0.00077	1
GO:1901072	glucosamine-containing compound catabolic process	16	3	0.65	132	0.02524	1
GO:1901135	carbohydrate derivative metabolic process	436	32	17.75	68	0.00083	1
GO:1901136	carbohydrate derivative catabolic process	62	5	2.52	201	0.10704	1
GO:1901137	carbohydrate derivative biosynthetic process	267	23	10.87	62	0.00054	1
GO:1901184	regulation of ERBB signaling pathway	39	1	1.59	1079	0.80293	1
GO:1901185	negative regulation of ERBB signaling pathway	29	1	1.18	965	0.70091	1
GO:1901264	carbohydrate derivative transport	18	2	0.73	254	0.16505	1
GO:1901292	nucleoside phosphate catabolic process	20	1	0.81	812	0.56481	1
GO:1901293	nucleoside phosphate biosynthetic process	110	16	4.48	35	8.6e-06	1
GO:1901360	organic cyclic compound metabolic process	2189	51	89.09	1742	1	1
GO:1901361	organic cyclic compound catabolic process	171	4	6.96	1279	0.92248	1
GO:1901362	organic cyclic compound biosynthetic process	1208	39	49.17	1371	0.9564	1
GO:1901564	organonitrogen compound metabolic process	2594	112	105.58	377	0.23964	1
GO:1901565	organonitrogen compound catabolic process	494	12	20.11	1486	0.98397	1
GO:1901566	organonitrogen compound biosynthetic process	891	36	36.26	782	0.54589	1
GO:1901568	fatty acid derivative metabolic process	31	2	1.26	547	0.36162	1
GO:1901570	fatty acid derivative biosynthetic process	17	2	0.69	238	0.15056	1
GO:1901575	organic substance catabolic process	803	23	32.68	1450	0.97634	1
GO:1901605	alpha-amino acid metabolic process	91	2	3.7	1220	0.89047	1
GO:1901606	alpha-amino acid catabolic process	49	1	1.99	1178	0.87021	1
GO:1901615	organic hydroxy compound metabolic process	157	6	6.39	885	0.62096	1
GO:1901617	organic hydroxy compound biosynthetic process	54	2	2.2	908	0.65187	1
GO:1901652	response to peptide	76	1	3.09	1378	0.95808	1
GO:1901653	cellular response to peptide	71	1	2.89	1351	0.94831	1
GO:1901654	response to ketone	40	1	1.63	1092	0.81098	1
GO:1901661	quinone metabolic process	15	2	0.61	222	0.12246	1
GO:1901663	quinone biosynthetic process	15	2	0.61	223	0.12246	1
GO:1901698	response to nitrogen compound	161	1	6.55	1636	0.99883	1
GO:1901699	cellular response to nitrogen compound	103	1	4.19	1505	0.98651	1
GO:1901701	cellular response to oxygen-containing compound	157	4	6.39	1210	0.88765	1
GO:1901861	regulation of muscle tissue development	5	1	0.2	307	0.18764	1
GO:1901888	regulation of cell junction assembly	109	1	4.44	1525	0.98952	1
GO:1902108	regulation of mitochondrial membrane permeability involved in apoptotic process	5	1	0.2	308	0.18764	1
GO:1902110	positive regulation of mitochondrial membrane permeability involved in apoptotic process	5	1	0.2	309	0.18764	1
GO:1902475	L-alpha-amino acid transmembrane transport	16	1	0.65	718	0.48594	1
GO:1902531	regulation of intracellular signal transduction	318	8	12.94	1356	0.95089	1
GO:1902532	negative regulation of intracellular signal transduction	114	4	4.64	949	0.68797	1
GO:1902652	secondary alcohol metabolic process	21	3	0.85	150	0.05165	1
GO:1902679	negative regulation of RNA biosynthetic process	242	4	9.85	1532	0.99035	1
GO:1902680	positive regulation of RNA biosynthetic process	340	4	13.84	1668	0.99962	1
GO:1902686	mitochondrial outer membrane permeabilization involved in programmed cell death	5	1	0.2	310	0.18764	1
GO:1902692	regulation of neuroblast proliferation	41	4	1.67	186	0.08401	1
GO:1902742	apoptotic process involved in development	21	1	0.85	826	0.58256	1
GO:1902743	regulation of lamellipodium organization	19	1	0.77	793	0.5463	1
GO:1902882	regulation of response to oxidative stress	10	1	0.41	534	0.34015	1
GO:1902903	regulation of supramolecular fiber organization	105	3	4.27	1081	0.80703	1
GO:1902904	negative regulation of supramolecular fiber organization	35	1	1.42	1032	0.76712	1
GO:1903047	mitotic cell cycle process	284	4	11.56	1604	0.9975	1
GO:1903311	regulation of mRNA metabolic process	133	1	5.41	1577	0.99619	1
GO:1903320	regulation of protein modification by small protein conjugation or removal	32	1	1.3	1000	0.73608	1
GO:1903322	positive regulation of protein modification by small protein conjugation or removal	18	1	0.73	772	0.52701	1
GO:1903432	regulation of TORC1 signaling	37	1	1.51	1057	0.78577	1
GO:1903506	regulation of nucleic acid-templated transcription	865	18	35.21	1679	0.99976	1
GO:1903507	negative regulation of nucleic acid-templated transcription	242	4	9.85	1533	0.99035	1
GO:1903508	positive regulation of nucleic acid-templated transcription	340	4	13.84	1669	0.99962	1
GO:1903522	regulation of blood circulation	23	2	0.94	382	0.24015	1
GO:1903524	positive regulation of blood circulation	6	1	0.24	365	0.22072	1
GO:1903530	regulation of secretion by cell	87	2	3.54	1184	0.87502	1
GO:1903532	positive regulation of secretion by cell	33	2	1.34	593	0.39106	1
GO:1903578	regulation of ATP metabolic process	15	1	0.61	691	0.46409	1
GO:1903825	organic acid transmembrane transport	68	5	2.77	231	0.14255	1
GO:1904892	regulation of receptor signaling pathway via STAT	22	1	0.9	852	0.59959	1
GO:1904894	positive regulation of receptor signaling pathway via STAT	7	1	0.28	418	0.25246	1
GO:1904951	positive regulation of establishment of protein localization	34	2	1.38	624	0.40556	1
GO:1905037	autophagosome organization	33	1	1.34	1010	0.74686	1
GO:1905039	carboxylic acid transmembrane transport	68	5	2.77	232	0.14255	1
GO:1905114	cell surface receptor signaling pathway involved in cell-cell signaling	115	1	4.68	1544	0.99186	1
GO:1905710	positive regulation of membrane permeability	5	1	0.2	311	0.18764	1
GO:1990748	cellular detoxification	11	1	0.45	575	0.36704	1
GO:2000026	regulation of multicellular organismal development	227	6	9.24	1246	0.90581	1
GO:2000027	regulation of animal organ morphogenesis	18	1	0.73	773	0.52701	1
GO:2000145	regulation of cell motility	77	2	3.13	1115	0.82727	1
GO:2000177	regulation of neural precursor cell proliferation	44	4	1.79	197	0.10267	1
GO:2000179	positive regulation of neural precursor cell proliferation	19	4	0.77	93	0.00643	1
GO:2000377	regulation of reactive oxygen species metabolic process	13	1	0.53	643	0.41758	1
GO:2001141	regulation of RNA biosynthetic process	865	18	35.21	1680	0.99976	1
GO:2001233	regulation of apoptotic signaling pathway	22	1	0.9	853	0.59959	1
GO:0000002	mitochondrial genome maintenance	10	0	0.41	1760	1	1
GO:0000018	regulation of DNA recombination	13	0	0.53	1761	1	1
GO:0000022	mitotic spindle elongation	11	0	0.45	1762	1	1
GO:0000027	ribosomal large subunit assembly	16	0	0.65	1763	1	1
GO:0000038	very long-chain fatty acid metabolic process	25	0	1.02	1764	1	1
GO:0000041	transition metal ion transport	34	0	1.38	1765	1	1
GO:0000054	ribosomal subunit export from nucleus	12	0	0.49	1766	1	1
GO:0000055	ribosomal large subunit export from nucleus	6	0	0.24	1767	1	1
GO:0000070	mitotic sister chromatid segregation	97	0	3.95	1768	1	1
GO:0000075	cell cycle checkpoint signaling	56	0	2.28	1769	1	1
GO:0000076	DNA replication checkpoint signaling	15	0	0.61	1770	1	1
GO:0000077	DNA damage checkpoint signaling	35	0	1.42	1771	1	1
GO:0000079	regulation of cyclin-dependent protein serine/threonine kinase activity	16	0	0.65	1772	1	1
GO:0000082	G1/S transition of mitotic cell cycle	30	0	1.22	1773	1	1
GO:0000086	G2/M transition of mitotic cell cycle	36	0	1.47	1774	1	1
GO:0000097	sulfur amino acid biosynthetic process	12	0	0.49	1775	1	1
GO:0000132	establishment of mitotic spindle orientation	18	0	0.73	1776	1	1
GO:0000184	nuclear-transcribed mRNA catabolic process, nonsense-mediated decay	16	0	0.65	1777	1	1
GO:0000209	protein polyubiquitination	83	0	3.38	1778	1	1
GO:0000212	meiotic spindle organization	28	0	1.14	1779	1	1
GO:0000245	spliceosomal complex assembly	20	0	0.81	1780	1	1
GO:0000266	mitochondrial fission	13	0	0.53	1781	1	1
GO:0000280	nuclear division	243	0	9.89	1782	1	1
GO:0000288	nuclear-transcribed mRNA catabolic process, deadenylation-dependent decay	28	0	1.14	1783	1	1
GO:0000289	nuclear-transcribed mRNA poly(A) tail shortening	16	0	0.65	1784	1	1
GO:0000290	deadenylation-dependent decapping of nuclear-transcribed mRNA	5	0	0.2	1785	1	1
GO:0000291	nuclear-transcribed mRNA catabolic process, exonucleolytic	12	0	0.49	1786	1	1
GO:0000335	negative regulation of transposition, DNA-mediated	6	0	0.24	1787	1	1
GO:0000337	regulation of transposition, DNA-mediated	6	0	0.24	1788	1	1
GO:0000338	protein deneddylation	10	0	0.41	1789	1	1
GO:0000394	RNA splicing, via endonucleolytic cleavage and ligation	8	0	0.33	1790	1	1
GO:0000413	protein peptidyl-prolyl isomerization	18	0	0.73	1791	1	1
GO:0000422	autophagy of mitochondrion	31	0	1.26	1792	1	1
GO:0000423	mitophagy	5	0	0.2	1793	1	1
GO:0000447	endonucleolytic cleavage in ITS1 to separate SSU-rRNA from 5.8S rRNA and LSU-rRNA from tricistronic ...	5	0	0.2	1794	1	1
GO:0000459	exonucleolytic trimming involved in rRNA processing	6	0	0.24	1795	1	1
GO:0000460	maturation of 5.8S rRNA	23	0	0.94	1796	1	1
GO:0000463	maturation of LSU-rRNA from tricistronic rRNA transcript (SSU-rRNA, 5.8S rRNA, LSU-rRNA)	13	0	0.53	1797	1	1
GO:0000466	maturation of 5.8S rRNA from tricistronic rRNA transcript (SSU-rRNA, 5.8S rRNA, LSU-rRNA)	14	0	0.57	1798	1	1
GO:0000467	exonucleolytic trimming to generate mature 3'-end of 5.8S rRNA from tricistronic rRNA transcript (SS...	6	0	0.24	1799	1	1
GO:0000469	cleavage involved in rRNA processing	19	0	0.77	1800	1	1
GO:0000470	maturation of LSU-rRNA	27	0	1.1	1801	1	1
GO:0000478	endonucleolytic cleavage involved in rRNA processing	10	0	0.41	1802	1	1
GO:0000479	endonucleolytic cleavage of tricistronic rRNA transcript (SSU-rRNA, 5.8S rRNA, LSU-rRNA)	10	0	0.41	1803	1	1
GO:0000491	small nucleolar ribonucleoprotein complex assembly	8	0	0.33	1804	1	1
GO:0000492	box C/D snoRNP assembly	6	0	0.24	1805	1	1
GO:0000712	resolution of meiotic recombination intermediates	5	0	0.2	1806	1	1
GO:0000723	telomere maintenance	28	0	1.14	1807	1	1
GO:0000724	double-strand break repair via homologous recombination	51	0	2.08	1808	1	1
GO:0000725	recombinational repair	51	0	2.08	1809	1	1
GO:0000727	double-strand break repair via break-induced replication	12	0	0.49	1810	1	1
GO:0000729	DNA double-strand break processing	6	0	0.24	1811	1	1
GO:0000731	DNA synthesis involved in DNA repair	11	0	0.45	1812	1	1
GO:0000819	sister chromatid segregation	107	0	4.35	1813	1	1
GO:0000912	assembly of actomyosin apparatus involved in cytokinesis	14	0	0.57	1814	1	1
GO:0000915	actomyosin contractile ring assembly	14	0	0.57	1815	1	1
GO:0000916	actomyosin contractile ring contraction	9	0	0.37	1816	1	1
GO:0000959	mitochondrial RNA metabolic process	31	0	1.26	1817	1	1
GO:0000963	mitochondrial RNA processing	15	0	0.61	1818	1	1
GO:0000966	RNA 5'-end processing	12	0	0.49	1819	1	1
GO:0000972	transcription-dependent tethering of RNA polymerase II gene DNA at nuclear periphery	6	0	0.24	1820	1	1
GO:0001101	response to acid chemical	18	0	0.73	1821	1	1
GO:0001109	promoter clearance during DNA-templated transcription	7	0	0.28	1822	1	1
GO:0001111	promoter clearance from RNA polymerase II promoter	7	0	0.28	1823	1	1
GO:0001112	DNA-templated transcription open complex formation	7	0	0.28	1824	1	1
GO:0001113	transcription open complex formation at RNA polymerase II promoter	7	0	0.28	1825	1	1
GO:0001120	protein-DNA complex remodeling	7	0	0.28	1826	1	1
GO:0001173	DNA-templated transcriptional start site selection	8	0	0.33	1827	1	1
GO:0001174	transcriptional start site selection at RNA polymerase II promoter	8	0	0.33	1828	1	1
GO:0001178	regulation of transcriptional start site selection at RNA polymerase II promoter	7	0	0.28	1829	1	1
GO:0001510	RNA methylation	48	0	1.95	1830	1	1
GO:0001539	cilium or flagellum-dependent cell motility	42	0	1.71	1831	1	1
GO:0001578	microtubule bundle formation	53	0	2.16	1832	1	1
GO:0001666	response to hypoxia	46	0	1.87	1833	1	1
GO:0001682	tRNA 5'-leader removal	8	0	0.33	1834	1	1
GO:0001703	gastrulation with mouth forming first	28	0	1.14	1835	1	1
GO:0001704	formation of primary germ layer	30	0	1.22	1836	1	1
GO:0001706	endoderm formation	6	0	0.24	1837	1	1
GO:0001707	mesoderm formation	24	0	0.98	1838	1	1
GO:0001710	mesodermal cell fate commitment	12	0	0.49	1839	1	1
GO:0001731	formation of translation preinitiation complex	11	0	0.45	1840	1	1
GO:0001742	oenocyte differentiation	10	0	0.41	1841	1	1
GO:0001748	insect visual primordium development	6	0	0.24	1842	1	1
GO:0001764	neuron migration	9	0	0.37	1843	1	1
GO:0001775	cell activation	6	0	0.24	1844	1	1
GO:0001816	cytokine production	7	0	0.28	1845	1	1
GO:0001817	regulation of cytokine production	6	0	0.24	1846	1	1
GO:0001881	receptor recycling	8	0	0.33	1847	1	1
GO:0001894	tissue homeostasis	58	0	2.36	1848	1	1
GO:0001895	retina homeostasis	17	0	0.69	1849	1	1
GO:0001952	regulation of cell-matrix adhesion	6	0	0.24	1850	1	1
GO:0001956	positive regulation of neurotransmitter secretion	6	0	0.24	1851	1	1
GO:0001959	regulation of cytokine-mediated signaling pathway	10	0	0.41	1852	1	1
GO:0001960	negative regulation of cytokine-mediated signaling pathway	5	0	0.2	1853	1	1
GO:0001961	positive regulation of cytokine-mediated signaling pathway	5	0	0.2	1854	1	1
GO:0001963	synaptic transmission, dopaminergic	5	0	0.2	1855	1	1
GO:0002011	morphogenesis of an epithelial sheet	6	0	0.24	1856	1	1
GO:0002028	regulation of sodium ion transport	12	0	0.49	1857	1	1
GO:0002065	columnar/cuboidal epithelial cell differentiation	13	0	0.53	1858	1	1
GO:0002067	glandular epithelial cell differentiation	8	0	0.33	1859	1	1
GO:0002082	regulation of oxidative phosphorylation	8	0	0.33	1860	1	1
GO:0002090	regulation of receptor internalization	6	0	0.24	1861	1	1
GO:0002092	positive regulation of receptor internalization	5	0	0.2	1862	1	1
GO:0002097	tRNA wobble base modification	15	0	0.61	1863	1	1
GO:0002098	tRNA wobble uridine modification	14	0	0.57	1864	1	1
GO:0002118	aggressive behavior	17	0	0.69	1865	1	1
GO:0002121	inter-male aggressive behavior	12	0	0.49	1866	1	1
GO:0002181	cytoplasmic translation	122	0	4.97	1867	1	1
GO:0002182	cytoplasmic translational elongation	9	0	0.37	1868	1	1
GO:0002183	cytoplasmic translational initiation	17	0	0.69	1869	1	1
GO:0002218	activation of innate immune response	7	0	0.28	1870	1	1
GO:0002221	pattern recognition receptor signaling pathway	9	0	0.37	1871	1	1
GO:0002224	toll-like receptor signaling pathway	5	0	0.2	1872	1	1
GO:0002230	positive regulation of defense response to virus by host	11	0	0.45	1873	1	1
GO:0002237	response to molecule of bacterial origin	10	0	0.41	1874	1	1
GO:0002253	activation of immune response	8	0	0.33	1875	1	1
GO:0002347	response to tumor cell	5	0	0.2	1876	1	1
GO:0002781	antifungal peptide production	11	0	0.45	1877	1	1
GO:0002788	regulation of antifungal peptide production	11	0	0.45	1878	1	1
GO:0002790	peptide secretion	15	0	0.61	1879	1	1
GO:0002791	regulation of peptide secretion	14	0	0.57	1880	1	1
GO:0002792	negative regulation of peptide secretion	7	0	0.28	1881	1	1
GO:0002793	positive regulation of peptide secretion	6	0	0.24	1882	1	1
GO:0002804	positive regulation of antifungal peptide production	10	0	0.41	1883	1	1
GO:0003341	cilium movement	59	0	2.4	1884	1	1
GO:0003352	regulation of cilium movement	8	0	0.33	1885	1	1
GO:0003381	epithelial cell morphogenesis involved in gastrulation	11	0	0.45	1886	1	1
GO:0003384	apical constriction involved in gastrulation	11	0	0.45	1887	1	1
GO:0005984	disaccharide metabolic process	10	0	0.41	1888	1	1
GO:0005991	trehalose metabolic process	9	0	0.37	1889	1	1
GO:0006000	fructose metabolic process	7	0	0.28	1890	1	1
GO:0006012	galactose metabolic process	8	0	0.33	1891	1	1
GO:0006013	mannose metabolic process	7	0	0.28	1892	1	1
GO:0006020	inositol metabolic process	10	0	0.41	1893	1	1
GO:0006024	glycosaminoglycan biosynthetic process	8	0	0.33	1894	1	1
GO:0006029	proteoglycan metabolic process	21	0	0.85	1895	1	1
GO:0006044	N-acetylglucosamine metabolic process	9	0	0.37	1896	1	1
GO:0006071	glycerol metabolic process	7	0	0.28	1897	1	1
GO:0006081	cellular aldehyde metabolic process	26	0	1.06	1898	1	1
GO:0006094	gluconeogenesis	10	0	0.41	1899	1	1
GO:0006098	pentose-phosphate shunt	8	0	0.33	1900	1	1
GO:0006117	acetaldehyde metabolic process	5	0	0.2	1901	1	1
GO:0006121	mitochondrial electron transport, succinate to ubiquinone	9	0	0.37	1902	1	1
GO:0006123	mitochondrial electron transport, cytochrome c to oxygen	9	0	0.37	1903	1	1
GO:0006144	purine nucleobase metabolic process	10	0	0.41	1904	1	1
GO:0006152	purine nucleoside catabolic process	9	0	0.37	1905	1	1
GO:0006154	adenosine catabolic process	6	0	0.24	1906	1	1
GO:0006167	AMP biosynthetic process	6	0	0.24	1907	1	1
GO:0006171	cAMP biosynthetic process	11	0	0.45	1908	1	1
GO:0006182	cGMP biosynthetic process	6	0	0.24	1909	1	1
GO:0006188	IMP biosynthetic process	5	0	0.2	1910	1	1
GO:0006206	pyrimidine nucleobase metabolic process	10	0	0.41	1911	1	1
GO:0006207	'de novo' pyrimidine nucleobase biosynthetic process	7	0	0.28	1912	1	1
GO:0006208	pyrimidine nucleobase catabolic process	5	0	0.2	1913	1	1
GO:0006213	pyrimidine nucleoside metabolic process	6	0	0.24	1914	1	1
GO:0006220	pyrimidine nucleotide metabolic process	12	0	0.49	1915	1	1
GO:0006221	pyrimidine nucleotide biosynthetic process	12	0	0.49	1916	1	1
GO:0006260	DNA replication	93	0	3.79	1917	1	1
GO:0006261	DNA-templated DNA replication	79	0	3.22	1918	1	1
GO:0006264	mitochondrial DNA replication	8	0	0.33	1919	1	1
GO:0006265	DNA topological change	5	0	0.2	1920	1	1
GO:0006268	DNA unwinding involved in DNA replication	8	0	0.33	1921	1	1
GO:0006270	DNA replication initiation	17	0	0.69	1922	1	1
GO:0006271	DNA strand elongation involved in DNA replication	13	0	0.53	1923	1	1
GO:0006272	leading strand elongation	8	0	0.33	1924	1	1
GO:0006275	regulation of DNA replication	33	0	1.34	1925	1	1
GO:0006277	DNA amplification	17	0	0.69	1926	1	1
GO:0006281	DNA repair	165	0	6.72	1927	1	1
GO:0006282	regulation of DNA repair	12	0	0.49	1928	1	1
GO:0006284	base-excision repair	11	0	0.45	1929	1	1
GO:0006289	nucleotide-excision repair	25	0	1.02	1930	1	1
GO:0006298	mismatch repair	10	0	0.41	1931	1	1
GO:0006301	postreplication repair	13	0	0.53	1932	1	1
GO:0006302	double-strand break repair	80	0	3.26	1933	1	1
GO:0006303	double-strand break repair via nonhomologous end joining	6	0	0.24	1934	1	1
GO:0006304	DNA modification	5	0	0.2	1935	1	1
GO:0006310	DNA recombination	80	0	3.26	1936	1	1
GO:0006312	mitotic recombination	9	0	0.37	1937	1	1
GO:0006313	transposition, DNA-mediated	6	0	0.24	1938	1	1
GO:0006334	nucleosome assembly	20	0	0.81	1939	1	1
GO:0006336	DNA replication-independent chromatin assembly	9	0	0.37	1940	1	1
GO:0006346	DNA methylation-dependent heterochromatin assembly	12	0	0.49	1941	1	1
GO:0006352	DNA-templated transcription, initiation	76	0	3.09	1942	1	1
GO:0006353	DNA-templated transcription, termination	9	0	0.37	1943	1	1
GO:0006354	DNA-templated transcription, elongation	40	0	1.63	1944	1	1
GO:0006356	regulation of transcription by RNA polymerase I	9	0	0.37	1945	1	1
GO:0006359	regulation of transcription by RNA polymerase III	5	0	0.2	1946	1	1
GO:0006360	transcription by RNA polymerase I	24	0	0.98	1947	1	1
GO:0006367	transcription initiation from RNA polymerase II promoter	61	0	2.48	1948	1	1
GO:0006368	transcription elongation from RNA polymerase II promoter	34	0	1.38	1949	1	1
GO:0006376	mRNA splice site selection	12	0	0.49	1950	1	1
GO:0006378	mRNA polyadenylation	21	0	0.85	1951	1	1
GO:0006379	mRNA cleavage	7	0	0.28	1952	1	1
GO:0006384	transcription initiation from RNA polymerase III promoter	7	0	0.28	1953	1	1
GO:0006388	tRNA splicing, via endonucleolytic cleavage and ligation	8	0	0.33	1954	1	1
GO:0006390	mitochondrial transcription	11	0	0.45	1955	1	1
GO:0006398	mRNA 3'-end processing by stem-loop binding and cleavage	6	0	0.24	1956	1	1
GO:0006400	tRNA modification	53	0	2.16	1957	1	1
GO:0006405	RNA export from nucleus	45	0	1.83	1958	1	1
GO:0006406	mRNA export from nucleus	31	0	1.26	1959	1	1
GO:0006415	translational termination	8	0	0.33	1960	1	1
GO:0006417	regulation of translation	147	0	5.98	1961	1	1
GO:0006418	tRNA aminoacylation for protein translation	36	0	1.47	1962	1	1
GO:0006446	regulation of translational initiation	21	0	0.85	1963	1	1
GO:0006448	regulation of translational elongation	8	0	0.33	1964	1	1
GO:0006458	'de novo' protein folding	20	0	0.81	1965	1	1
GO:0006465	signal peptide processing	8	0	0.33	1966	1	1
GO:0006471	protein ADP-ribosylation	5	0	0.2	1967	1	1
GO:0006474	N-terminal protein amino acid acetylation	12	0	0.49	1968	1	1
GO:0006476	protein deacetylation	17	0	0.69	1969	1	1
GO:0006479	protein methylation	77	0	3.13	1970	1	1
GO:0006482	protein demethylation	9	0	0.37	1971	1	1
GO:0006487	protein N-linked glycosylation	35	0	1.42	1972	1	1
GO:0006488	dolichol-linked oligosaccharide biosynthetic process	8	0	0.33	1973	1	1
GO:0006490	oligosaccharide-lipid intermediate biosynthetic process	11	0	0.45	1974	1	1
GO:0006491	N-glycan processing	17	0	0.69	1975	1	1
GO:0006497	protein lipidation	60	0	2.44	1976	1	1
GO:0006505	GPI anchor metabolic process	33	0	1.34	1977	1	1
GO:0006506	GPI anchor biosynthetic process	31	0	1.26	1978	1	1
GO:0006509	membrane protein ectodomain proteolysis	9	0	0.37	1979	1	1
GO:0006513	protein monoubiquitination	12	0	0.49	1980	1	1
GO:0006515	protein quality control for misfolded or incompletely synthesized proteins	11	0	0.45	1981	1	1
GO:0006516	glycoprotein catabolic process	5	0	0.2	1982	1	1
GO:0006517	protein deglycosylation	11	0	0.45	1983	1	1
GO:0006525	arginine metabolic process	7	0	0.28	1984	1	1
GO:0006536	glutamate metabolic process	14	0	0.57	1985	1	1
GO:0006538	glutamate catabolic process	5	0	0.2	1986	1	1
GO:0006541	glutamine metabolic process	6	0	0.24	1987	1	1
GO:0006551	leucine metabolic process	5	0	0.2	1988	1	1
GO:0006555	methionine metabolic process	10	0	0.41	1989	1	1
GO:0006558	L-phenylalanine metabolic process	7	0	0.28	1990	1	1
GO:0006559	L-phenylalanine catabolic process	7	0	0.28	1991	1	1
GO:0006560	proline metabolic process	7	0	0.28	1992	1	1
GO:0006563	L-serine metabolic process	5	0	0.2	1993	1	1
GO:0006573	valine metabolic process	5	0	0.2	1994	1	1
GO:0006576	cellular biogenic amine metabolic process	23	0	0.94	1995	1	1
GO:0006577	amino-acid betaine metabolic process	7	0	0.28	1996	1	1
GO:0006584	catecholamine metabolic process	12	0	0.49	1997	1	1
GO:0006606	protein import into nucleus	52	0	2.12	1998	1	1
GO:0006607	NLS-bearing protein import into nucleus	10	0	0.41	1999	1	1
[truncated: 2,102 more rows]
