# Supplementary material for: Effects of larval crowding on the transcriptome of Drosophila simulans
Source: Evol Appl. 2023 Sep 27;16(10):1671–9. doi: 10.1111/eva.13592 (PMC10660784; doi:10.1111/eva.13592)
Supplement: Supplementary file 5 — Table S4. [file EVA-16-1671-s005.xlsx]

## Sheet: Module1_GO_res
GO.ID	Term	Annotated	Significant	Expected	Rank in Fisher.classic	Fisher.classic	Fisher.weight01
GO:0002181	cytoplasmic translation	122	80	24.5	5	5e-28	< 1e-30
GO:0032543	mitochondrial translation	102	72	20.49	3	1.9e-28	5.1e-26
GO:0032981	mitochondrial respiratory chain complex I assembly	34	25	6.83	26	2.5e-11	2.5e-11
GO:1902600	proton transmembrane transport	50	27	10.04	31	1.1e-07	1.1e-07
GO:0040003	chitin-based cuticle development	94	41	18.88	33	1.7e-07	7.6e-07
GO:0007606	sensory perception of chemical stimulus	94	29	18.88	136	0.0085	4.3e-06
GO:0006120	mitochondrial electron transport, NADH to ubiquinone	18	12	3.62	50	2.3e-05	2.3e-05
GO:0042273	ribosomal large subunit biogenesis	58	35	11.65	25	2e-11	3e-05
GO:0000027	ribosomal large subunit assembly	16	11	3.21	51	3.3e-05	3.3e-05
GO:0015986	proton motive force-driven ATP synthesis	20	14	4.02	46	1.9e-06	6.2e-05
GO:0008363	larval chitin-based cuticle development	26	8	5.22	368	0.13338	8.7e-05
GO:0006099	tricarboxylic acid cycle	36	17	7.23	57	0.00022	0.00022
GO:0006034	cuticle chitin metabolic process	5	5	1	59	0.00033	0.00033
GO:0006508	proteolysis	718	121	144.2	3168	0.99046	0.00033
GO:0001178	regulation of transcriptional start site selection at RNA polymerase II promoter	7	6	1.41	60	0.00038	0.00038
GO:0046349	amino sugar biosynthetic process	7	6	1.41	61	0.00038	0.00038
GO:0006744	ubiquinone biosynthetic process	15	9	3.01	66	0.0008	0.0008
GO:0006122	mitochondrial electron transport, ubiquinol to cytochrome c	10	7	2.01	70	0.00088	0.00088
GO:0031440	regulation of mRNA 3'-end processing	13	8	2.61	79	0.00127	0.00125
GO:0043405	regulation of MAP kinase activity	8	6	1.61	75	0.00125	0.00125
GO:0051353	positive regulation of oxidoreductase activity	8	6	1.61	76	0.00125	0.00125
GO:0000028	ribosomal small subunit assembly	16	9	3.21	83	0.00151	0.00151
GO:0007006	mitochondrial membrane organization	43	20	8.64	52	8.2e-05	0.00159
GO:0006023	aminoglycan biosynthetic process	12	6	2.41	173	0.01972	0.00162
GO:0060439	trachea morphogenesis	6	5	1.21	84	0.00163	0.00163
GO:0050808	synapse organization	263	53	52.82	1085	0.51407	0.00204
GO:0000470	maturation of LSU-rRNA	27	14	5.42	58	0.00023	0.00241
GO:0006121	mitochondrial electron transport, succinate to ubiquinone	9	6	1.81	95	0.00312	0.00312
GO:0030322	stabilization of membrane potential	12	7	2.41	100	0.00398	0.00398
GO:0022904	respiratory electron transport chain	61	40	12.25	16	1.2e-14	0.00445
GO:0006207	'de novo' pyrimidine nucleobase biosynthetic process	7	5	1.41	106	0.00474	0.00474
GO:0042255	ribosome assembly	41	25	8.23	30	1.1e-08	0.00661
GO:0017004	cytochrome complex assembly	23	13	4.62	54	0.00012	0.00673
GO:0008365	adult chitin-based cuticle development	5	4	1	115	0.00681	0.00681
GO:0032469	endoplasmic reticulum calcium ion homeostasis	5	4	1	116	0.00681	0.00681
GO:0034553	mitochondrial respiratory chain complex II assembly	5	4	1	117	0.00681	0.00681
GO:0051881	regulation of mitochondrial membrane potential	5	4	1	118	0.00681	0.00681
GO:0070125	mitochondrial translational elongation	5	4	1	119	0.00681	0.00681
GO:0010976	positive regulation of neuron projection development	12	5	2.41	282	0.07353	0.00682
GO:0006783	heme biosynthetic process	13	7	2.61	122	0.00713	0.00713
GO:0009952	anterior/posterior pattern specification	162	25	32.54	2745	0.9479	0.00742
GO:0000469	cleavage involved in rRNA processing	19	8	3.82	187	0.02371	0.00806
GO:0030150	protein import into mitochondrial matrix	26	11	5.22	131	0.00808	0.00808
GO:0098930	axonal transport	27	8	5.42	417	0.15797	0.00809
GO:0042776	proton motive force-driven mitochondrial ATP synthesis	8	5	1.61	140	0.01056	0.01056
GO:0008362	chitin-based embryonic cuticle biosynthetic process	14	7	2.81	143	0.01182	0.01182
GO:0046034	ATP metabolic process	120	67	24.1	11	3.7e-18	0.01576
GO:0022900	electron transport chain	67	44	13.46	13	5.3e-16	0.0162
GO:0042274	ribosomal small subunit biogenesis	56	24	11.25	53	8.5e-05	0.01682
GO:0015807	L-amino acid transport	18	10	3.62	72	0.00093	0.01705
GO:0007212	dopamine receptor signaling pathway	6	4	1.21	159	0.01718	0.01718
GO:0019430	removal of superoxide radicals	6	4	1.21	160	0.01718	0.01718
GO:0055093	response to hyperoxia	6	4	1.21	161	0.01718	0.01718
GO:1903352	L-ornithine transmembrane transport	6	4	1.21	162	0.01718	0.01718
GO:0043648	dicarboxylic acid metabolic process	33	7	6.63	1074	0.50455	0.01727
GO:0034389	lipid droplet organization	12	6	2.41	174	0.01972	0.01972
GO:0006123	mitochondrial electron transport, cytochrome c to oxygen	9	5	1.81	178	0.01987	0.01987
GO:0019934	cGMP-mediated signaling	9	5	1.81	179	0.01987	0.01987
GO:0007218	neuropeptide signaling pathway	45	15	9.04	189	0.02556	0.02556
GO:0006754	ATP biosynthetic process	24	17	4.82	32	1.1e-07	0.02704
GO:0006865	amino acid transport	58	23	11.65	62	0.00047	0.02708
GO:0033617	mitochondrial cytochrome c oxidase assembly	16	7	3.21	195	0.02712	0.02712
GO:0051204	protein insertion into mitochondrial membrane	14	7	2.81	144	0.01182	0.0274
GO:0016266	O-glycan processing	12	6	2.41	175	0.01972	0.02743
GO:0097190	apoptotic signaling pathway	47	12	9.44	539	0.2212	0.02747
GO:0031126	sno(s)RNA 3'-end processing	10	4	2.01	351	0.12223	0.0275
GO:0000463	maturation of LSU-rRNA from tricistronic rRNA transcript (SSU-rRNA, 5.8S rRNA, LSU-rRNA)	13	6	2.61	201	0.03051	0.03051
GO:0033108	mitochondrial respiratory chain complex assembly	60	40	12.05	14	5.3e-15	0.03208
GO:0003333	amino acid transmembrane transport	48	19	9.64	82	0.00147	0.03279
GO:0043467	regulation of generation of precursor metabolites and energy	38	10	7.63	537	0.21902	0.03331
GO:0006616	SRP-dependent cotranslational protein targeting to membrane, translocation	7	4	1.41	215	0.03376	0.03376
GO:0007187	G protein-coupled receptor signaling pathway, coupled to cyclic nucleotide second messenger	7	4	1.41	216	0.03376	0.03376
GO:0051560	mitochondrial calcium ion homeostasis	7	4	1.41	217	0.03376	0.03376
GO:0007155	cell adhesion	186	42	37.36	538	0.21941	0.03679
GO:0016575	histone deacetylation	17	7	3.41	224	0.0383	0.0383
GO:0008535	respiratory chain complex IV assembly	18	9	3.62	104	0.00434	0.04014
GO:0006458	'de novo' protein folding	20	8	4.02	213	0.03272	0.0402
GO:0070482	response to oxygen levels	56	15	11.25	382	0.13896	0.04021
GO:0042693	muscle cell fate commitment	14	5	2.81	361	0.13147	0.04029
GO:0000002	mitochondrial genome maintenance	10	4	2.01	352	0.12223	0.0403
GO:0010952	positive regulation of peptidase activity	22	5	4.42	958	0.46114	0.04036
GO:0042278	purine nucleoside metabolic process	18	4	3.62	1057	0.50267	0.04037
GO:0018210	peptidyl-threonine modification	20	4	4.02	1218	0.59239	0.04039
GO:0006354	DNA-templated transcription, elongation	40	8	8.03	1198	0.56835	0.04039
GO:0048332	mesoderm morphogenesis	26	5	5.22	1248	0.62099	0.0404
GO:0030048	actin filament-based movement	30	5	6.03	1768	0.7488	0.04044
GO:0008592	regulation of Toll signaling pathway	41	6	8.23	2178	0.85926	0.0405
GO:0007632	visual behavior	21	8	4.22	233	0.04382	0.04382
GO:0016059	deactivation of rhodopsin mediated signaling	14	6	2.81	235	0.04453	0.04453
GO:0010629	negative regulation of gene expression	304	52	61.05	2545	0.92023	0.04776
GO:0008299	isoprenoid biosynthetic process	19	7	3.82	274	0.06869	0.05106
GO:0006937	regulation of muscle contraction	11	5	2.21	239	0.05111	0.05111
GO:0008343	adult feeding behavior	11	5	2.21	240	0.05111	0.05111
GO:0043153	entrainment of circadian clock by photoperiod	11	5	2.21	241	0.05111	0.05111
GO:0042775	mitochondrial ATP synthesis coupled electron transport	53	34	10.64	21	3.2e-12	0.05473
GO:0006936	muscle contraction	25	11	5.02	109	0.00567	0.05658
GO:0042407	cristae formation	8	4	1.61	247	0.05697	0.05697
GO:0089718	amino acid import across plasma membrane	8	4	1.61	248	0.05697	0.05697
GO:0008219	cell death	322	66	64.67	944	0.448	0.05708
GO:0046148	pigment biosynthetic process	54	17	10.85	211	0.03171	0.05814
GO:0032414	positive regulation of ion transmembrane transporter activity	28	10	5.62	227	0.03983	0.0583
GO:0019674	NAD metabolic process	11	5	2.21	242	0.05111	0.05844
GO:0030641	regulation of cellular pH	27	8	5.42	418	0.15797	0.05846
GO:0000447	endonucleolytic cleavage in ITS1 to separate SSU-rRNA from 5.8S rRNA and LSU-rRNA from tricistronic ...	5	3	1	251	0.05851	0.05851
GO:0001838	embryonic epithelial tube formation	5	3	1	252	0.05851	0.05851
GO:0006208	pyrimidine nucleobase catabolic process	5	3	1	253	0.05851	0.05851
GO:0007556	regulation of juvenile hormone metabolic process	5	3	1	254	0.05851	0.05851
GO:0010636	positive regulation of mitochondrial fusion	5	3	1	255	0.05851	0.05851
GO:0014866	skeletal myofibril assembly	5	3	1	256	0.05851	0.05851
GO:0040031	snRNA modification	5	3	1	257	0.05851	0.05851
GO:0043695	detection of pheromone	5	3	1	258	0.05851	0.05851
GO:0043968	histone H2A acetylation	5	3	1	259	0.05851	0.05851
GO:0046580	negative regulation of Ras protein signal transduction	5	3	1	260	0.05851	0.05851
GO:0070127	tRNA aminoacylation for mitochondrial protein translation	5	3	1	261	0.05851	0.05851
GO:0098789	pre-mRNA cleavage required for polyadenylation	5	3	1	262	0.05851	0.05851
GO:1903170	negative regulation of calcium ion transmembrane transport	5	3	1	263	0.05851	0.05851
GO:0065008	regulation of biological quality	1088	208	218.51	2017	0.81325	0.05855
GO:0048569	post-embryonic animal organ development	390	60	78.33	3230	0.99381	0.06043
GO:0035002	liquid clearance, open tracheal system	15	6	3.01	269	0.06197	0.06197
GO:0007157	heterophilic cell-cell adhesion via plasma membrane cell adhesion molecules	19	7	3.82	275	0.06869	0.06869
GO:0030488	tRNA methylation	19	7	3.82	276	0.06869	0.06869
GO:0019722	calcium-mediated signaling	23	8	4.62	278	0.07272	0.07341
GO:0006418	tRNA aminoacylation for protein translation	36	13	7.23	171	0.01862	0.0755
GO:0051123	RNA polymerase II preinitiation complex assembly	16	6	3.21	292	0.08288	0.08288
GO:0006820	anion transport	161	34	32.33	842	0.40152	0.0831
GO:0005978	glycogen biosynthetic process	9	4	1.81	295	0.08664	0.08664
GO:0045931	positive regulation of mitotic cell cycle	31	6	6.23	1239	0.61171	0.08702
GO:0031327	negative regulation of cellular biosynthetic process	329	50	66.07	3189	0.99161	0.08959
GO:0006413	translational initiation	69	21	13.86	192	0.0266	0.09046
GO:0008345	larval locomotory behavior	28	9	5.62	305	0.09161	0.09161
GO:0006811	ion transport	450	114	90.38	96	0.00317	0.09656
GO:0031328	positive regulation of cellular biosynthetic process	422	63	84.75	3346	0.99788	0.09729
GO:0010821	regulation of mitochondrion organization	40	13	8.03	234	0.04417	0.09938
GO:0001817	regulation of cytokine production	6	3	1.21	309	0.09984	0.09984
GO:0006182	cGMP biosynthetic process	6	3	1.21	310	0.09984	0.09984
GO:0006541	glutamine metabolic process	6	3	1.21	311	0.09984	0.09984
GO:0006941	striated muscle contraction	6	3	1.21	312	0.09984	0.09984
GO:0007215	glutamate receptor signaling pathway	6	3	1.21	313	0.09984	0.09984
GO:0009263	deoxyribonucleotide biosynthetic process	6	3	1.21	314	0.09984	0.09984
GO:0031034	myosin filament assembly	6	3	1.21	315	0.09984	0.09984
GO:0031118	rRNA pseudouridine synthesis	6	3	1.21	316	0.09984	0.09984
GO:0032351	negative regulation of hormone metabolic process	6	3	1.21	317	0.09984	0.09984
GO:0032780	negative regulation of ATP-dependent activity	6	3	1.21	318	0.09984	0.09984
GO:0036444	calcium import into the mitochondrion	6	3	1.21	319	0.09984	0.09984
GO:0046688	response to copper ion	6	3	1.21	320	0.09984	0.09984
GO:0061099	negative regulation of protein tyrosine kinase activity	6	3	1.21	321	0.09984	0.09984
GO:0070059	intrinsic apoptotic signaling pathway in response to endoplasmic reticulum stress	6	3	1.21	322	0.09984	0.09984
GO:0070831	basement membrane assembly	6	3	1.21	323	0.09984	0.09984
GO:0071689	muscle thin filament assembly	6	3	1.21	324	0.09984	0.09984
GO:1900371	regulation of purine nucleotide biosynthetic process	6	3	1.21	325	0.09984	0.09984
GO:0046008	regulation of female receptivity, post-mating	20	4	4.02	1219	0.59239	0.1001
GO:0035151	regulation of tube size, open tracheal system	45	12	9.04	459	0.17731	0.1003
GO:0044331	cell-cell adhesion mediated by cadherin	13	5	2.61	328	0.10042	0.10042
GO:0045333	cellular respiration	111	62	22.29	12	6.5e-17	0.10047
GO:0008340	determination of adult lifespan	146	36	29.32	332	0.10099	0.10099
GO:0051345	positive regulation of hydrolase activity	97	13	19.48	2898	0.9676	0.10104
GO:0045184	establishment of protein localization	426	79	85.56	2011	0.80856	0.10109
GO:0007268	chemical synaptic transmission	264	56	53.02	732	0.34487	0.10182
GO:1904062	regulation of cation transmembrane transport	39	13	7.83	219	0.03626	0.10435
GO:0006474	N-terminal protein amino acid acetylation	12	5	2.41	283	0.07353	0.10464
GO:0015833	peptide transport	19	6	3.82	442	0.16523	0.10468
GO:0022404	molting cycle process	34	9	6.83	548	0.23035	0.10468
GO:0016051	carbohydrate biosynthetic process	47	11	9.44	725	0.33817	0.10475
GO:0070129	regulation of mitochondrial translation	8	3	1.61	492	0.20485	0.10477
GO:1901019	regulation of calcium ion transmembrane transporter activity	9	3	1.81	576	0.26395	0.10479
GO:0018200	peptidyl-glutamic acid modification	15	4	3.01	791	0.35493	0.10482
GO:0007449	proximal/distal pattern formation, imaginal disc	16	4	3.21	843	0.40521	0.10484
GO:0009124	nucleoside monophosphate biosynthetic process	18	3	3.62	1638	0.7318	0.10499
GO:0006582	melanin metabolic process	52	7	10.44	2546	0.9205	0.10531
GO:0031667	response to nutrient levels	147	21	29.52	2966	0.97344	0.1059
GO:0009058	biosynthetic process	2084	501	418.54	34	2e-07	0.10632
GO:0007156	homophilic cell adhesion via plasma membrane adhesion molecules	37	11	7.43	334	0.10662	0.10662
GO:0048589	developmental growth	315	48	63.26	3162	0.98986	0.10671
GO:0009791	post-embryonic development	521	89	104.63	2897	0.96751	0.1068
GO:0007475	apposition of dorsal and ventral imaginal disc-derived wing surfaces	17	6	3.41	335	0.1072	0.1072
GO:0016070	RNA metabolic process	1584	300	318.12	2410	0.90247	0.10744
GO:0042221	response to chemical	880	142	176.73	3428	0.99931	0.1093
GO:0002168	instar larval development	61	17	12.25	301	0.0899	0.10964
GO:0007275	multicellular organism development	1784	324	358.29	3163	0.99	0.10994
GO:0007430	terminal branching, open tracheal system	21	7	4.22	340	0.11017	0.11017
GO:0006950	response to stress	1045	156	209.87	3563	1	0.11188
GO:0045039	protein insertion into mitochondrial inner membrane	10	4	2.01	353	0.12223	0.12223
GO:1903053	regulation of extracellular matrix organization	10	4	2.01	354	0.12223	0.12223
GO:0034968	histone lysine methylation	47	10	9.44	982	0.47662	0.12252
GO:0007267	cell-cell signaling	437	84	87.76	1561	0.69657	0.12347
GO:0007350	blastoderm segmentation	165	21	33.14	3255	0.99535	0.1252
GO:0030490	maturation of SSU-rRNA	40	14	8.03	176	0.01984	0.13052
GO:0045454	cell redox homeostasis	18	6	3.62	372	0.13474	0.13474
GO:0051085	chaperone cofactor-dependent protein refolding	18	6	3.62	373	0.13474	0.13474
GO:0043065	positive regulation of apoptotic process	43	12	8.64	381	0.13812	0.13812
GO:0034614	cellular response to reactive oxygen species	13	7	2.61	123	0.00713	0.14883
GO:0030239	myofibril assembly	42	12	8.44	349	0.12046	0.149
GO:0006637	acyl-CoA metabolic process	46	12	9.24	482	0.19871	0.14916
GO:0000963	mitochondrial RNA processing	15	5	3.01	445	0.16622	0.14931
GO:0006102	isocitrate metabolic process	7	3	1.41	387	0.14939	0.14939
GO:0006939	smooth muscle contraction	7	3	1.41	388	0.14939	0.14939
GO:0007458	progression of morphogenetic furrow involved in compound eye morphogenesis	7	3	1.41	389	0.14939	0.14939
GO:0017183	peptidyl-diphthamide biosynthetic process from peptidyl-histidine	7	3	1.41	390	0.14939	0.14939
GO:0030728	ovulation	7	3	1.41	391	0.14939	0.14939
GO:0031204	post-translational protein targeting to membrane, translocation	7	3	1.41	392	0.14939	0.14939
GO:0034394	protein localization to cell surface	7	3	1.41	393	0.14939	0.14939
GO:0044528	regulation of mitochondrial mRNA stability	7	3	1.41	394	0.14939	0.14939
GO:0045745	positive regulation of G protein-coupled receptor signaling pathway	7	3	1.41	395	0.14939	0.14939
GO:0051055	negative regulation of lipid biosynthetic process	7	3	1.41	396	0.14939	0.14939
GO:0060326	cell chemotaxis	7	3	1.41	397	0.14939	0.14939
GO:0060361	flight	7	3	1.41	398	0.14939	0.14939
GO:0070072	vacuolar proton-transporting V-type ATPase complex assembly	7	3	1.41	399	0.14939	0.14939
GO:0070475	rRNA base methylation	7	3	1.41	400	0.14939	0.14939
GO:0090069	regulation of ribosome biogenesis	7	3	1.41	401	0.14939	0.14939
GO:0097428	protein maturation by iron-sulfur cluster transfer	7	3	1.41	402	0.14939	0.14939
GO:0008645	hexose transmembrane transport	12	4	2.41	515	0.20753	0.14939
GO:0044550	secondary metabolite biosynthetic process	24	6	4.82	787	0.34789	0.14947
GO:0006464	cellular protein modification process	1122	174	225.34	3546	0.99999	0.1551
GO:1990542	mitochondrial transmembrane transport	65	23	13.05	92	0.00285	0.15514
GO:0006096	glycolytic process	27	8	5.42	419	0.15797	0.15797
GO:0098655	cation transmembrane transport	212	65	42.58	56	0.00014	0.15997
GO:0035167	larval lymph gland hemopoiesis	43	11	8.64	550	0.23271	0.16214
GO:0031146	SCF-dependent proteasomal ubiquitin-dependent protein catabolic process	53	14	10.64	425	0.16233	0.16233
GO:0007271	synaptic transmission, cholinergic	28	9	5.62	306	0.09161	0.16245
GO:0001731	formation of translation preinitiation complex	11	4	2.21	426	0.16286	0.16286
GO:0006284	base-excision repair	11	4	2.21	427	0.16286	0.16286
GO:0006390	mitochondrial transcription	11	4	2.21	428	0.16286	0.16286
GO:0008090	retrograde axonal transport	11	4	2.21	429	0.16286	0.16286
GO:0050905	neuromuscular process	11	4	2.21	430	0.16286	0.16286
GO:0071901	negative regulation of protein serine/threonine kinase activity	11	4	2.21	431	0.16286	0.16286
GO:0034599	cellular response to oxidative stress	36	14	7.23	128	0.0072	0.1637
GO:0007601	visual perception	19	6	3.82	443	0.16523	0.16523
GO:0007629	flight behavior	15	5	3.01	446	0.16622	0.16622
GO:0016339	calcium-dependent cell-cell adhesion via plasma membrane cell adhesion molecules	15	5	3.01	447	0.16622	0.16622
GO:0043052	thermotaxis	15	5	3.01	448	0.16622	0.16622
GO:0010507	negative regulation of autophagy	24	6	4.82	788	0.34789	0.16646
GO:0007517	muscle organ development	72	12	14.46	2008	0.80724	0.16756
GO:0016311	dephosphorylation	167	31	33.54	1588	0.71918	0.17291
GO:0006807	nitrogen compound metabolic process	4011	828	805.55	347	0.11845	0.17497
GO:0040011	locomotion	557	82	111.87	3477	0.9997	0.17685
GO:0030182	neuron differentiation	659	102	132.35	3432	0.99933	0.17688
GO:0044085	cellular component biogenesis	1256	270	252.25	307	0.09496	0.17859
GO:0017038	protein import	94	24	18.88	346	0.11748	0.18134
GO:1902475	L-alpha-amino acid transmembrane transport	16	8	3.21	126	0.00714	0.18141
GO:0042044	fluid transport	24	9	4.82	220	0.03686	0.18151
GO:0035041	sperm DNA decondensation	11	4	2.21	432	0.16286	0.18194
GO:0006221	pyrimidine nucleotide biosynthetic process	12	4	2.41	516	0.20753	0.18198
GO:0007465	R7 cell fate commitment	29	7	5.82	804	0.36134	0.18205
GO:0015919	peroxisomal membrane transport	11	3	2.21	815	0.38537	0.18212
GO:0035171	lamellocyte differentiation	14	3	2.81	1117	0.55521	0.18223
GO:0035162	embryonic hemopoiesis	22	4	4.42	1339	0.67176	0.18234
GO:0009311	oligosaccharide metabolic process	29	5	5.82	1589	0.7202	0.18241
GO:1901607	alpha-amino acid biosynthetic process	35	6	7.03	1651	0.73242	0.18245
GO:0046394	carboxylic acid biosynthetic process	107	20	21.49	1498	0.6788	0.18253
GO:0032101	regulation of response to external stimulus	215	34	43.18	2783	0.95564	0.18395
GO:0046483	heterocycle metabolic process	2096	411	420.95	1755	0.74312	0.18467
GO:0000278	mitotic cell cycle	406	57	81.54	3449	0.99952	0.18587
GO:1901360	organic cyclic compound metabolic process	2189	423	439.63	2174	0.85502	0.18631
GO:0010557	positive regulation of macromolecule biosynthetic process	383	54	76.92	3423	0.99925	0.18657
GO:0034645	cellular macromolecule biosynthetic process	588	221	118.09	8	1.6e-24	0.18813
GO:0010467	gene expression	2091	489	419.95	49	1.1e-05	0.19039
GO:0042026	protein refolding	24	7	4.82	472	0.19157	0.19157
GO:0042254	ribosome biogenesis	201	85	40.37	18	3.3e-13	0.19362
GO:0042773	ATP synthesis coupled electron transport	54	35	10.85	19	9.7e-13	0.19811
GO:0070373	negative regulation of ERK1 and ERK2 cascade	20	6	4.02	477	0.19831	0.19831
GO:0034470	ncRNA processing	253	69	50.81	97	0.00317	0.19876
GO:0006753	nucleoside phosphate metabolic process	193	55	38.76	93	0.00292	0.199
GO:0019693	ribose phosphate metabolic process	160	47	32.13	94	0.00299	0.19917
GO:0009259	ribonucleotide metabolic process	157	46	31.53	98	0.00347	0.19922
GO:0072593	reactive oxygen species metabolic process	28	11	5.62	156	0.01518	0.2003
GO:0051348	negative regulation of transferase activity	24	9	4.82	221	0.03686	0.20044
GO:0022400	regulation of rhodopsin mediated signaling pathway	15	7	3.01	170	0.01838	0.20046
GO:0035268	protein mannosylation	13	5	2.61	329	0.10042	0.20065
GO:0099116	tRNA 5'-end processing	9	4	1.81	296	0.08664	0.20067
GO:0042445	hormone metabolic process	55	13	11.05	677	0.303	0.2007
GO:0031125	rRNA 3'-end processing	7	3	1.41	403	0.14939	0.20074
GO:0043455	regulation of secondary metabolic process	18	5	3.62	658	0.28667	0.20077
GO:0048065	male courtship behavior, veined wing extension	14	4	2.81	678	0.30461	0.20079
GO:0030834	regulation of actin filament depolymerization	10	3	2.01	702	0.32469	0.20081
GO:0030072	peptide hormone secretion	15	4	3.01	792	0.35493	0.20081
GO:0046473	phosphatidic acid metabolic process	6	2	1.21	739	0.34669	0.20084
GO:0046831	regulation of RNA export from nucleus	6	2	1.21	740	0.34669	0.20084
GO:0046902	regulation of mitochondrial membrane permeability	6	2	1.21	741	0.34669	0.20084
GO:2000278	regulation of DNA biosynthetic process	6	2	1.21	742	0.34669	0.20084
GO:0061138	morphogenesis of a branching epithelium	46	10	9.24	940	0.44716	0.20084
GO:0009147	pyrimidine nucleoside triphosphate metabolic process	7	2	1.41	857	0.42561	0.20086
GO:0002701	negative regulation of production of molecular mediator of immune response	13	3	2.61	1039	0.50151	0.20088
GO:0007586	digestion	13	3	2.61	1040	0.50151	0.20088
GO:0016545	male courtship behavior, veined wing vibration	13	3	2.61	1041	0.50151	0.20088
GO:0035337	fatty-acyl-CoA metabolic process	28	6	5.62	1071	0.50405	0.20088
GO:0001523	retinoid metabolic process	9	2	1.81	1144	0.56642	0.20091
GO:0010770	positive regulation of cell morphogenesis involved in differentiation	12	2	2.41	1604	0.72768	0.20098
GO:0034204	lipid translocation	13	2	2.61	1807	0.7688	0.201
GO:0005980	glycogen catabolic process	18	3	3.62	1639	0.7318	0.201
GO:1905037	autophagosome organization	33	6	6.63	1492	0.67567	0.201
GO:2000045	regulation of G1/S transition of mitotic cell cycle	20	3	4.02	1963	0.7968	0.20105
GO:0034285	response to disaccharide	16	2	3.21	2189	0.86126	0.20107
GO:0035330	regulation of hippo signaling	63	10	12.65	2130	0.84037	0.20124
GO:0002759	regulation of antimicrobial humoral response	67	10	13.46	2357	0.89048	0.20133
GO:1901890	positive regulation of cell junction assembly	38	4	7.63	2841	0.96261	0.20135
GO:0051247	positive regulation of protein metabolic process	217	40	43.58	1775	0.75552	0.20136
GO:0042592	homeostatic process	413	79	82.94	1583	0.70938	0.20141
GO:0120035	regulation of plasma membrane bounded cell projection organization	126	17	25.31	3030	0.97981	0.20191
GO:0007622	rhythmic behavior	99	11	19.88	3234	0.99411	0.20197
GO:0051336	regulation of hydrolase activity	160	20	32.13	3275	0.99592	0.20236
GO:0006725	cellular aromatic compound metabolic process	2142	416	430.19	2023	0.81944	0.20315
GO:0003002	regionalization	401	61	80.53	3270	0.99574	0.20331
GO:0060562	epithelial tube morphogenesis	384	57	77.12	3314	0.99722	0.20337
GO:0006378	mRNA polyadenylation	21	7	4.22	341	0.11017	0.20375
GO:0043524	negative regulation of neuron apoptotic process	16	5	3.21	486	0.20409	0.20409
GO:1903818	positive regulation of voltage-gated potassium channel activity	16	5	3.21	487	0.20409	0.20409
GO:0051707	response to other organism	359	45	72.1	3524	0.99995	0.20421
GO:0010927	cellular component assembly involved in morphogenesis	114	25	22.9	735	0.34567	0.20466
GO:0001682	tRNA 5'-leader removal	8	3	1.61	493	0.20485	0.20485
GO:0002082	regulation of oxidative phosphorylation	8	3	1.61	494	0.20485	0.20485
GO:0007060	male meiosis chromosome segregation	8	3	1.61	495	0.20485	0.20485
GO:0007211	octopamine or tyramine signaling pathway	8	3	1.61	496	0.20485	0.20485
GO:0009642	response to light intensity	8	3	1.61	497	0.20485	0.20485
GO:0016267	O-glycan processing, core 1	8	3	1.61	498	0.20485	0.20485
GO:0034308	primary alcohol metabolic process	8	3	1.61	499	0.20485	0.20485
GO:0035883	enteroendocrine cell differentiation	8	3	1.61	500	0.20485	0.20485
GO:0042744	hydrogen peroxide catabolic process	8	3	1.61	501	0.20485	0.20485
GO:0070584	mitochondrion morphogenesis	8	3	1.61	502	0.20485	0.20485
GO:0008637	apoptotic mitochondrial changes	13	4	2.61	564	0.25514	0.20485
GO:0006402	mRNA catabolic process	82	17	16.47	991	0.48562	0.20507
GO:0030030	cell projection organization	589	81	118.29	3543	0.99999	0.20557
GO:0007292	female gamete generation	533	68	107.04	3565	1	0.20576
GO:0006816	calcium ion transport	57	14	11.45	554	0.24252	0.20723
GO:0007035	vacuolar acidification	12	4	2.41	517	0.20753	0.20753
GO:0007141	male meiosis I	12	4	2.41	518	0.20753	0.20753
GO:0035269	protein O-linked mannosylation	12	4	2.41	519	0.20753	0.20753
GO:0046949	fatty-acyl-CoA biosynthetic process	12	4	2.41	520	0.20753	0.20753
GO:0071902	positive regulation of protein serine/threonine kinase activity	12	4	2.41	521	0.20753	0.20753
GO:1902669	positive regulation of axon guidance	12	4	2.41	522	0.20753	0.20753
GO:0033209	tumor necrosis factor-mediated signaling pathway	22	6	4.42	650	0.27055	0.20753
GO:0048519	negative regulation of biological process	1262	196	253.45	3556	1	0.20875
GO:0048585	negative regulation of response to stimulus	363	58	72.9	3072	0.98243	0.20921
GO:0007423	sensory organ development	396	70	79.53	2427	0.9026	0.21114
GO:0009880	embryonic pattern specification	180	25	36.15	3141	0.98849	0.21157
GO:0044419	biological process involved in interspecies interaction between organisms	392	56	78.73	3406	0.99906	0.21546
GO:0030431	sleep	68	13	13.66	1284	0.62719	0.22069
GO:0046716	muscle cell cellular homeostasis	25	7	5.02	541	0.22295	0.22295
GO:0008407	chaeta morphogenesis	34	9	6.83	549	0.23035	0.23035
GO:0000462	maturation of SSU-rRNA from tricistronic rRNA transcript (SSU-rRNA, 5.8S rRNA, LSU-rRNA)	26	9	5.22	266	0.06032	0.23271
GO:0043603	cellular amide metabolic process	607	225	121.91	9	5e-24	0.23853
GO:0030198	extracellular matrix organization	48	14	9.64	294	0.08557	0.24336
GO:0032222	regulation of synaptic transmission, cholinergic	17	5	3.41	555	0.24447	0.24447
GO:0006979	response to oxidative stress	118	31	23.7	268	0.0611	0.24803
GO:0007005	mitochondrion organization	228	90	45.79	22	7.3e-12	0.25029
GO:0048542	lymph gland development	56	15	11.25	383	0.13896	0.25429
GO:0000381	regulation of alternative mRNA splicing, via spliceosome	76	18	15.26	562	0.25477	0.25477
GO:0006309	apoptotic DNA fragmentation	13	4	2.61	565	0.25514	0.25514
GO:0007200	phospholipase C-activating G protein-coupled receptor signaling pathway	13	4	2.61	566	0.25514	0.25514
GO:0043001	Golgi to plasma membrane protein transport	13	4	2.61	567	0.25514	0.25514
GO:0043171	peptide catabolic process	26	7	5.22	574	0.25595	0.25595
GO:0006839	mitochondrial transport	68	24	13.66	90	0.00242	0.26217
GO:0090305	nucleic acid phosphodiester bond hydrolysis	53	17	10.64	191	0.02654	0.26236
GO:0000460	maturation of 5.8S rRNA	23	8	4.62	279	0.07272	0.26328
GO:0016056	rhodopsin mediated signaling pathway	20	9	4.02	139	0.01018	0.26346
GO:0018023	peptidyl-lysine trimethylation	15	5	3.01	449	0.16622	0.26371
GO:0006353	DNA-templated transcription, termination	9	3	1.81	577	0.26395	0.26395
GO:0015804	neutral amino acid transport	9	3	1.81	578	0.26395	0.26395
GO:0017196	N-terminal peptidyl-methionine acetylation	9	3	1.81	579	0.26395	0.26395
GO:0030730	sequestering of triglyceride	9	3	1.81	580	0.26395	0.26395
GO:0046189	phenol-containing compound biosynthetic process	9	3	1.81	581	0.26395	0.26395
GO:0046885	regulation of hormone biosynthetic process	9	3	1.81	582	0.26395	0.26395
GO:2001259	positive regulation of cation channel activity	21	7	4.22	342	0.11017	0.26398
GO:0055070	copper ion homeostasis	15	4	3.01	793	0.35493	0.26401
GO:0046890	regulation of lipid biosynthetic process	25	7	5.02	542	0.22295	0.26417
GO:0006734	NADH metabolic process	11	4	2.21	433	0.16286	0.26422
GO:0006265	DNA topological change	5	2	1	590	0.26441	0.26441
GO:0006627	protein processing involved in protein targeting to mitochondrion	5	2	1	591	0.26441	0.26441
GO:0006718	juvenile hormone biosynthetic process	5	2	1	592	0.26441	0.26441
GO:0007210	serotonin receptor signaling pathway	5	2	1	593	0.26441	0.26441
GO:0007563	regulation of eclosion	5	2	1	594	0.26441	0.26441
GO:0009158	ribonucleoside monophosphate catabolic process	5	2	1	595	0.26441	0.26441
GO:0009226	nucleotide-sugar biosynthetic process	5	2	1	596	0.26441	0.26441
GO:0009394	2'-deoxyribonucleotide metabolic process	5	2	1	597	0.26441	0.26441
GO:0010841	positive regulation of circadian sleep/wake cycle, wakefulness	5	2	1	598	0.26441	0.26441
GO:0010862	positive regulation of pathway-restricted SMAD protein phosphorylation	5	2	1	599	0.26441	0.26441
GO:0016202	regulation of striated muscle tissue development	5	2	1	600	0.26441	0.26441
GO:0019079	viral genome replication	5	2	1	601	0.26441	0.26441
GO:0019889	pteridine metabolic process	5	2	1	602	0.26441	0.26441
GO:0021556	central nervous system formation	5	2	1	603	0.26441	0.26441
GO:0030206	chondroitin sulfate biosynthetic process	5	2	1	604	0.26441	0.26441
GO:0032837	distributive segregation	5	2	1	605	0.26441	0.26441
GO:0032958	inositol phosphate biosynthetic process	5	2	1	606	0.26441	0.26441
GO:0035001	dorsal trunk growth, open tracheal system	5	2	1	607	0.26441	0.26441
GO:0035999	tetrahydrofolate interconversion	5	2	1	608	0.26441	0.26441
GO:0038004	epidermal growth factor receptor ligand maturation	5	2	1	609	0.26441	0.26441
GO:0040037	negative regulation of fibroblast growth factor receptor signaling pathway	5	2	1	610	0.26441	0.26441
GO:0042908	xenobiotic transport	5	2	1	611	0.26441	0.26441
GO:0043154	negative regulation of cysteine-type endopeptidase activity involved in apoptotic process	5	2	1	612	0.26441	0.26441
GO:0043928	exonucleolytic catabolism of deadenylated mRNA	5	2	1	613	0.26441	0.26441
GO:0048644	muscle organ morphogenesis	5	2	1	614	0.26441	0.26441
GO:0050886	endocrine process	5	2	1	615	0.26441	0.26441
GO:0050918	positive chemotaxis	5	2	1	616	0.26441	0.26441
GO:0051351	positive regulation of ligase activity	5	2	1	617	0.26441	0.26441
GO:0051571	positive regulation of histone H3-K4 methylation	5	2	1	618	0.26441	0.26441
GO:0051899	membrane depolarization	5	2	1	619	0.26441	0.26441
GO:0070525	tRNA threonylcarbamoyladenosine metabolic process	5	2	1	620	0.26441	0.26441
GO:0070861	regulation of protein exit from endoplasmic reticulum	5	2	1	621	0.26441	0.26441
GO:0071035	nuclear polyadenylation-dependent rRNA catabolic process	5	2	1	622	0.26441	0.26441
GO:0071038	nuclear polyadenylation-dependent tRNA catabolic process	5	2	1	623	0.26441	0.26441
GO:0072337	modified amino acid transport	5	2	1	624	0.26441	0.26441
GO:0097250	mitochondrial respirasome assembly	5	2	1	625	0.26441	0.26441
GO:0110069	syncytial embryo cellularization	5	2	1	626	0.26441	0.26441
GO:1900363	regulation of mRNA polyadenylation	5	2	1	627	0.26441	0.26441
GO:1900544	positive regulation of purine nucleotide metabolic process	5	2	1	628	0.26441	0.26441
GO:1902369	negative regulation of RNA catabolic process	5	2	1	629	0.26441	0.26441
GO:1903265	positive regulation of tumor necrosis factor-mediated signaling pathway	5	2	1	630	0.26441	0.26441
GO:1904502	regulation of lipophagy	5	2	1	631	0.26441	0.26441
GO:2000272	negative regulation of signaling receptor activity	5	2	1	632	0.26441	0.26441
GO:2000378	negative regulation of reactive oxygen species metabolic process	5	2	1	633	0.26441	0.26441
GO:0032007	negative regulation of TOR signaling	15	4	3.01	794	0.35493	0.26441
GO:0031057	negative regulation of histone modification	11	3	2.21	816	0.38537	0.26446
GO:0043488	regulation of mRNA stability	42	9	8.44	979	0.4746	0.26451
GO:0006368	transcription elongation from RNA polymerase II promoter	34	6	6.83	1565	0.70497	0.26457
GO:0008652	cellular amino acid biosynthetic process	40	8	8.03	1199	0.56835	0.26465
GO:0030177	positive regulation of Wnt signaling pathway	51	10	10.24	1216	0.58975	0.2647
GO:0042386	hemocyte differentiation	38	7	7.63	1333	0.66476	0.2648
GO:0007446	imaginal disc growth	44	7	8.84	2012	0.80879	0.26488
GO:0032008	positive regulation of TOR signaling	32	4	6.43	2446	0.90916	0.26522
GO:0000956	nuclear-transcribed mRNA catabolic process	60	9	12.05	2297	0.87728	0.26526
GO:0006661	phosphatidylinositol biosynthetic process	62	7	12.45	2992	0.97744	0.26595
GO:0048871	multicellular organismal homeostasis	67	7	13.46	3144	0.98862	0.26632
GO:0007611	learning or memory	141	19	28.32	3089	0.98479	0.2669
GO:0001654	eye development	338	58	67.88	2566	0.9269	0.26749
GO:0007528	neuromuscular junction development	156	22	31.33	3031	0.97987	0.27999
GO:0006400	tRNA modification	53	16	10.64	244	0.05235	0.28492
GO:0001676	long-chain fatty acid metabolic process	18	5	3.62	659	0.28667	0.28667
GO:0045464	R8 cell fate specification	18	5	3.62	660	0.28667	0.28667
GO:0008354	germ cell migration	33	7	6.63	1075	0.50455	0.28711
GO:0070050	neuron cellular homeostasis	27	7	5.42	669	0.29024	0.29024
GO:0006032	chitin catabolic process	14	4	2.81	679	0.30461	0.30461
GO:0007527	adult somatic muscle development	14	4	2.81	680	0.30461	0.30461
GO:0045292	mRNA cis splicing, via spliceosome	14	4	2.81	681	0.30461	0.30461
GO:0043967	histone H4 acetylation	21	5	4.22	852	0.41782	0.30477
GO:0046718	viral entry into host cell	23	6	4.62	687	0.30881	0.30881
GO:0006364	rRNA processing	137	46	27.51	55	0.00013	0.31724
GO:0071482	cellular response to light stimulus	40	15	8.03	132	0.0081	0.32259
GO:0006493	protein O-linked glycosylation	34	13	6.83	142	0.01111	0.32287
GO:0002164	larval development	140	33	28.12	458	0.1748	0.3233
GO:0050714	positive regulation of protein secretion	18	5	3.62	661	0.28667	0.32455
GO:0006607	NLS-bearing protein import into nucleus	10	3	2.01	703	0.32469	0.32469
GO:0007229	integrin-mediated signaling pathway	10	3	2.01	704	0.32469	0.32469
GO:0007380	specification of segmental identity, head	10	3	2.01	705	0.32469	0.32469
GO:0016082	synaptic vesicle priming	10	3	2.01	706	0.32469	0.32469
GO:0070534	protein K63-linked ubiquitination	10	3	2.01	707	0.32469	0.32469
GO:0017157	regulation of exocytosis	26	6	5.22	919	0.42677	0.32476
GO:0000212	meiotic spindle organization	28	4	5.62	2145	0.84281	0.32561
GO:0007605	sensory perception of sound	56	13	11.25	714	0.32775	0.32775
GO:0006914	autophagy	180	32	36.15	2009	0.80791	0.33263
GO:0045214	sarcomere organization	33	8	6.63	726	0.33863	0.33863
GO:0140694	non-membrane-bounded organelle assembly	189	49	37.96	196	0.02913	0.34371
GO:0003012	muscle system process	33	13	6.63	134	0.00837	0.3451
GO:0042180	cellular ketone metabolic process	54	15	10.85	338	0.10909	0.34573
GO:0007474	imaginal disc-derived wing vein specification	52	12	10.44	737	0.34603	0.34603
GO:0085029	extracellular matrix assembly	12	5	2.41	284	0.07353	0.34618
GO:0002183	cytoplasmic translational initiation	17	6	3.41	336	0.1072	0.34618
GO:1901136	carbohydrate derivative catabolic process	62	15	12.45	560	0.2516	0.34619
GO:0000054	ribosomal subunit export from nucleus	12	4	2.41	523	0.20753	0.34647
GO:0051480	regulation of cytosolic calcium ion concentration	24	6	4.82	789	0.34789	0.34658
GO:0000055	ribosomal large subunit export from nucleus	6	2	1.21	743	0.34669	0.34669
GO:0000467	exonucleolytic trimming to generate mature 3'-end of 5.8S rRNA from tricistronic rRNA transcript (SS...	6	2	1.21	744	0.34669	0.34669
GO:0002011	morphogenesis of an epithelial sheet	6	2	1.21	745	0.34669	0.34669
GO:0006027	glycosaminoglycan catabolic process	6	2	1.21	746	0.34669	0.34669
GO:0006085	acetyl-CoA biosynthetic process	6	2	1.21	747	0.34669	0.34669
GO:0006116	NADH oxidation	6	2	1.21	748	0.34669	0.34669
GO:0006303	double-strand break repair via nonhomologous end joining	6	2	1.21	749	0.34669	0.34669
GO:0006646	phosphatidylethanolamine biosynthetic process	6	2	1.21	750	0.34669	0.34669
GO:0006729	tetrahydrobiopterin biosynthetic process	6	2	1.21	751	0.34669	0.34669
GO:0007630	jump response	6	2	1.21	752	0.34669	0.34669
GO:0015813	L-glutamate transmembrane transport	6	2	1.21	753	0.34669	0.34669
GO:0018344	protein geranylgeranylation	6	2	1.21	754	0.34669	0.34669
GO:0030104	water homeostasis	6	2	1.21	755	0.34669	0.34669
GO:0033540	fatty acid beta-oxidation using acyl-CoA oxidase	6	2	1.21	756	0.34669	0.34669
GO:0034227	tRNA thio-modification	6	2	1.21	757	0.34669	0.34669
GO:0034755	iron ion transmembrane transport	6	2	1.21	758	0.34669	0.34669
GO:0043393	regulation of protein binding	6	2	1.21	759	0.34669	0.34669
GO:0045823	positive regulation of heart contraction	6	2	1.21	760	0.34669	0.34669
GO:0048526	imaginal disc-derived wing expansion	6	2	1.21	761	0.34669	0.34669
GO:0050709	negative regulation of protein secretion	6	2	1.21	762	0.34669	0.34669
GO:0060914	heart formation	6	2	1.21	763	0.34669	0.34669
GO:0061668	mitochondrial ribosome assembly	6	2	1.21	764	0.34669	0.34669
GO:0061883	clathrin-dependent endocytosis involved in vitellogenesis	6	2	1.21	765	0.34669	0.34669
GO:0080182	histone H3-K4 trimethylation	6	2	1.21	766	0.34669	0.34669
GO:1900370	positive regulation of post-transcriptional gene silencing by RNA	6	2	1.21	767	0.34669	0.34669
GO:1901739	regulation of myoblast fusion	6	2	1.21	768	0.34669	0.34669
GO:1903580	positive regulation of ATP metabolic process	6	2	1.21	769	0.34669	0.34669
GO:1990182	exosomal secretion	6	2	1.21	770	0.34669	0.34669
GO:2000370	positive regulation of clathrin-dependent endocytosis	6	2	1.21	771	0.34669	0.34669
GO:2000677	regulation of transcription regulatory region DNA binding	6	2	1.21	772	0.34669	0.34669
GO:0034644	cellular response to UV	11	3	2.21	817	0.38537	0.34669
GO:0010332	response to gamma radiation	16	4	3.21	844	0.40521	0.34669
GO:0009794	regulation of mitotic cell cycle, embryonic	12	3	2.41	928	0.44465	0.34675
GO:0035290	trunk segmentation	13	3	2.61	1042	0.50151	0.34681
GO:0009749	response to glucose	14	3	2.81	1118	0.55521	0.34687
GO:0051294	establishment of spindle orientation	24	5	4.82	1102	0.54438	0.34687
GO:0050919	negative chemotaxis	21	3	4.22	2038	0.82402	0.34727
GO:0045862	positive regulation of proteolysis	80	14	16.07	1785	0.75989	0.34752
GO:0006261	DNA-templated DNA replication	79	13	15.87	2059	0.82832	0.34774
GO:0019538	protein metabolic process	2098	474	421.35	64	0.0006	0.34855
GO:0006793	phosphorus metabolic process	821	156	164.89	2004	0.80445	0.34974
GO:0007167	enzyme linked receptor protein signaling pathway	244	36	49	3137	0.98799	0.35074
GO:0009060	aerobic respiration	100	55	20.08	15	9.3e-15	0.3549
GO:0016226	iron-sulfur cluster assembly	15	4	3.01	795	0.35493	0.35493
GO:0045500	sevenless signaling pathway	25	5	5.02	1211	0.58364	0.35537
GO:0050773	regulation of dendrite development	45	8	9.04	1579	0.70791	0.35582
GO:0009117	nucleotide metabolic process	189	53	37.96	108	0.00494	0.35861
GO:0009142	nucleoside triphosphate biosynthetic process	33	20	6.63	38	3.9e-07	0.35898
GO:0006399	tRNA metabolic process	134	40	26.91	103	0.00433	0.359
GO:0009165	nucleotide biosynthetic process	109	35	21.89	86	0.00196	0.359
GO:0071704	organic substance metabolic process	4594	928	922.64	838	0.39676	0.35948
GO:0043038	amino acid activation	40	14	8.03	177	0.01984	0.36035
GO:0055074	calcium ion homeostasis	55	17	11.05	223	0.03758	0.36035
GO:0051341	regulation of oxidoreductase activity	10	7	2.01	71	0.00088	0.36054
GO:0033013	tetrapyrrole metabolic process	16	8	3.21	127	0.00714	0.36058
GO:0050953	sensory perception of light stimulus	24	9	4.82	222	0.03686	0.36069
GO:0099537	trans-synaptic signaling	266	57	53.42	693	0.31221	0.36078
GO:0006801	superoxide metabolic process	8	5	1.61	141	0.01056	0.36084
GO:0043523	regulation of neuron apoptotic process	18	6	3.62	374	0.13474	0.36102
GO:0002182	cytoplasmic translational elongation	9	4	1.81	297	0.08664	0.36106
GO:0018202	peptidyl-histidine modification	9	4	1.81	298	0.08664	0.36106
GO:0042743	hydrogen peroxide metabolic process	10	4	2.01	355	0.12223	0.3611
GO:0000737	DNA catabolic process, endonucleolytic	15	5	3.01	450	0.16622	0.3611
GO:0006893	Golgi to plasma membrane transport	15	5	3.01	451	0.16622	0.3611
GO:0043704	photoreceptor cell fate specification	20	6	4.02	478	0.19831	0.3611
GO:0044403	biological process involved in symbiotic interaction	25	7	5.02	543	0.22295	0.3611
GO:0018206	peptidyl-methionine modification	11	4	2.21	434	0.16286	0.36113
GO:1901072	glucosamine-containing compound catabolic process	16	5	3.21	488	0.20409	0.36113
GO:0007296	vitellogenesis	8	3	1.61	503	0.20485	0.36121
GO:0120175	regulation of torso signaling pathway	9	3	1.81	583	0.26395	0.36124
GO:0071241	cellular response to inorganic substance	15	4	3.01	796	0.35493	0.36128
GO:0012501	programmed cell death	274	56	55.03	971	0.46555	0.36128
GO:0023061	signal release	120	25	24.1	957	0.45469	0.3613
GO:0010171	body morphogenesis	7	2	1.41	858	0.42561	0.36135
GO:0042559	pteridine-containing compound biosynthetic process	12	3	2.41	929	0.44465	0.36136
GO:0046154	rhodopsin metabolic process	17	4	3.41	948	0.45467	0.36136
GO:0046883	regulation of hormone secretion	17	4	3.41	949	0.45467	0.36136
GO:0045055	regulated exocytosis	52	11	10.44	984	0.47837	0.36136
GO:0051338	regulation of transferase activity	97	20	19.48	994	0.48809	0.36137
GO:0015909	long-chain fatty acid transport	8	2	1.61	998	0.4992	0.36139
GO:1901264	carbohydrate derivative transport	18	4	3.62	1058	0.50267	0.36139
GO:0097193	intrinsic apoptotic signaling pathway	23	5	4.62	1067	0.50345	0.36139
GO:0006625	protein targeting to peroxisome	9	2	1.81	1145	0.56642	0.36143
GO:0070875	positive regulation of glycogen metabolic process	9	2	1.81	1146	0.56642	0.36143
GO:0007593	chitin-based cuticle sclerotization	15	3	3.01	1229	0.60528	0.36147
GO:0046666	retinal cell programmed cell death	26	5	5.22	1249	0.62099	0.36151
GO:0097501	stress response to metal ion	12	2	2.41	1605	0.72768	0.36154
GO:0010950	positive regulation of endopeptidase activity	20	3	4.02	1964	0.7968	0.36165
GO:0018212	peptidyl-tyrosine modification	26	4	5.22	1954	0.7965	0.36169
GO:0007483	genital disc morphogenesis	17	2	3.41	2315	0.88361	0.36173
GO:0050000	chromosome localization	22	3	4.42	2157	0.84806	0.36173
GO:0031929	TOR signaling	58	10	11.65	1774	0.75475	0.36177
GO:0002786	regulation of antibacterial peptide production	30	4	6.03	2302	0.87991	0.36184
GO:0099504	synaptic vesicle cycle	96	17	19.28	1776	0.75789	0.36189
GO:0008202	steroid metabolic process	42	6	8.44	2286	0.87463	0.36192
GO:0016198	axon choice point recognition	23	2	4.62	2830	0.96111	0.36195
GO:0030705	cytoskeleton-dependent intracellular transport	69	11	13.86	2154	0.84497	0.362
GO:1901699	cellular response to nitrogen compound	103	14	20.69	2896	0.96731	0.36272
GO:0048608	reproductive structure development	67	5	13.46	3390	0.99885	0.36304
GO:0040029	regulation of gene expression, epigenetic	108	13	21.69	3167	0.99038	0.3631
GO:0098813	nuclear chromosome segregation	139	16	27.92	3329	0.99754	0.36371
GO:0051253	negative regulation of RNA metabolic process	261	40	52.42	3045	0.98121	0.36384
GO:0048737	imaginal disc-derived appendage development	281	44	56.43	2993	0.97746	0.36385
GO:0071310	cellular response to organic substance	298	44	59.85	3219	0.99347	0.36451
GO:0006259	DNA metabolic process	277	37	55.63	3389	0.99884	0.36503
GO:0120031	plasma membrane bounded cell projection assembly	158	11	31.73	3570	1	0.36537
GO:0120039	plasma membrane bounded cell projection morphogenesis	380	55	76.32	3369	0.99845	0.3656
GO:0035239	tube morphogenesis	415	61	83.35	3372	0.99848	0.36581
GO:0019941	modification-dependent protein catabolic process	304	30	61.05	3578	1	0.36742
GO:0051173	positive regulation of nitrogen compound metabolic process	622	95	124.92	3436	0.99943	0.36744
GO:0032774	RNA biosynthetic process	956	161	192	3301	0.99695	0.36792
GO:0044257	cellular protein catabolic process	329	32	66.07	3585	1	0.36802
GO:0016043	cellular component organization	2374	447	476.78	2890	0.96629	0.3691
GO:0080090	regulation of primary metabolic process	1484	253	298.04	3441	0.9995	0.37153
GO:0061077	chaperone-mediated protein folding	38	11	7.63	358	0.12415	0.37274
GO:0001934	positive regulation of protein phosphorylation	47	12	9.44	540	0.2212	0.37315
GO:0048609	multicellular organismal reproductive process	858	107	172.32	3597	1	0.37485
GO:0007507	heart development	86	15	17.27	1841	0.7697	0.37561
GO:0007346	regulation of mitotic cell cycle	148	20	29.72	3114	0.98613	0.37946
GO:0002385	mucosal immune response	11	3	2.21	818	0.38537	0.38537
GO:0006517	protein deglycosylation	11	3	2.21	819	0.38537	0.38537
GO:0006999	nuclear pore organization	11	3	2.21	820	0.38537	0.38537
GO:0007638	mechanosensory behavior	11	3	2.21	821	0.38537	0.38537
GO:0042797	tRNA transcription by RNA polymerase III	11	3	2.21	822	0.38537	0.38537
GO:0050909	sensory perception of taste	11	3	2.21	823	0.38537	0.38537
GO:1900073	regulation of neuromuscular synaptic transmission	28	5	5.62	1539	0.68935	0.38592
GO:0051604	protein maturation	115	22	23.1	1301	0.63829	0.38611
GO:0035017	cuticle pattern formation	29	4	5.82	2206	0.86243	0.38638
GO:0071456	cellular response to hypoxia	25	6	5.02	832	0.38735	0.38735
GO:0045824	negative regulation of innate immune response	30	7	6.03	839	0.39747	0.38735
GO:0043066	negative regulation of apoptotic process	91	23	18.28	370	0.13419	0.3964
GO:0050877	nervous system process	349	74	70.09	694	0.31752	0.4037
GO:0018990	ecdysis, chitin-based cuticle	16	4	3.21	845	0.40521	0.40521
GO:0051091	positive regulation of DNA-binding transcription factor activity	16	4	3.21	846	0.40521	0.40521
GO:0006446	regulation of translational initiation	21	5	4.22	853	0.41782	0.40521
GO:0000077	DNA damage checkpoint signaling	35	6	7.03	1652	0.73242	0.40606
GO:0032880	regulation of protein localization	102	18	20.49	1805	0.76761	0.40674
GO:0008654	phospholipid biosynthetic process	95	15	19.08	2314	0.88326	0.40749
GO:0007059	chromosome segregation	157	21	31.53	3159	0.98958	0.41055
GO:0035159	regulation of tube length, open tracheal system	32	7	6.43	978	0.46935	0.41793
GO:0007269	neurotransmitter secretion	84	16	16.87	1299	0.63729	0.41871
GO:0006366	transcription by RNA polymerase II	727	116	146.01	3386	0.99874	0.42079
GO:0045937	positive regulation of phosphate metabolic process	81	18	16.27	800	0.35674	0.42525
GO:0001746	Bolwig's organ morphogenesis	7	2	1.41	859	0.42561	0.42561
GO:0007158	neuron cell-cell adhesion	7	2	1.41	860	0.42561	0.42561
GO:0007503	fat body development	7	2	1.41	861	0.42561	0.42561
GO:0008062	eclosion rhythm	7	2	1.41	862	0.42561	0.42561
GO:0009071	serine family amino acid catabolic process	7	2	1.41	863	0.42561	0.42561
GO:0023058	adaptation of signaling pathway	7	2	1.41	864	0.42561	0.42561
GO:0031573	mitotic intra-S DNA damage checkpoint signaling	7	2	1.41	865	0.42561	0.42561
GO:0031629	synaptic vesicle fusion to presynaptic active zone membrane	7	2	1.41	866	0.42561	0.42561
GO:0032147	activation of protein kinase activity	7	2	1.41	867	0.42561	0.42561
GO:0032413	negative regulation of ion transmembrane transporter activity	7	2	1.41	868	0.42561	0.42561
GO:0032781	positive regulation of ATP-dependent activity	7	2	1.41	869	0.42561	0.42561
GO:0032979	protein insertion into mitochondrial inner membrane from matrix	7	2	1.41	870	0.42561	0.42561
GO:0034244	negative regulation of transcription elongation from RNA polymerase II promoter	7	2	1.41	871	0.42561	0.42561
GO:0034475	U4 snRNA 3'-end processing	7	2	1.41	872	0.42561	0.42561
GO:0035042	fertilization, exchange of chromosomal proteins	7	2	1.41	873	0.42561	0.42561
GO:0035090	maintenance of apical/basal cell polarity	7	2	1.41	874	0.42561	0.42561
GO:0035176	social behavior	7	2	1.41	875	0.42561	0.42561
GO:0035288	anterior head segmentation	7	2	1.41	876	0.42561	0.42561
GO:0042595	behavioral response to starvation	7	2	1.41	877	0.42561	0.42561
GO:0042694	muscle cell fate specification	7	2	1.41	878	0.42561	0.42561
GO:0045761	regulation of adenylate cyclase activity	7	2	1.41	879	0.42561	0.42561
GO:0046427	positive regulation of receptor signaling pathway via JAK-STAT	7	2	1.41	880	0.42561	0.42561
GO:0046475	glycerophospholipid catabolic process	7	2	1.41	881	0.42561	0.42561
GO:0046534	positive regulation of photoreceptor cell differentiation	7	2	1.41	882	0.42561	0.42561
GO:0046673	negative regulation of compound eye retinal cell programmed cell death	7	2	1.41	883	0.42561	0.42561
GO:0048148	behavioral response to cocaine	7	2	1.41	884	0.42561	0.42561
GO:0048525	negative regulation of viral process	7	2	1.41	885	0.42561	0.42561
GO:0048562	embryonic organ morphogenesis	7	2	1.41	886	0.42561	0.42561
GO:0050796	regulation of insulin secretion	7	2	1.41	887	0.42561	0.42561
GO:0060074	synapse maturation	7	2	1.41	888	0.42561	0.42561
GO:0071277	cellular response to calcium ion	7	2	1.41	889	0.42561	0.42561
GO:0090278	negative regulation of peptide hormone secretion	7	2	1.41	890	0.42561	0.42561
GO:0097164	ammonium ion metabolic process	7	2	1.41	891	0.42561	0.42561
GO:0120177	negative regulation of torso signaling pathway	7	2	1.41	892	0.42561	0.42561
GO:0150007	clathrin-dependent synaptic vesicle endocytosis	7	2	1.41	893	0.42561	0.42561
GO:1900407	regulation of cellular response to oxidative stress	7	2	1.41	894	0.42561	0.42561
GO:1903078	positive regulation of protein localization to plasma membrane	7	2	1.41	895	0.42561	0.42561
GO:2000495	regulation of cell proliferation involved in compound eye morphogenesis	7	2	1.41	896	0.42561	0.42561
GO:0055072	iron ion homeostasis	18	4	3.62	1059	0.50267	0.42568
GO:0044057	regulation of system process	59	12	11.85	1094	0.5325	0.42576
GO:0006904	vesicle docking involved in exocytosis	20	4	4.02	1220	0.59239	0.42581
GO:0033500	carbohydrate homeostasis	51	10	10.24	1217	0.58975	0.42588
GO:0010043	response to zinc ion	17	3	3.41	1546	0.69362	0.42593
GO:0034620	cellular response to unfolded protein	28	5	5.62	1540	0.68935	0.426
GO:0048066	developmental pigmentation	74	14	14.86	1306	0.64501	0.42608
GO:0048546	digestive tract morphogenesis	60	11	12.05	1536	0.68305	0.42614
GO:0045455	ecdysteroid metabolic process	26	4	5.22	1955	0.7965	0.42619
GO:0048859	formation of anatomical boundary	42	7	8.44	1801	0.76707	0.42626
GO:0007188	adenylate cyclase-modulating G protein-coupled receptor signaling pathway	54	9	10.85	1864	0.78422	0.42639
GO:0046329	negative regulation of JNK cascade	26	6	5.22	920	0.42677	0.42677
GO:0008049	male courtship behavior	45	11	9.04	657	0.28399	0.4328
GO:0019991	septate junction assembly	31	7	6.23	926	0.43357	0.43357
GO:0009416	response to light stimulus	125	36	25.1	150	0.01198	0.44036
GO:0007591	molting cycle, chitin-based cuticle	69	17	13.86	530	0.20947	0.4436
GO:0072657	protein localization to membrane	150	32	30.13	813	0.38181	0.44412
GO:0046942	carboxylic acid transport	72	16	14.46	806	0.3695	0.44426
GO:0010884	positive regulation of lipid storage	12	3	2.41	930	0.44465	0.44465
GO:0035234	ectopic germ cell programmed cell death	12	3	2.41	931	0.44465	0.44465
GO:0060025	regulation of synaptic activity	12	3	2.41	932	0.44465	0.44465
GO:0035214	eye-antennal disc development	52	9	10.44	1757	0.74377	0.44549
GO:0050807	regulation of synapse organization	137	19	27.51	2994	0.97765	0.44845
GO:0005975	carbohydrate metabolic process	252	40	50.61	2862	0.96483	0.45315
GO:0031398	positive regulation of protein ubiquitination	17	4	3.41	950	0.45467	0.45467
GO:0042331	phototaxis	17	4	3.41	951	0.45467	0.45467
GO:0120009	intermembrane lipid transfer	17	4	3.41	952	0.45467	0.45467
GO:0006814	sodium ion transport	60	9	12.05	2298	0.87728	0.45644
GO:0001737	establishment of imaginal disc-derived wing hair orientation	22	5	4.42	959	0.46114	0.46114
GO:2000331	regulation of terminal button organization	22	5	4.42	960	0.46114	0.46114
GO:0045746	negative regulation of Notch signaling pathway	27	6	5.42	972	0.46578	0.46578
GO:0006633	fatty acid biosynthetic process	60	9	12.05	2299	0.87728	0.47176
GO:0007498	mesoderm development	82	17	16.47	992	0.48562	0.47839
GO:0060260	regulation of transcription initiation from RNA polymerase II promoter	15	8	3.01	101	0.00432	0.48862
GO:0001510	RNA methylation	48	13	9.64	413	0.15079	0.48898
GO:0030534	adult behavior	138	31	27.72	653	0.27104	0.48899
GO:0043090	amino acid import	11	5	2.21	243	0.05111	0.48911
GO:0034471	ncRNA 5'-end processing	12	5	2.41	285	0.07353	0.48916
GO:1904064	positive regulation of cation transmembrane transport	27	8	5.42	420	0.15797	0.48916
GO:0046113	nucleobase catabolic process	8	4	1.61	249	0.05697	0.4892
GO:0007562	eclosion	14	5	2.81	362	0.13147	0.48925
GO:0016078	tRNA catabolic process	8	3	1.61	504	0.20485	0.48942
GO:0046653	tetrahydrofolate metabolic process	8	3	1.61	505	0.20485	0.48942
GO:0061724	lipophagy	8	3	1.61	506	0.20485	0.48942
GO:0043266	regulation of potassium ion transport	23	6	4.62	688	0.30881	0.48943
GO:0008053	mitochondrial fusion	14	4	2.81	682	0.30461	0.48947
GO:0045833	negative regulation of lipid metabolic process	14	4	2.81	683	0.30461	0.48947
GO:0030203	glycosaminoglycan metabolic process	19	5	3.82	718	0.33004	0.48947
GO:0051924	regulation of calcium ion transport	19	5	3.82	719	0.33004	0.48947
GO:0051146	striated muscle cell differentiation	74	16	14.86	850	0.41547	0.48948
GO:0031058	positive regulation of histone modification	20	5	4.02	809	0.37395	0.48952
GO:0070085	glycosylation	100	21	20.08	945	0.44876	0.48953
GO:0002698	negative regulation of immune effector process	16	4	3.21	847	0.40521	0.48956
GO:0008643	carbohydrate transport	22	5	4.42	961	0.46114	0.48961
GO:0072523	purine-containing compound catabolic process	22	5	4.42	962	0.46114	0.48961
GO:2001233	regulation of apoptotic signaling pathway	22	5	4.42	963	0.46114	0.48961
GO:0010941	regulation of cell death	227	46	45.59	1038	0.49965	0.48964
GO:0046686	response to cadmium ion	8	2	1.61	999	0.4992	0.48965
GO:0060856	establishment of blood-brain barrier	18	4	3.62	1060	0.50267	0.48965
GO:0046130	purine ribonucleoside catabolic process	9	2	1.81	1147	0.56642	0.48969
GO:0060251	regulation of glial cell proliferation	9	2	1.81	1148	0.56642	0.48969
GO:0048079	regulation of cuticle pigmentation	14	3	2.81	1119	0.55521	0.48969
GO:0048067	cuticle pigmentation	19	4	3.82	1106	0.5487	0.48969
GO:0010720	positive regulation of cell development	70	14	14.06	1115	0.55491	0.48975
GO:0061647	histone H3-K9 modification	11	2	2.21	1500	0.68051	0.48978
GO:0022408	negative regulation of cell-cell adhesion	12	2	2.41	1606	0.72768	0.48983
GO:0032365	intracellular lipid transport	12	2	2.41	1607	0.72768	0.48983
GO:0042770	signal transduction in response to DNA damage	38	7	7.63	1334	0.66476	0.48988
GO:0010906	regulation of glucose metabolic process	21	3	4.22	2039	0.82402	0.49001
GO:0051346	negative regulation of hydrolase activity	26	4	5.22	1956	0.7965	0.49001
GO:1902692	regulation of neuroblast proliferation	41	7	8.23	1760	0.74386	0.49001
GO:0099173	postsynapse organization	22	3	4.42	2158	0.84806	0.49005
GO:0033301	cell cycle comprising mitosis without cytokinesis	23	3	4.62	2269	0.86919	0.4901
GO:0035592	establishment of protein localization to extracellular region	78	14	15.67	1600	0.72463	0.49011
GO:0001707	mesoderm formation	24	3	4.82	2336	0.88768	0.49014
GO:0051261	protein depolymerization	34	5	6.83	2132	0.84151	0.49014
GO:0072330	monocarboxylic acid biosynthetic process	63	10	12.65	2131	0.84037	0.49033
GO:0035215	genital disc development	40	5	8.03	2562	0.92632	0.49041
GO:0048732	gland development	156	28	31.33	1856	0.77773	0.49049
GO:0061136	regulation of proteasomal protein catabolic process	58	8	11.65	2542	0.91929	0.49055
GO:0090174	organelle membrane fusion	50	6	10.04	2780	0.9538	0.49064
GO:0019094	pole plasm mRNA localization	46	5	9.24	2914	0.96813	0.49068
GO:1990138	neuron projection extension	51	6	10.24	2826	0.95955	0.49068
GO:0034250	positive regulation of cellular amide metabolic process	66	9	13.26	2651	0.93463	0.49069
GO:0051304	chromosome separation	47	5	9.44	2944	0.97244	0.49073
GO:0060810	intracellular mRNA localization involved in pattern specification process	57	7	11.45	2808	0.9568	0.49073
GO:0007478	leg disc morphogenesis	63	8	12.65	2782	0.95478	0.49078
GO:0035218	leg disc development	80	11	16.07	2738	0.94634	0.49087
GO:0050790	regulation of catalytic activity	284	51	57.04	2128	0.83755	0.49112
GO:1901605	alpha-amino acid metabolic process	91	12	18.28	2913	0.96806	0.49114
GO:0051960	regulation of nervous system development	177	26	35.55	2974	0.97507	0.4919
GO:0021700	developmental maturation	186	22	37.36	3405	0.99905	0.49321
GO:0031324	negative regulation of cellular metabolic process	495	83	99.41	2986	0.97649	0.4936
GO:0010648	negative regulation of cell communication	344	48	69.09	3398	0.99897	0.4946
GO:0007007	inner mitochondrial membrane organization	26	10	5.22	185	0.02369	0.49771
GO:0060438	trachea development	14	7	2.81	145	0.01182	0.49791
GO:0010822	positive regulation of mitochondrion organization	20	6	4.02	479	0.19831	0.49866
GO:2000377	regulation of reactive oxygen species metabolic process	13	4	2.61	568	0.25514	0.49886
GO:1903829	positive regulation of protein localization	50	11	10.04	856	0.42221	0.49901
GO:0019216	regulation of lipid metabolic process	47	10	9.44	983	0.47662	0.49914
GO:0006264	mitochondrial DNA replication	8	2	1.61	1000	0.4992	0.4992
GO:0006272	leading strand elongation	8	2	1.61	1001	0.4992	0.4992
GO:0006415	translational termination	8	2	1.61	1002	0.4992	0.4992
GO:0006544	glycine metabolic process	8	2	1.61	1003	0.4992	0.4992
GO:0007249	I-kappaB kinase/NF-kappaB signaling	8	2	1.61	1004	0.4992	0.4992
GO:0007386	compartment pattern specification	8	2	1.61	1005	0.4992	0.4992
GO:0009220	pyrimidine ribonucleotide biosynthetic process	8	2	1.61	1006	0.4992	0.4992
GO:0015695	organic cation transport	8	2	1.61	1007	0.4992	0.4992
GO:0045035	sensory organ precursor cell division	8	2	1.61	1008	0.4992	0.4992
GO:0048682	sprouting of injured axon	8	2	1.61	1009	0.4992	0.4992
GO:0050848	regulation of calcium-mediated signaling	8	2	1.61	1010	0.4992	0.4992
GO:0051016	barbed-end actin filament capping	8	2	1.61	1011	0.4992	0.4992
GO:0051307	meiotic chromosome separation	8	2	1.61	1012	0.4992	0.4992
GO:0051383	kinetochore organization	8	2	1.61	1013	0.4992	0.4992
GO:0060628	regulation of ER to Golgi vesicle-mediated transport	8	2	1.61	1014	0.4992	0.4992
GO:0061357	positive regulation of Wnt protein secretion	8	2	1.61	1015	0.4992	0.4992
GO:0070613	regulation of protein processing	8	2	1.61	1016	0.4992	0.4992
GO:0071560	cellular response to transforming growth factor beta stimulus	8	2	1.61	1017	0.4992	0.4992
GO:0072347	response to anesthetic	8	2	1.61	1018	0.4992	0.4992
GO:0090646	mitochondrial tRNA processing	8	2	1.61	1019	0.4992	0.4992
GO:0097010	eukaryotic translation initiation factor 4F complex assembly	8	2	1.61	1020	0.4992	0.4992
GO:0097254	renal tubular secretion	8	2	1.61	1021	0.4992	0.4992
GO:0097320	plasma membrane tubulation	8	2	1.61	1022	0.4992	0.4992
GO:1903900	regulation of viral life cycle	8	2	1.61	1023	0.4992	0.4992
GO:0035065	regulation of histone acetylation	13	3	2.61	1043	0.50151	0.4992
GO:0045116	protein neddylation	13	3	2.61	1044	0.50151	0.4992
GO:0035249	synaptic transmission, glutamatergic	14	3	2.81	1120	0.55521	0.49927
GO:0006383	transcription by RNA polymerase III	29	6	5.82	1098	0.54128	0.49928
GO:0009612	response to mechanical stimulus	30	6	6.03	1207	0.57723	0.49934
GO:0050769	positive regulation of neurogenesis	55	11	11.05	1136	0.56013	0.49935
GO:0034314	Arp2/3 complex-mediated actin nucleation	17	3	3.41	1547	0.69362	0.49948
GO:0043410	positive regulation of MAPK cascade	59	11	11.85	1330	0.66015	0.49963
GO:0001933	negative regulation of protein phosphorylation	36	11	7.23	302	0.09062	0.50006
GO:0030951	establishment or maintenance of microtubule cytoskeleton polarity	39	5	7.83	2516	0.91582	0.5003
GO:0016348	imaginal disc-derived leg joint morphogenesis	13	3	2.61	1045	0.50151	0.50151
GO:0035073	pupariation	13	3	2.61	1046	0.50151	0.50151
GO:0035435	phosphate ion transmembrane transport	13	3	2.61	1047	0.50151	0.50151
GO:0046889	positive regulation of lipid biosynthetic process	13	3	2.61	1048	0.50151	0.50151
GO:0010942	positive regulation of cell death	83	19	16.67	673	0.30021	0.50169
GO:0051049	regulation of transport	283	48	56.84	2557	0.92279	0.50244
GO:0007204	positive regulation of cytosolic calcium ion concentration	18	4	3.62	1061	0.50267	0.50267
GO:0045167	asymmetric protein localization involved in cell fate determination	18	4	3.62	1062	0.50267	0.50267
GO:2001234	negative regulation of apoptotic signaling pathway	18	4	3.62	1063	0.50267	0.50267
GO:0033227	dsRNA transport	23	5	4.62	1068	0.50345	0.50345
GO:0007098	centrosome cycle	70	11	14.06	2175	0.8581	0.5044
GO:0048468	cell development	1161	169	233.17	3586	1	0.50604
GO:0045165	cell fate commitment	258	39	51.82	3088	0.98459	0.50943
GO:0035220	wing disc development	329	51	66.07	3128	0.98749	0.51755
GO:0008045	motor neuron axon guidance	64	13	12.85	1092	0.53176	0.53176
GO:0071805	potassium ion transmembrane transport	54	12	10.85	841	0.3994	0.53826
GO:0045747	positive regulation of Notch signaling pathway	29	6	5.82	1099	0.54128	0.54128
GO:0046330	positive regulation of JNK cascade	29	6	5.82	1100	0.54128	0.54128
GO:0007602	phototransduction	52	15	10.44	293	0.08347	0.54189
GO:0042048	olfactory behavior	60	10	12.05	1953	0.79225	0.54565
GO:0051241	negative regulation of multicellular organismal process	137	19	27.51	2995	0.97765	0.54675
GO:0006355	regulation of transcription, DNA-templated	865	143	173.72	3340	0.99779	0.54747
GO:0002052	positive regulation of neuroblast proliferation	19	4	3.82	1107	0.5487	0.5487
GO:0042051	compound eye photoreceptor development	81	13	16.27	2170	0.85408	0.55046
GO:0002098	tRNA wobble uridine modification	14	3	2.81	1121	0.55521	0.55521
GO:0008069	dorsal/ventral axis specification, ovarian follicular epithelium	14	3	2.81	1122	0.55521	0.55521
GO:0014019	neuroblast development	14	3	2.81	1123	0.55521	0.55521
GO:0022409	positive regulation of cell-cell adhesion	14	3	2.81	1124	0.55521	0.55521
GO:0030536	larval feeding behavior	14	3	2.81	1125	0.55521	0.55521
GO:0035209	pupal development	14	3	2.81	1126	0.55521	0.55521
GO:0045773	positive regulation of axon extension	14	3	2.81	1127	0.55521	0.55521
GO:0046621	negative regulation of organ growth	14	3	2.81	1128	0.55521	0.55521
GO:0050767	regulation of neurogenesis	104	19	20.89	1584	0.71618	0.55612
GO:0050804	modulation of chemical synaptic transmission	128	22	25.71	2050	0.82453	0.55692
GO:0050803	regulation of synapse structure or activity	163	25	32.74	2764	0.95176	0.5587
GO:0007623	circadian rhythm	140	20	28.12	2932	0.9707	0.55886
GO:1901700	response to oxygen-containing compound	288	47	57.84	2823	0.95783	0.56014
GO:0046843	dorsal appendage formation	45	9	9.04	1141	0.56512	0.56512
GO:0043068	positive regulation of programmed cell death	62	15	12.45	561	0.2516	0.56559
GO:0072583	clathrin-dependent endocytosis	28	8	5.62	465	0.18451	0.56565
GO:0031167	rRNA methylation	16	5	3.21	489	0.20409	0.56586
GO:0006826	iron ion transport	15	4	3.01	797	0.35493	0.56614
GO:0005991	trehalose metabolic process	9	2	1.81	1149	0.56642	0.56642
GO:0006044	N-acetylglucosamine metabolic process	9	2	1.81	1150	0.56642	0.56642
GO:0006896	Golgi to vacuole transport	9	2	1.81	1151	0.56642	0.56642
GO:0007095	mitotic G2 DNA damage checkpoint signaling	9	2	1.81	1152	0.56642	0.56642
GO:0007394	dorsal closure, elongation of leading edge cells	9	2	1.81	1153	0.56642	0.56642
GO:0007440	foregut morphogenesis	9	2	1.81	1154	0.56642	0.56642
GO:0009154	purine ribonucleotide catabolic process	9	2	1.81	1155	0.56642	0.56642
GO:0014059	regulation of dopamine secretion	9	2	1.81	1156	0.56642	0.56642
GO:0017158	regulation of calcium ion-dependent exocytosis	9	2	1.81	1157	0.56642	0.56642
GO:0019320	hexose catabolic process	9	2	1.81	1158	0.56642	0.56642
GO:0030381	chorion-containing eggshell pattern formation	9	2	1.81	1159	0.56642	0.56642
GO:0030382	sperm mitochondrion organization	9	2	1.81	1160	0.56642	0.56642
GO:0030422	production of siRNA involved in post-transcriptional gene silencing by RNA	9	2	1.81	1161	0.56642	0.56642
GO:0034427	nuclear-transcribed mRNA catabolic process, exonucleolytic, 3'-5'	9	2	1.81	1162	0.56642	0.56642
GO:0048738	cardiac muscle tissue development	9	2	1.81	1163	0.56642	0.56642
GO:0048800	antennal morphogenesis	9	2	1.81	1164	0.56642	0.56642
GO:0050962	detection of light stimulus involved in sensory perception	9	2	1.81	1165	0.56642	0.56642
GO:0061327	anterior Malpighian tubule development	9	2	1.81	1166	0.56642	0.56642
GO:0071361	cellular response to ethanol	9	2	1.81	1167	0.56642	0.56642
GO:0071481	cellular response to X-ray	9	2	1.81	1168	0.56642	0.56642
GO:0071880	adenylate cyclase-activating adrenergic receptor signaling pathway	9	2	1.81	1169	0.56642	0.56642
GO:0090158	endoplasmic reticulum membrane organization	9	2	1.81	1170	0.56642	0.56642
GO:1903146	regulation of autophagy of mitochondrion	9	2	1.81	1171	0.56642	0.56642
GO:0043666	regulation of phosphoprotein phosphatase activity	14	3	2.81	1129	0.55521	0.56642
GO:0007062	sister chromatid cohesion	24	4	4.82	1750	0.73976	0.56677
GO:0045448	mitotic cell cycle, embryonic	34	6	6.83	1566	0.70497	0.56677
GO:0045471	response to ethanol	64	12	12.85	1321	0.65451	0.56678
GO:0009408	response to heat	67	11	13.46	2022	0.8159	0.56698
GO:0009266	response to temperature stimulus	108	20	21.69	1560	0.69564	0.56708
GO:0035006	melanization defense response	49	5	9.84	3027	0.9795	0.56818
GO:0046777	protein autophosphorylation	35	7	7.03	1202	0.57229	0.57229
GO:0031325	positive regulation of cellular metabolic process	687	109	137.97	3380	0.99863	0.5774
GO:0001558	regulation of cell growth	77	12	15.46	2284	0.8735	0.5856
GO:0009206	purine ribonucleoside triphosphate biosynthetic process	28	18	5.62	39	4.3e-07	0.58928
GO:0071826	ribonucleoprotein complex subunit organization	103	29	20.69	200	0.03013	0.59023
GO:0062197	cellular response to chemical stress	40	15	8.03	133	0.0081	0.59057
GO:0001932	regulation of protein phosphorylation	100	25	20.08	371	0.13464	0.59105
GO:0090150	establishment of protein localization to membrane	88	22	17.67	414	0.15307	0.59119
GO:1903578	regulation of ATP metabolic process	15	6	3.01	270	0.06197	0.59152
GO:0032259	methylation	126	28	25.31	686	0.30577	0.59158
GO:0071684	organism emergence from protective structure	18	6	3.62	375	0.13474	0.59166
GO:0070071	proton-transporting two-sector ATPase complex assembly	11	4	2.21	435	0.16286	0.5918
GO:0051452	intracellular pH reduction	16	5	3.21	490	0.20409	0.5918
GO:0060537	muscle tissue development	18	5	3.62	662	0.28667	0.5919
GO:0062013	positive regulation of small molecule metabolic process	18	5	3.62	663	0.28667	0.5919
GO:0051222	positive regulation of protein transport	33	8	6.63	727	0.33863	0.5919
GO:0050650	chondroitin sulfate proteoglycan biosynthetic process	9	3	1.81	584	0.26395	0.59194
GO:0043487	regulation of RNA stability	46	10	9.24	941	0.44716	0.59204
GO:0043408	regulation of MAPK cascade	117	24	23.5	997	0.49074	0.59211
GO:0017156	calcium-ion regulated exocytosis	13	3	2.61	1049	0.50151	0.59213
GO:0070278	extracellular matrix constituent secretion	9	2	1.81	1172	0.56642	0.59218
GO:1903321	negative regulation of protein modification by small protein conjugation or removal	9	2	1.81	1173	0.56642	0.59218
GO:0006144	purine nucleobase metabolic process	10	2	2.01	1254	0.62685	0.59223
GO:0046533	negative regulation of photoreceptor cell differentiation	10	2	2.01	1255	0.62685	0.59223
GO:0090100	positive regulation of transmembrane receptor protein serine/threonine kinase signaling pathway	25	5	5.02	1212	0.58364	0.59223
GO:0022407	regulation of cell-cell adhesion	30	6	6.03	1208	0.57723	0.59223
GO:0001508	action potential	11	2	2.21	1501	0.68051	0.59227
GO:0002813	regulation of biosynthetic process of antibacterial peptides active against Gram-negative bacteria	11	2	2.21	1502	0.68051	0.59227
GO:0014013	regulation of gliogenesis	11	2	2.21	1503	0.68051	0.59227
GO:0006726	eye pigment biosynthetic process	36	7	7.23	1227	0.60447	0.59228
GO:0001678	cellular glucose homeostasis	12	2	2.41	1608	0.72768	0.59232
GO:0043112	receptor metabolic process	12	2	2.41	1609	0.72768	0.59232
GO:0042446	hormone biosynthetic process	27	5	5.42	1325	0.65626	0.59233
GO:0060047	heart contraction	27	5	5.42	1326	0.65626	0.59233
GO:0016556	mRNA modification	13	2	2.61	1808	0.7688	0.59237
GO:1901658	glycosyl compound catabolic process	19	3	3.82	1791	0.76614	0.59242
GO:0000096	sulfur amino acid metabolic process	16	2	3.21	2190	0.86126	0.59251
GO:0007354	zygotic determination of anterior/posterior axis, embryo	16	2	3.21	2191	0.86126	0.59251
GO:0006109	regulation of carbohydrate metabolic process	32	4	6.43	2447	0.90916	0.5928
GO:0043244	regulation of protein-containing complex disassembly	32	4	6.43	2448	0.90916	0.5928
GO:0048284	organelle fusion	68	11	13.66	2060	0.83091	0.59286
GO:0050658	RNA transport	83	14	16.67	2006	0.80683	0.59286
GO:2000112	regulation of cellular macromolecule biosynthetic process	156	28	31.33	1857	0.77773	0.59303
GO:0051965	positive regulation of synapse assembly	37	3	7.43	3121	0.98706	0.59328
GO:0040012	regulation of locomotion	100	15	20.08	2558	0.92372	0.59344
GO:0007617	mating behavior	108	16	21.69	2657	0.93716	0.59359
GO:0046530	photoreceptor cell differentiation	193	33	38.76	2285	0.87365	0.59362
GO:0048639	positive regulation of developmental growth	86	11	17.27	2934	0.97203	0.59372
GO:0051656	establishment of organelle localization	137	21	27.51	2659	0.93812	0.59379
GO:0007369	gastrulation	65	6	13.05	3246	0.99459	0.59391
GO:2000241	regulation of reproductive process	102	13	20.49	3042	0.98104	0.59402
GO:1904396	regulation of neuromuscular junction development	103	11	20.69	3288	0.99648	0.59454
GO:0002376	immune system process	359	54	72.1	3252	0.99503	0.59668
GO:0023057	negative regulation of signaling	345	48	69.29	3407	0.99906	0.59745
GO:0002064	epithelial cell development	269	32	54.02	3506	0.99989	0.59758
GO:0009886	post-embryonic animal morphogenesis	383	51	76.92	3497	0.99984	0.59861
GO:0006351	transcription, DNA-templated	954	160	191.6	3324	0.99743	0.60058
GO:0071711	basement membrane organization	21	6	4.22	552	0.23356	0.6045
GO:0016063	rhodopsin biosynthetic process	15	3	3.01	1230	0.60528	0.60528
GO:0048132	female germ-line stem cell asymmetric division	15	3	3.01	1231	0.60528	0.60528
GO:0060857	establishment of glial blood-brain barrier	15	3	3.01	1232	0.60528	0.60528
GO:0048477	oogenesis	492	59	98.81	3577	1	0.61737
GO:0042335	cuticle development	127	48	25.51	47	2.6e-06	0.61884
GO:0043966	histone H3 acetylation	26	5	5.22	1250	0.62099	0.62099
GO:0050794	regulation of cellular process	3040	523	610.54	3581	1	0.62334
GO:0071705	nitrogen compound transport	577	118	115.88	924	0.42737	0.62606
GO:0008582	regulation of synaptic assembly at neuromuscular junction	97	10	19.48	3296	0.99684	0.62621
GO:0090502	RNA phosphodiester bond hydrolysis, endonucleolytic	20	5	4.02	810	0.37395	0.6265
GO:0007031	peroxisome organization	19	4	3.82	1108	0.5487	0.62678
GO:0007469	antennal development	19	4	3.82	1109	0.5487	0.62678
GO:0006094	gluconeogenesis	10	2	2.01	1256	0.62685	0.62685
GO:0006570	tyrosine metabolic process	10	2	2.01	1257	0.62685	0.62685
GO:0010823	negative regulation of mitochondrion organization	10	2	2.01	1258	0.62685	0.62685
GO:0016925	protein sumoylation	10	2	2.01	1259	0.62685	0.62685
GO:0030723	ovarian fusome organization	10	2	2.01	1260	0.62685	0.62685
GO:0032924	activin receptor signaling pathway	10	2	2.01	1261	0.62685	0.62685
GO:0035289	posterior head segmentation	10	2	2.01	1262	0.62685	0.62685
GO:0045175	basal protein localization	10	2	2.01	1263	0.62685	0.62685
GO:0045314	regulation of compound eye photoreceptor development	10	2	2.01	1264	0.62685	0.62685
GO:0070936	protein K48-linked ubiquitination	10	2	2.01	1265	0.62685	0.62685
GO:0071028	nuclear mRNA surveillance	10	2	2.01	1266	0.62685	0.62685
GO:0071480	cellular response to gamma radiation	10	2	2.01	1267	0.62685	0.62685
GO:1904262	negative regulation of TORC1 signaling	10	2	2.01	1268	0.62685	0.62685
GO:2000035	regulation of stem cell division	10	2	2.01	1269	0.62685	0.62685
GO:2000274	regulation of epithelial cell migration, open tracheal system	10	2	2.01	1270	0.62685	0.62685
GO:0003015	heart process	37	7	7.43	1296	0.63533	0.627
GO:0009636	response to toxic substance	52	10	10.44	1244	0.61627	0.627
GO:0006898	receptor-mediated endocytosis	61	11	12.25	1571	0.70501	0.62728
GO:0035071	salivary gland cell autophagic cell death	22	3	4.42	2159	0.84806	0.62734
GO:0019731	antibacterial humoral response	40	6	8.03	2140	0.84237	0.62756
GO:0006405	RNA export from nucleus	45	7	9.04	2055	0.82737	0.62756
GO:1902905	positive regulation of supramolecular fiber organization	41	6	8.23	2179	0.85926	0.62763
GO:0051321	meiotic cell cycle	177	20	35.55	3434	0.9994	0.63235
GO:0001666	response to hypoxia	46	10	9.24	942	0.44716	0.63298
GO:0016239	positive regulation of macroautophagy	21	4	4.22	1289	0.63347	0.63347
GO:0045792	negative regulation of cell size	21	4	4.22	1290	0.63347	0.63347
GO:0030031	cell projection assembly	168	13	33.74	3562	1	0.63417
GO:0030833	regulation of actin filament polymerization	53	9	10.64	1788	0.76461	0.63418
GO:0001745	compound eye morphogenesis	268	50	53.82	1764	0.74589	0.64447
GO:0042593	glucose homeostasis	44	8	8.84	1535	0.68253	0.64481
GO:0006518	peptide metabolic process	531	209	106.64	6	3.2e-26	0.64627
GO:1901576	organic substance biosynthetic process	2059	494	413.52	37	3.3e-07	0.64839
GO:0006414	translational elongation	31	11	6.23	214	0.03338	0.64931
GO:0000079	regulation of cyclin-dependent protein serine/threonine kinase activity	16	3	3.21	1307	0.65145	0.65145
GO:0007160	cell-matrix adhesion	16	3	3.21	1308	0.65145	0.65145
GO:0016360	sensory organ precursor cell fate determination	16	3	3.21	1309	0.65145	0.65145
GO:0051642	centrosome localization	16	3	3.21	1310	0.65145	0.65145
GO:0048489	synaptic vesicle transport	21	4	4.22	1291	0.63347	0.65145
GO:0050806	positive regulation of synaptic transmission	23	4	4.62	1573	0.7072	0.65162
GO:0045926	negative regulation of growth	96	12	19.28	3048	0.98162	0.65448
GO:0008344	adult locomotory behavior	74	16	14.86	851	0.41547	0.65458
GO:0009948	anterior/posterior axis specification	116	14	23.3	3191	0.99201	0.65536
GO:0035332	positive regulation of hippo signaling	27	5	5.42	1327	0.65626	0.65626
GO:0007186	G protein-coupled receptor signaling pathway	183	45	36.75	290	0.07665	0.65944
GO:0007169	transmembrane receptor protein tyrosine kinase signaling pathway	189	28	37.96	2979	0.97588	0.66159
GO:0032482	Rab protein signal transduction	38	7	7.63	1335	0.66476	0.66476
GO:0030154	cell differentiation	1366	210	274.34	3576	1	0.67026
GO:1901137	carbohydrate derivative biosynthetic process	267	68	53.62	169	0.01756	0.6706
GO:0071214	cellular response to abiotic stimulus	65	20	13.05	193	0.02676	0.67246
GO:0031124	mRNA 3'-end processing	37	14	7.43	137	0.00949	0.67256
GO:0007173	epidermal growth factor receptor signaling pathway	61	9	12.25	2355	0.88903	0.67315
GO:0006469	negative regulation of protein kinase activity	22	8	4.42	250	0.05712	0.67327
GO:0042045	epithelial fluid transport	20	7	4.02	300	0.08805	0.67341
GO:0070897	transcription preinitiation complex assembly	21	7	4.22	343	0.11017	0.67346
GO:0031365	N-terminal protein amino acid modification	17	6	3.41	337	0.1072	0.67351
GO:0006165	nucleoside diphosphate phosphorylation	32	9	6.43	460	0.17741	0.67351
GO:0042886	amide transport	24	7	4.82	473	0.19157	0.6736
GO:0072350	tricarboxylic acid metabolic process	12	4	2.41	524	0.20753	0.67374
GO:0006813	potassium ion transport	62	14	12.45	803	0.35905	0.67375
GO:0042325	regulation of phosphorylation	132	28	26.51	848	0.40642	0.67376
GO:0006084	acetyl-CoA metabolic process	11	3	2.21	824	0.38537	0.67393
GO:0006817	phosphate ion transport	18	4	3.62	1064	0.50267	0.67403
GO:0050772	positive regulation of axonogenesis	19	4	3.82	1110	0.5487	0.67408
GO:0050920	regulation of chemotaxis	24	5	4.82	1103	0.54438	0.67408
GO:0001963	synaptic transmission, dopaminergic	5	1	1	1346	0.67412	0.67412
GO:0002809	negative regulation of antibacterial peptide biosynthetic process	5	1	1	1347	0.67412	0.67412
GO:0006117	acetaldehyde metabolic process	5	1	1	1348	0.67412	0.67412
GO:0006304	DNA modification	5	1	1	1349	0.67412	0.67412
GO:0006359	regulation of transcription by RNA polymerase III	5	1	1	1350	0.67412	0.67412
GO:0006516	glycoprotein catabolic process	5	1	1	1351	0.67412	0.67412
GO:0006538	glutamate catabolic process	5	1	1	1352	0.67412	0.67412
GO:0006551	leucine metabolic process	5	1	1	1353	0.67412	0.67412
GO:0006563	L-serine metabolic process	5	1	1	1354	0.67412	0.67412
GO:0006573	valine metabolic process	5	1	1	1355	0.67412	0.67412
GO:0006654	phosphatidic acid biosynthetic process	5	1	1	1356	0.67412	0.67412
GO:0006655	phosphatidylglycerol biosynthetic process	5	1	1	1357	0.67412	0.67412
GO:0006719	juvenile hormone catabolic process	5	1	1	1358	0.67412	0.67412
GO:0006777	Mo-molybdopterin cofactor biosynthetic process	5	1	1	1359	0.67412	0.67412
GO:0006901	vesicle coating	5	1	1	1360	0.67412	0.67412
GO:0006995	cellular response to nitrogen starvation	5	1	1	1361	0.67412	0.67412
GO:0007366	periodic partitioning by pair rule gene	5	1	1	1362	0.67412	0.67412
GO:0007521	muscle cell fate determination	5	1	1	1363	0.67412	0.67412
GO:0007553	regulation of ecdysteroid metabolic process	5	1	1	1364	0.67412	0.67412
GO:0007589	body fluid secretion	5	1	1	1365	0.67412	0.67412
GO:0007604	phototransduction, UV	5	1	1	1366	0.67412	0.67412
GO:0009209	pyrimidine ribonucleoside triphosphate biosynthetic process	5	1	1	1367	0.67412	0.67412
GO:0009396	folic acid-containing compound biosynthetic process	5	1	1	1368	0.67412	0.67412
GO:0010032	meiotic chromosome condensation	5	1	1	1369	0.67412	0.67412
GO:0010559	regulation of glycoprotein biosynthetic process	5	1	1	1370	0.67412	0.67412
GO:0010566	regulation of ketone biosynthetic process	5	1	1	1371	0.67412	0.67412
GO:0010866	regulation of triglyceride biosynthetic process	5	1	1	1372	0.67412	0.67412
GO:0014812	muscle cell migration	5	1	1	1373	0.67412	0.67412
GO:0015014	heparan sulfate proteoglycan biosynthetic process, polysaccharide chain biosynthetic process	5	1	1	1374	0.67412	0.67412
GO:0015868	purine ribonucleotide transport	5	1	1	1375	0.67412	0.67412
GO:0016540	protein autoprocessing	5	1	1	1376	0.67412	0.67412
GO:0017121	plasma membrane phospholipid scrambling	5	1	1	1377	0.67412	0.67412
GO:0019184	nonribosomal peptide biosynthetic process	5	1	1	1378	0.67412	0.67412
GO:0021954	central nervous system neuron development	5	1	1	1379	0.67412	0.67412
GO:0031053	primary miRNA processing	5	1	1	1380	0.67412	0.67412
GO:0031054	pre-miRNA processing	5	1	1	1381	0.67412	0.67412
GO:0031397	negative regulation of protein ubiquitination	5	1	1	1382	0.67412	0.67412
GO:0031509	subtelomeric heterochromatin assembly	5	1	1	1383	0.67412	0.67412
GO:0032515	negative regulation of phosphoprotein phosphatase activity	5	1	1	1384	0.67412	0.67412
GO:0032528	microvillus organization	5	1	1	1385	0.67412	0.67412
GO:0032790	ribosome disassembly	5	1	1	1386	0.67412	0.67412
GO:0034109	homotypic cell-cell adhesion	5	1	1	1387	0.67412	0.67412
GO:0034497	protein localization to phagophore assembly site	5	1	1	1388	0.67412	0.67412
GO:0034514	mitochondrial unfolded protein response	5	1	1	1389	0.67412	0.67412
GO:0035009	negative regulation of melanization defense response	5	1	1	1390	0.67412	0.67412
GO:0035066	positive regulation of histone acetylation	5	1	1	1391	0.67412	0.67412
GO:0035094	response to nicotine	5	1	1	1392	0.67412	0.67412
GO:0035154	terminal cell fate specification, open tracheal system	5	1	1	1393	0.67412	0.67412
GO:0035161	imaginal disc lineage restriction	5	1	1	1394	0.67412	0.67412
GO:0035284	brain segmentation	5	1	1	1395	0.67412	0.67412
GO:0035310	notum cell fate specification	5	1	1	1396	0.67412	0.67412
GO:0036265	RNA (guanine-N7)-methylation	5	1	1	1397	0.67412	0.67412
GO:0038001	paracrine signaling	5	1	1	1398	0.67412	0.67412
GO:0038061	NIK/NF-kappaB signaling	5	1	1	1399	0.67412	0.67412
GO:0042065	glial cell growth	5	1	1	1400	0.67412	0.67412
GO:0042136	neurotransmitter biosynthetic process	5	1	1	1401	0.67412	0.67412
GO:0042430	indole-containing compound metabolic process	5	1	1	1402	0.67412	0.67412
GO:0042760	very long-chain fatty acid catabolic process	5	1	1	1403	0.67412	0.67412
GO:0042994	cytoplasmic sequestering of transcription factor	5	1	1	1404	0.67412	0.67412
GO:0043255	regulation of carbohydrate biosynthetic process	5	1	1	1405	0.67412	0.67412
GO:0043555	regulation of translation in response to stress	5	1	1	1406	0.67412	0.67412
GO:0045004	DNA replication proofreading	5	1	1	1407	0.67412	0.67412
GO:0045041	protein import into mitochondrial intermembrane space	5	1	1	1408	0.67412	0.67412
GO:0045048	protein insertion into ER membrane	5	1	1	1409	0.67412	0.67412
GO:0045743	positive regulation of fibroblast growth factor receptor signaling pathway	5	1	1	1410	0.67412	0.67412
GO:0045921	positive regulation of exocytosis	5	1	1	1411	0.67412	0.67412
GO:0045947	negative regulation of translational initiation	5	1	1	1412	0.67412	0.67412
GO:0046184	aldehyde biosynthetic process	5	1	1	1413	0.67412	0.67412
GO:0046209	nitric oxide metabolic process	5	1	1	1414	0.67412	0.67412
GO:0046477	glycosylceramide catabolic process	5	1	1	1415	0.67412	0.67412
GO:0046833	positive regulation of RNA export from nucleus	5	1	1	1416	0.67412	0.67412
GO:0048052	R1/R6 cell differentiation	5	1	1	1417	0.67412	0.67412
GO:0048087	positive regulation of developmental pigmentation	5	1	1	1418	0.67412	0.67412
GO:0048104	establishment of body hair or bristle planar orientation	5	1	1	1419	0.67412	0.67412
GO:0048199	vesicle targeting, to, from or within Golgi	5	1	1	1420	0.67412	0.67412
GO:0048728	proboscis development	5	1	1	1421	0.67412	0.67412
GO:0048854	brain morphogenesis	5	1	1	1422	0.67412	0.67412
GO:0051131	chaperone-mediated protein complex assembly	5	1	1	1423	0.67412	0.67412
GO:0051177	meiotic sister chromatid cohesion	5	1	1	1424	0.67412	0.67412
GO:0051282	regulation of sequestering of calcium ion	5	1	1	1425	0.67412	0.67412
GO:0051295	establishment of meiotic spindle localization	5	1	1	1426	0.67412	0.67412
GO:0051447	negative regulation of meiotic cell cycle	5	1	1	1427	0.67412	0.67412
GO:0051764	actin crosslink formation	5	1	1	1428	0.67412	0.67412
GO:0051791	medium-chain fatty acid metabolic process	5	1	1	1429	0.67412	0.67412
GO:0060079	excitatory postsynaptic potential	5	1	1	1430	0.67412	0.67412
GO:0060261	positive regulation of transcription initiation from RNA polymerase II promoter	5	1	1	1431	0.67412	0.67412
GO:0060323	head morphogenesis	5	1	1	1432	0.67412	0.67412
GO:0060996	dendritic spine development	5	1	1	1433	0.67412	0.67412
GO:0061864	basement membrane constituent secretion	5	1	1	1434	0.67412	0.67412
GO:0062149	detection of stimulus involved in sensory perception of pain	5	1	1	1435	0.67412	0.67412
GO:0070131	positive regulation of mitochondrial translation	5	1	1	1436	0.67412	0.67412
GO:0070262	peptidyl-serine dephosphorylation	5	1	1	1437	0.67412	0.67412
GO:0070734	histone H3-K27 methylation	5	1	1	1438	0.67412	0.67412
GO:0071243	cellular response to arsenic-containing substance	5	1	1	1439	0.67412	0.67412
GO:0071260	cellular response to mechanical stimulus	5	1	1	1440	0.67412	0.67412
GO:0071276	cellular response to cadmium ion	5	1	1	1441	0.67412	0.67412
GO:0071907	determination of digestive tract left/right asymmetry	5	1	1	1442	0.67412	0.67412
GO:0090435	protein localization to nuclear envelope	5	1	1	1443	0.67412	0.67412
GO:0090481	pyrimidine nucleotide-sugar transmembrane transport	5	1	1	1444	0.67412	0.67412
GO:0097345	mitochondrial outer membrane permeabilization	5	1	1	1445	0.67412	0.67412
GO:0098908	regulation of neuronal action potential	5	1	1	1446	0.67412	0.67412
GO:0099517	synaptic vesicle transport along microtubule	5	1	1	1447	0.67412	0.67412
GO:1900087	positive regulation of G1/S transition of mitotic cell cycle	5	1	1	1448	0.67412	0.67412
GO:1901216	positive regulation of neuron death	5	1	1	1449	0.67412	0.67412
GO:1901475	pyruvate transmembrane transport	5	1	1	1450	0.67412	0.67412
GO:1901642	nucleoside transmembrane transport	5	1	1	1451	0.67412	0.67412
GO:1904659	glucose transmembrane transport	5	1	1	1452	0.67412	0.67412
GO:1990399	epithelium regeneration	5	1	1	1453	0.67412	0.67412
GO:2000434	regulation of protein neddylation	5	1	1	1454	0.67412	0.67412
GO:2000573	positive regulation of DNA biosynthetic process	5	1	1	1455	0.67412	0.67412
GO:2001242	regulation of intrinsic apoptotic signaling pathway	5	1	1	1456	0.67412	0.67412
GO:0050777	negative regulation of immune response	50	10	10.04	1140	0.56242	0.67413
GO:0031333	negative regulation of protein-containing complex assembly	23	4	4.62	1574	0.7072	0.67427
GO:0048619	embryonic hindgut morphogenesis	41	7	8.23	1761	0.74386	0.67441
GO:0060795	cell fate commitment involved in formation of primary germ layer	17	2	3.41	2316	0.88361	0.67446
GO:2001252	positive regulation of chromosome organization	17	2	3.41	2317	0.88361	0.67446
GO:0031445	regulation of heterochromatin assembly	18	2	3.62	2411	0.90259	0.6745
GO:0007620	copulation	28	4	5.62	2146	0.84281	0.67451
GO:0014065	phosphatidylinositol 3-kinase signaling	20	2	4.02	2584	0.93218	0.6746
GO:0040014	regulation of multicellular organism growth	40	6	8.03	2141	0.84237	0.6746
GO:0002807	positive regulation of antimicrobial peptide biosynthetic process	28	3	5.62	2667	0.94035	0.67474
GO:0060180	female mating behavior	38	5	7.63	2438	0.90404	0.67474
GO:0061061	muscle structure development	183	34	36.75	1599	0.72412	0.67479
GO:0017145	stem cell division	50	7	10.04	2407	0.89978	0.67484
GO:0030706	germarium-derived oocyte differentiation	31	3	6.23	2847	0.96365	0.67489
GO:0045216	cell-cell junction organization	71	11	14.26	2279	0.87033	0.6749
GO:0007530	sex determination	27	2	5.42	3050	0.98183	0.67493
GO:0019730	antimicrobial humoral response	82	13	16.47	2212	0.86578	0.67495
GO:0033993	response to lipid	47	5	9.44	2945	0.97244	0.67517
GO:0061640	cytoskeleton-dependent cytokinesis	83	12	16.67	2572	0.9275	0.67523
GO:0007224	smoothened signaling pathway	84	12	16.87	2650	0.93425	0.67528
GO:0031047	gene silencing by RNA	55	6	11.05	2989	0.9766	0.67532
GO:0097305	response to alcohol	106	16	21.29	2560	0.92515	0.67538
GO:0051306	mitotic sister chromatid separation	37	2	7.43	3326	0.99747	0.67541
GO:0045664	regulation of neuron differentiation	65	7	13.05	3096	0.98498	0.67556
GO:0070828	heterochromatin organization	89	10	17.87	3174	0.99098	0.676
GO:0045786	negative regulation of cell cycle	90	10	18.08	3192	0.99206	0.67605
GO:0008610	lipid biosynthetic process	233	36	46.79	2943	0.97242	0.67674
GO:0071702	organic substance transport	719	133	144.4	2296	0.87698	0.67706
GO:0051130	positive regulation of cellular component organization	236	32	47.4	3295	0.99683	0.67785
GO:0009890	negative regulation of biosynthetic process	334	51	67.08	3183	0.99119	0.67806
GO:0006139	nucleobase-containing compound metabolic process	2023	393	406.29	2015	0.80891	0.67823
GO:0002165	instar larval or pupal development	457	71	91.78	3269	0.99561	0.67928
GO:0060548	negative regulation of cell death	118	26	23.7	724	0.33174	0.67964
GO:0030097	hemopoiesis	71	16	14.26	786	0.34681	0.67984
GO:0019915	lipid storage	55	11	11.05	1137	0.56013	0.68045
GO:0006767	water-soluble vitamin metabolic process	11	2	2.21	1504	0.68051	0.68051
GO:0006879	cellular iron ion homeostasis	11	2	2.21	1505	0.68051	0.68051
GO:0007615	anesthesia-resistant memory	11	2	2.21	1506	0.68051	0.68051
GO:0007628	adult walking behavior	11	2	2.21	1507	0.68051	0.68051
GO:0008089	anterograde axonal transport	11	2	2.21	1508	0.68051	0.68051
GO:0008585	female gonad development	11	2	2.21	1509	0.68051	0.68051
GO:0009084	glutamine family amino acid biosynthetic process	11	2	2.21	1510	0.68051	0.68051
GO:0010888	negative regulation of lipid storage	11	2	2.21	1511	0.68051	0.68051
GO:0016321	female meiosis chromosome segregation	11	2	2.21	1512	0.68051	0.68051
GO:0035158	regulation of tube diameter, open tracheal system	11	2	2.21	1513	0.68051	0.68051
GO:0042417	dopamine metabolic process	11	2	2.21	1514	0.68051	0.68051
GO:0048082	regulation of adult chitin-containing cuticle pigmentation	11	2	2.21	1515	0.68051	0.68051
GO:0061343	cell adhesion involved in heart morphogenesis	11	2	2.21	1516	0.68051	0.68051
GO:0051495	positive regulation of cytoskeleton organization	43	6	8.64	2350	0.88856	0.68134
GO:0045787	positive regulation of cell cycle	60	9	12.05	2300	0.87728	0.68148
GO:0009611	response to wounding	102	14	20.49	2856	0.96385	0.68267
GO:1902533	positive regulation of intracellular signal transduction	163	26	32.74	2564	0.92664	0.68277
GO:0033043	regulation of organelle organization	294	37	59.05	3487	0.99978	0.68814
GO:0009966	regulation of signal transduction	675	108	135.56	3350	0.99797	0.69051
GO:0018205	peptidyl-lysine modification	150	31	30.13	967	0.46146	0.69308
GO:0006270	DNA replication initiation	17	3	3.41	1548	0.69362	0.69362
GO:0006491	N-glycan processing	17	3	3.41	1549	0.69362	0.69362
GO:0006727	ommochrome biosynthetic process	17	3	3.41	1550	0.69362	0.69362
GO:0051017	actin filament bundle assembly	30	5	6.03	1769	0.7488	0.69387
GO:0006006	glucose metabolic process	47	8	9.44	1773	0.75457	0.69404
GO:0061057	peptidoglycan recognition protein signaling pathway	43	5	8.64	2759	0.95115	0.69495
GO:0010468	regulation of gene expression	1309	220	262.89	3451	0.99953	0.69555
GO:0006644	phospholipid metabolic process	145	22	29.12	2746	0.94843	0.69643
GO:0048149	behavioral response to ethanol	50	9	10.04	1562	0.69842	0.69842
GO:0006470	protein dephosphorylation	107	19	21.49	1787	0.7625	0.70127
GO:0070983	dendrite guidance	23	4	4.62	1575	0.7072	0.7072
GO:0051726	regulation of cell cycle	263	35	52.82	3377	0.99862	0.71492
GO:0007281	germ cell development	599	70	120.3	3594	1	0.71524
GO:0098656	anion transmembrane transport	78	18	15.67	671	0.29429	0.71856
GO:0042059	negative regulation of epidermal growth factor receptor signaling pathway	29	5	5.82	1590	0.7202	0.7202
GO:0007427	epithelial cell migration, open tracheal system	39	7	7.83	1544	0.69269	0.72021
GO:0007443	Malpighian tubule morphogenesis	36	6	7.23	1778	0.75801	0.72041
GO:0055001	muscle cell development	54	14	10.85	463	0.18097	0.72651
GO:0019236	response to pheromone	17	5	3.41	556	0.24447	0.72703
GO:0007254	JNK cascade	72	15	14.46	987	0.48365	0.72737
GO:0000727	double-strand break repair via break-induced replication	12	2	2.41	1610	0.72768	0.72768
GO:0002027	regulation of heart rate	12	2	2.41	1611	0.72768	0.72768
GO:0002121	inter-male aggressive behavior	12	2	2.41	1612	0.72768	0.72768
GO:0006072	glycerol-3-phosphate metabolic process	12	2	2.41	1613	0.72768	0.72768
GO:0007412	axon target recognition	12	2	2.41	1614	0.72768	0.72768
GO:0007482	haltere development	12	2	2.41	1615	0.72768	0.72768
GO:0008366	axon ensheathment	12	2	2.41	1616	0.72768	0.72768
GO:0016572	histone phosphorylation	12	2	2.41	1617	0.72768	0.72768
GO:0018094	protein polyglycylation	12	2	2.41	1618	0.72768	0.72768
GO:0045433	male courtship behavior, veined wing generated song production	12	2	2.41	1619	0.72768	0.72768
GO:0048142	germarium-derived cystoblast division	12	2	2.41	1620	0.72768	0.72768
GO:0051180	vitamin transport	12	2	2.41	1621	0.72768	0.72768
GO:0090316	positive regulation of intracellular protein transport	12	2	2.41	1622	0.72768	0.72768
GO:0099558	maintenance of synapse structure	12	2	2.41	1623	0.72768	0.72768
GO:0042023	DNA endoreduplication	19	3	3.82	1792	0.76614	0.72781
GO:0030509	BMP signaling pathway	47	6	9.44	2578	0.93186	0.72867
GO:0022411	cellular component disassembly	132	22	26.51	2210	0.86485	0.72904
GO:0070507	regulation of microtubule cytoskeleton organization	38	3	7.63	3152	0.98916	0.72906
GO:0001752	compound eye photoreceptor fate commitment	65	15	13.05	695	0.318	0.73078
GO:0000132	establishment of mitotic spindle orientation	18	3	3.62	1640	0.7318	0.7318
GO:0090263	positive regulation of canonical Wnt signaling pathway	46	8	9.24	1648	0.73193	0.73193
GO:0051129	negative regulation of cellular component organization	142	14	28.52	3476	0.99969	0.73233
GO:0006397	mRNA processing	281	53	56.43	1596	0.72119	0.73297
GO:0016197	endosomal transport	107	12	21.49	3253	0.99504	0.73535
GO:0006915	apoptotic process	217	48	43.58	559	0.24782	0.73735
GO:0006626	protein targeting to mitochondrion	50	18	10.04	112	0.0064	0.73774
GO:0016486	peptide hormone processing	11	3	2.21	825	0.38537	0.73938
GO:0015800	acidic amino acid transport	12	3	2.41	933	0.44465	0.73943
GO:0000335	negative regulation of transposition, DNA-mediated	6	1	1.21	1654	0.73961	0.73961
GO:0000972	transcription-dependent tethering of RNA polymerase II gene DNA at nuclear periphery	6	1	1.21	1655	0.73961	0.73961
GO:0001775	cell activation	6	1	1.21	1656	0.73961	0.73961
GO:0002090	regulation of receptor internalization	6	1	1.21	1657	0.73961	0.73961
GO:0006154	adenosine catabolic process	6	1	1.21	1658	0.73961	0.73961
GO:0006398	mRNA 3'-end processing by stem-loop binding and cleavage	6	1	1.21	1659	0.73961	0.73961
GO:0006636	unsaturated fatty acid biosynthetic process	6	1	1.21	1660	0.73961	0.73961
GO:0006878	cellular copper ion homeostasis	6	1	1.21	1661	0.73961	0.73961
GO:0006954	inflammatory response	6	1	1.21	1662	0.73961	0.73961
GO:0007144	female meiosis I	6	1	1.21	1663	0.73961	0.73961
GO:0007312	oocyte nucleus migration involved in oocyte dorsal/ventral axis specification	6	1	1.21	1664	0.73961	0.73961
GO:0007348	regulation of syncytial blastoderm mitotic cell cycle	6	1	1.21	1665	0.73961	0.73961
GO:0007487	analia development	6	1	1.21	1666	0.73961	0.73961
GO:0007506	gonadal mesoderm development	6	1	1.21	1667	0.73961	0.73961
GO:0007516	hemocyte development	6	1	1.21	1668	0.73961	0.73961
GO:0009113	purine nucleobase biosynthetic process	6	1	1.21	1669	0.73961	0.73961
GO:0010259	multicellular organism aging	6	1	1.21	1670	0.73961	0.73961
GO:0015937	coenzyme A biosynthetic process	6	1	1.21	1671	0.73961	0.73961
GO:0016335	morphogenesis of larval imaginal disc epithelium	6	1	1.21	1672	0.73961	0.73961
GO:0018410	C-terminal protein amino acid modification	6	1	1.21	1673	0.73961	0.73961
GO:0018992	germ-line sex determination	6	1	1.21	1674	0.73961	0.73961
GO:0019359	nicotinamide nucleotide biosynthetic process	6	1	1.21	1675	0.73961	0.73961
GO:0019509	L-methionine salvage from methylthioadenosine	6	1	1.21	1676	0.73961	0.73961
GO:0031048	heterochromatin assembly by small RNA	6	1	1.21	1677	0.73961	0.73961
GO:0031061	negative regulation of histone methylation	6	1	1.21	1678	0.73961	0.73961
GO:0031281	positive regulation of cyclase activity	6	1	1.21	1679	0.73961	0.73961
GO:0032367	intracellular cholesterol transport	6	1	1.21	1680	0.73961	0.73961
GO:0032877	positive regulation of DNA endoreduplication	6	1	1.21	1681	0.73961	0.73961
GO:0033238	regulation of cellular amine metabolic process	6	1	1.21	1682	0.73961	0.73961
GO:0033683	nucleotide-excision repair, DNA incision	6	1	1.21	1683	0.73961	0.73961
GO:0034334	adherens junction maintenance	6	1	1.21	1684	0.73961	0.73961
GO:0035170	lymph gland crystal cell differentiation	6	1	1.21	1685	0.73961	0.73961
GO:0035207	negative regulation of hemocyte proliferation	6	1	1.21	1686	0.73961	0.73961
GO:0038066	p38MAPK cascade	6	1	1.21	1687	0.73961	0.73961
GO:0042676	compound eye cone cell fate commitment	6	1	1.21	1688	0.73961	0.73961
GO:0042982	amyloid precursor protein metabolic process	6	1	1.21	1689	0.73961	0.73961
GO:0043392	negative regulation of DNA binding	6	1	1.21	1690	0.73961	0.73961
GO:0043703	photoreceptor cell fate determination	6	1	1.21	1691	0.73961	0.73961
GO:0045677	negative regulation of R7 cell differentiation	6	1	1.21	1692	0.73961	0.73961
GO:0046339	diacylglycerol metabolic process	6	1	1.21	1693	0.73961	0.73961
GO:0048047	mating behavior, sex discrimination	6	1	1.21	1694	0.73961	0.73961
GO:0048172	regulation of short-term neuronal synaptic plasticity	6	1	1.21	1695	0.73961	0.73961
GO:0048262	determination of dorsal/ventral asymmetry	6	1	1.21	1696	0.73961	0.73961
GO:0048636	positive regulation of muscle organ development	6	1	1.21	1697	0.73961	0.73961
GO:0048865	stem cell fate commitment	6	1	1.21	1698	0.73961	0.73961
GO:0050482	arachidonic acid secretion	6	1	1.21	1699	0.73961	0.73961
GO:0050974	detection of mechanical stimulus involved in sensory perception	6	1	1.21	1700	0.73961	0.73961
GO:0051262	protein tetramerization	6	1	1.21	1701	0.73961	0.73961
GO:0051349	positive regulation of lyase activity	6	1	1.21	1702	0.73961	0.73961
GO:0051643	endoplasmic reticulum localization	6	1	1.21	1703	0.73961	0.73961
GO:0051898	negative regulation of protein kinase B signaling	6	1	1.21	1704	0.73961	0.73961
GO:0051966	regulation of synaptic transmission, glutamatergic	6	1	1.21	1705	0.73961	0.73961
GO:0060253	negative regulation of glial cell proliferation	6	1	1.21	1706	0.73961	0.73961
GO:0060571	morphogenesis of an epithelial fold	6	1	1.21	1707	0.73961	0.73961
GO:0060729	intestinal epithelial structure maintenance	6	1	1.21	1708	0.73961	0.73961
GO:0070265	necrotic cell death	6	1	1.21	1709	0.73961	0.73961
GO:0071051	polyadenylation-dependent snoRNA 3'-end processing	6	1	1.21	1710	0.73961	0.73961
GO:0071168	protein localization to chromatin	6	1	1.21	1711	0.73961	0.73961
GO:0090209	negative regulation of triglyceride metabolic process	6	1	1.21	1712	0.73961	0.73961
GO:0090277	positive regulation of peptide hormone secretion	6	1	1.21	1713	0.73961	0.73961
GO:0097061	dendritic spine organization	6	1	1.21	1714	0.73961	0.73961
GO:0097104	postsynaptic membrane assembly	6	1	1.21	1715	0.73961	0.73961
GO:0097120	receptor localization to synapse	6	1	1.21	1716	0.73961	0.73961
GO:0097206	nephrocyte filtration	6	1	1.21	1717	0.73961	0.73961
GO:0097688	glutamate receptor clustering	6	1	1.21	1718	0.73961	0.73961
GO:0097720	calcineurin-mediated signaling	6	1	1.21	1719	0.73961	0.73961
GO:0150008	bulk synaptic vesicle endocytosis	6	1	1.21	1720	0.73961	0.73961
GO:1901385	regulation of voltage-gated calcium channel activity	6	1	1.21	1721	0.73961	0.73961
GO:1901562	response to paraquat	6	1	1.21	1722	0.73961	0.73961
GO:1905897	regulation of response to endoplasmic reticulum stress	6	1	1.21	1723	0.73961	0.73961
GO:1990146	protein localization to rhabdomere	6	1	1.21	1724	0.73961	0.73961
GO:1990834	response to odorant	6	1	1.21	1725	0.73961	0.73961
GO:2001022	positive regulation of response to DNA damage stimulus	6	1	1.21	1726	0.73961	0.73961
GO:0043433	negative regulation of DNA-binding transcription factor activity	11	2	2.21	1517	0.68051	0.73961
GO:0046824	positive regulation of nucleocytoplasmic transport	11	2	2.21	1518	0.68051	0.73961
GO:0047496	vesicle transport along microtubule	11	2	2.21	1519	0.68051	0.73961
GO:0009072	aromatic amino acid family metabolic process	16	3	3.21	1311	0.65145	0.73961
GO:0022600	digestive system process	12	2	2.41	1624	0.72768	0.73965
GO:0048168	regulation of neuronal synaptic plasticity	12	2	2.41	1625	0.72768	0.73965
GO:2000105	positive regulation of DNA-templated DNA replication	12	2	2.41	1626	0.72768	0.73965
GO:0008016	regulation of heart contraction	23	4	4.62	1576	0.7072	0.7397
GO:0035152	regulation of tube architecture, open tracheal system	78	15	15.67	1246	0.61991	0.73971
GO:0006401	RNA catabolic process	99	19	19.88	1287	0.62804	0.73976
GO:0000076	DNA replication checkpoint signaling	15	2	3.01	2109	0.83503	0.73979
GO:0090207	regulation of triglyceride metabolic process	15	2	3.01	2110	0.83503	0.73979
GO:0043280	positive regulation of cysteine-type endopeptidase activity involved in apoptotic process	16	2	3.21	2192	0.86126	0.73984
GO:0033157	regulation of intracellular protein transport	26	4	5.22	1957	0.7965	0.73984
GO:1990778	protein localization to cell periphery	62	11	12.45	1602	0.72599	0.73989
GO:0045324	late endosome to vacuole transport	19	2	3.82	2528	0.91864	0.73997
GO:0035023	regulation of Rho protein signal transduction	21	2	4.22	2688	0.94357	0.74006
GO:0048872	homeostasis of number of cells	31	4	6.23	2399	0.89543	0.74007
GO:0050768	negative regulation of neurogenesis	38	5	7.63	2439	0.90404	0.74016
GO:0000086	G2/M transition of mitotic cell cycle	36	4	7.23	2749	0.94935	0.7403
GO:0048588	developmental cell growth	65	8	13.05	2857	0.96452	0.74071
GO:0031669	cellular response to nutrient levels	85	11	17.07	2917	0.96872	0.74095
GO:0008595	anterior/posterior axis specification, embryo	98	11	19.68	3216	0.99332	0.74155
GO:0006302	double-strand break repair	80	10	16.07	2955	0.97295	0.74214
GO:0048598	embryonic morphogenesis	191	24	38.36	3343	0.99783	0.74287
GO:0007608	sensory perception of smell	50	8	10.04	2020	0.81423	0.74433
GO:0048523	negative regulation of cellular process	1060	156	212.88	3572	1	0.74812
GO:0008039	synaptic target recognition	45	6	9.04	2466	0.91251	0.7498
GO:0007274	neuromuscular synaptic transmission	75	13	15.06	1798	0.76688	0.75495
GO:0006396	RNA processing	548	124	110.06	277	0.0707	0.76399
GO:0090407	organophosphate biosynthetic process	224	54	44.99	291	0.07731	0.76575
GO:1902476	chloride transmembrane transport	19	3	3.82	1793	0.76614	0.76614
GO:0048814	regulation of dendrite morphogenesis	30	4	6.03	2303	0.87991	0.76659
GO:0006090	pyruvate metabolic process	40	10	8.03	654	0.27236	0.768
GO:0006479	protein methylation	77	16	15.46	988	0.48467	0.76845
GO:0009411	response to UV	25	5	5.02	1213	0.58364	0.76862
GO:0006611	protein export from nucleus	13	2	2.61	1809	0.7688	0.7688
GO:0007080	mitotic metaphase plate congression	13	2	2.61	1810	0.7688	0.7688
GO:0007479	leg disc proximal/distal pattern formation	13	2	2.61	1811	0.7688	0.7688
GO:0016081	synaptic vesicle docking	13	2	2.61	1812	0.7688	0.7688
GO:0016973	poly(A)+ mRNA export from nucleus	13	2	2.61	1813	0.7688	0.7688
GO:0018230	peptidyl-L-cysteine S-palmitoylation	13	2	2.61	1814	0.7688	0.7688
GO:0040015	negative regulation of multicellular organism growth	13	2	2.61	1815	0.7688	0.7688
GO:0045196	establishment or maintenance of neuroblast polarity	13	2	2.61	1816	0.7688	0.7688
GO:0060395	SMAD protein signal transduction	13	2	2.61	1817	0.7688	0.7688
GO:0007099	centriole replication	25	4	5.02	1834	0.7695	0.7695
GO:0007494	midgut development	25	4	5.02	1835	0.7695	0.7695
GO:0016318	ommatidial rotation	25	4	5.02	1836	0.7695	0.7695
GO:0031122	cytoplasmic microtubule organization	25	4	5.02	1837	0.7695	0.7695
GO:0006641	triglyceride metabolic process	37	4	7.43	2785	0.95644	0.76967
GO:0030866	cortical actin cytoskeleton organization	48	5	9.64	2983	0.97621	0.77105
GO:0006974	cellular response to DNA damage stimulus	207	27	41.57	3312	0.9972	0.77318
GO:0016573	histone acetylation	77	16	15.46	989	0.48467	0.77433
GO:0048488	synaptic vesicle endocytosis	40	7	8.03	1585	0.71907	0.77507
GO:0072499	photoreceptor cell axon guidance	31	5	6.23	1846	0.77516	0.77516
GO:0045893	positive regulation of transcription, DNA-templated	340	47	68.28	3412	0.99913	0.77535
GO:0010033	response to organic substance	469	69	94.19	3415	0.99917	0.77671
GO:1901566	organonitrogen compound biosynthetic process	891	289	178.94	10	2.2e-20	0.77945
GO:0032436	positive regulation of proteasomal ubiquitin-dependent protein catabolic process	43	7	8.64	1866	0.7887	0.7887
GO:0048024	regulation of mRNA splicing, via spliceosome	83	19	16.67	674	0.30021	0.79136
GO:0034637	cellular carbohydrate biosynthetic process	21	6	4.22	553	0.23356	0.79148
GO:0007631	feeding behavior	44	10	8.84	833	0.38784	0.79161
GO:0046328	regulation of JNK cascade	60	13	12.05	925	0.4299	0.79165
GO:0031062	positive regulation of histone methylation	12	3	2.41	934	0.44465	0.79173
GO:0061355	Wnt protein secretion	15	3	3.01	1233	0.60528	0.79186
GO:0030837	negative regulation of actin filament polymerization	16	3	3.21	1312	0.65145	0.7919
GO:0006071	glycerol metabolic process	7	1	1.41	1870	0.79194	0.79194
GO:0006384	transcription initiation from RNA polymerase III promoter	7	1	1.41	1871	0.79194	0.79194
GO:0006525	arginine metabolic process	7	1	1.41	1872	0.79194	0.79194
GO:0006964	positive regulation of biosynthetic process of antibacterial peptides active against Gram-negative b...	7	1	1.41	1873	0.79194	0.79194
GO:0007130	synaptonemal complex assembly	7	1	1.41	1874	0.79194	0.79194
GO:0007395	dorsal closure, spreading of leading edge cells	7	1	1.41	1875	0.79194	0.79194
GO:0007415	defasciculation of motor neuron axon	7	1	1.41	1876	0.79194	0.79194
GO:0007418	ventral midline development	7	1	1.41	1877	0.79194	0.79194
GO:0007438	oenocyte development	7	1	1.41	1878	0.79194	0.79194
GO:0007492	endoderm development	7	1	1.41	1879	0.79194	0.79194
GO:0007523	larval visceral muscle development	7	1	1.41	1880	0.79194	0.79194
GO:0007539	primary sex determination, soma	7	1	1.41	1881	0.79194	0.79194
GO:0008584	male gonad development	7	1	1.41	1882	0.79194	0.79194
GO:0010586	miRNA metabolic process	7	1	1.41	1883	0.79194	0.79194
GO:0010810	regulation of cell-substrate adhesion	7	1	1.41	1884	0.79194	0.79194
GO:0014068	positive regulation of phosphatidylinositol 3-kinase signaling	7	1	1.41	1885	0.79194	0.79194
GO:0016204	determination of muscle attachment site	7	1	1.41	1886	0.79194	0.79194
GO:0016558	protein import into peroxisome matrix	7	1	1.41	1887	0.79194	0.79194
GO:0018027	peptidyl-lysine dimethylation	7	1	1.41	1888	0.79194	0.79194
GO:0031116	positive regulation of microtubule polymerization	7	1	1.41	1889	0.79194	0.79194
GO:0031638	zymogen activation	7	1	1.41	1890	0.79194	0.79194
GO:0032233	positive regulation of actin filament bundle assembly	7	1	1.41	1891	0.79194	0.79194
GO:0034501	protein localization to kinetochore	7	1	1.41	1892	0.79194	0.79194
GO:0035202	tracheal pit formation in open tracheal system	7	1	1.41	1893	0.79194	0.79194
GO:0035224	genital disc anterior/posterior pattern formation	7	1	1.41	1894	0.79194	0.79194
GO:0035262	gonad morphogenesis	7	1	1.41	1895	0.79194	0.79194
GO:0035292	specification of segmental identity, trunk	7	1	1.41	1896	0.79194	0.79194
GO:0036090	cleavage furrow ingression	7	1	1.41	1897	0.79194	0.79194
GO:0038203	TORC2 signaling	7	1	1.41	1898	0.79194	0.79194
GO:0040020	regulation of meiotic nuclear division	7	1	1.41	1899	0.79194	0.79194
GO:0043243	positive regulation of protein-containing complex disassembly	7	1	1.41	1900	0.79194	0.79194
GO:0043519	regulation of myosin II filament organization	7	1	1.41	1901	0.79194	0.79194
GO:0043984	histone H4-K16 acetylation	7	1	1.41	1902	0.79194	0.79194
GO:0045819	positive regulation of glycogen catabolic process	7	1	1.41	1903	0.79194	0.79194
GO:0046103	inosine biosynthetic process	7	1	1.41	1904	0.79194	0.79194
GO:0048567	ectodermal digestive tract morphogenesis	7	1	1.41	1905	0.79194	0.79194
GO:0048680	positive regulation of axon regeneration	7	1	1.41	1906	0.79194	0.79194
GO:0051928	positive regulation of calcium ion transport	7	1	1.41	1907	0.79194	0.79194
GO:0060213	positive regulation of nuclear-transcribed mRNA poly(A) tail shortening	7	1	1.41	1908	0.79194	0.79194
GO:0060964	regulation of miRNA-mediated gene silencing	7	1	1.41	1909	0.79194	0.79194
GO:0061331	epithelial cell proliferation involved in Malpighian tubule morphogenesis	7	1	1.41	1910	0.79194	0.79194
GO:0080188	gene silencing by RNA-directed DNA methylation	7	1	1.41	1911	0.79194	0.79194
GO:0090114	COPII-coated vesicle budding	7	1	1.41	1912	0.79194	0.79194
GO:0090141	positive regulation of mitochondrial fission	7	1	1.41	1913	0.79194	0.79194
GO:0090309	positive regulation of DNA methylation-dependent heterochromatin assembly	7	1	1.41	1914	0.79194	0.79194
GO:0097105	presynaptic membrane assembly	7	1	1.41	1915	0.79194	0.79194
GO:0098586	cellular response to virus	7	1	1.41	1916	0.79194	0.79194
GO:0098700	neurotransmitter loading into synaptic vesicle	7	1	1.41	1917	0.79194	0.79194
GO:0110154	RNA decapping	7	1	1.41	1918	0.79194	0.79194
GO:1900075	positive regulation of neuromuscular synaptic transmission	7	1	1.41	1919	0.79194	0.79194
GO:1900182	positive regulation of protein localization to nucleus	7	1	1.41	1920	0.79194	0.79194
GO:1903035	negative regulation of response to wounding	7	1	1.41	1921	0.79194	0.79194
GO:2000252	negative regulation of feeding behavior	7	1	1.41	1922	0.79194	0.79194
GO:2000253	positive regulation of feeding behavior	7	1	1.41	1923	0.79194	0.79194
GO:0002785	negative regulation of antimicrobial peptide production	12	2	2.41	1627	0.72768	0.79194
GO:0035309	wing and notum subfield formation	12	2	2.41	1628	0.72768	0.79194
GO:0009166	nucleotide catabolic process	17	3	3.41	1551	0.69362	0.79194
GO:0007568	aging	13	2	2.61	1818	0.7688	0.79198
GO:0140056	organelle localization by membrane tethering	28	5	5.62	1541	0.68935	0.79199
GO:0007289	spermatid nucleus differentiation	15	2	3.01	2111	0.83503	0.79207
GO:0051445	regulation of meiotic cell cycle	15	2	3.01	2112	0.83503	0.79207
GO:0031644	regulation of nervous system process	21	3	4.22	2040	0.82402	0.79211
GO:0046165	alcohol biosynthetic process	37	6	7.43	1858	0.78176	0.79216
GO:0003383	apical constriction	18	2	3.62	2412	0.90259	0.7922
GO:0007442	hindgut morphogenesis	48	8	9.64	1854	0.77582	0.7922
GO:0003382	epithelial cell morphogenesis	25	3	5.02	2431	0.90379	0.79228
GO:0045185	maintenance of protein location	26	3	5.22	2520	0.91779	0.79232
GO:0007277	pole cell development	24	2	4.82	2900	0.96778	0.79245
GO:0072348	sulfur compound transport	24	2	4.82	2901	0.96778	0.79245
GO:0045570	regulation of imaginal disc growth	35	4	7.03	2680	0.94121	0.7925
GO:0035329	hippo signaling	70	11	14.06	2176	0.8581	0.7925
GO:0019752	carboxylic acid metabolic process	345	66	69.29	1559	0.69505	0.79258
GO:0030334	regulation of cell migration	73	10	14.66	2679	0.94077	0.79285
GO:0042461	photoreceptor cell development	98	15	19.68	2450	0.90921	0.79285
GO:0032787	monocarboxylic acid metabolic process	174	28	34.95	2561	0.92577	0.79335
GO:0032869	cellular response to insulin stimulus	69	6	13.86	3305	0.99708	0.79352
GO:0048515	spermatid differentiation	103	11	20.69	3289	0.99648	0.79392
GO:0045087	innate immune response	165	20	33.14	3333	0.99763	0.7949
GO:0046907	intracellular transport	599	100	120.3	3127	0.98737	0.79642
GO:0035149	lumen formation, open tracheal system	26	4	5.22	1958	0.7965	0.7965
GO:0050830	defense response to Gram-positive bacterium	26	4	5.22	1959	0.7965	0.7965
GO:0035317	imaginal disc-derived wing hair organization	42	8	8.44	1285	0.62783	0.79659
GO:0006334	nucleosome assembly	20	3	4.02	1965	0.7968	0.7968
GO:0007413	axonal fasciculation	20	3	4.02	1966	0.7968	0.7968
GO:0035050	embryonic heart tube development	20	3	4.02	1967	0.7968	0.7968
GO:0046692	sperm competition	20	3	4.02	1968	0.7968	0.7968
GO:1905515	non-motile cilium assembly	20	3	4.02	1969	0.7968	0.7968
GO:2000736	regulation of stem cell differentiation	30	4	6.03	2304	0.87991	0.79715
GO:0042067	establishment of ommatidial planar polarity	45	7	9.04	2056	0.82737	0.79716
GO:0051254	positive regulation of RNA metabolic process	382	52	76.72	3478	0.9997	0.79726
GO:0042752	regulation of circadian rhythm	82	13	16.47	2213	0.86578	0.79767
GO:0002225	positive regulation of antimicrobial peptide production	48	6	9.64	2661	0.94003	0.79773
GO:0002009	morphogenesis of an epithelium	485	65	97.4	3530	0.99997	0.799
GO:0072659	protein localization to plasma membrane	54	10	10.85	1337	0.66657	0.79909
GO:0006606	protein import into nucleus	52	9	10.44	1758	0.74377	0.79936
GO:0009653	anatomical structure morphogenesis	1227	199	246.42	3510	0.99992	0.80327
GO:0048522	positive regulation of cellular process	1334	221	267.91	3495	0.99983	0.80331
GO:0015740	C4-dicarboxylate transport	14	2	2.81	1990	0.8044	0.8044
GO:0051865	protein autoubiquitination	14	2	2.81	1991	0.8044	0.8044
GO:0021782	glial cell development	29	5	5.82	1591	0.7202	0.8044
GO:0045187	regulation of circadian sleep/wake cycle, sleep	28	3	5.62	2668	0.94035	0.80492
GO:0043254	regulation of protein-containing complex assembly	84	13	16.87	2335	0.88695	0.80529
GO:0060070	canonical Wnt signaling pathway	97	13	19.48	2899	0.9676	0.80604
GO:0007265	Ras protein signal transduction	132	20	26.51	2686	0.94167	0.80606
GO:0060341	regulation of cellular localization	111	12	22.29	3303	0.99701	0.80714
GO:0040008	regulation of growth	269	39	54.02	3218	0.99346	0.80858
GO:0045892	negative regulation of transcription, DNA-templated	242	36	48.6	3109	0.98595	0.81401
GO:0042391	regulation of membrane potential	68	18	13.66	357	0.12306	0.8189
GO:0006635	fatty acid beta-oxidation	33	6	6.63	1493	0.67567	0.82059
GO:0000045	autophagosome assembly	32	5	6.43	1980	0.79935	0.82089
GO:0042060	wound healing	71	10	14.26	2565	0.92685	0.82092
GO:0008355	olfactory learning	36	5	7.23	2292	0.87609	0.8212
GO:0048010	vascular endothelial growth factor receptor signaling pathway	33	5	6.63	2032	0.82143	0.82143
GO:0030514	negative regulation of BMP signaling pathway	21	3	4.22	2041	0.82402	0.82402
GO:0046529	imaginal disc fusion, thorax closure	21	3	4.22	2042	0.82402	0.82402
GO:0070374	positive regulation of ERK1 and ERK2 cascade	21	3	4.22	2043	0.82402	0.82402
GO:0016079	synaptic vesicle exocytosis	46	8	9.24	1649	0.73193	0.82403
GO:0001700	embryonic development via the syncytial blastoderm	141	19	28.32	3090	0.98479	0.8273
GO:0000281	mitotic cytokinesis	45	7	9.04	2057	0.82737	0.82737
GO:0007417	central nervous system development	222	33	44.59	3074	0.98264	0.82837
GO:0009649	entrainment of circadian clock	19	6	3.82	444	0.16523	0.83322
GO:0006614	SRP-dependent cotranslational protein targeting to membrane	15	5	3.01	452	0.16622	0.83326
GO:0031401	positive regulation of protein modification process	90	20	18.08	734	0.34504	0.83327
GO:0006874	cellular calcium ion homeostasis	53	16	10.64	245	0.05235	0.83333
GO:0072529	pyrimidine-containing compound catabolic process	13	4	2.61	569	0.25514	0.83337
GO:0060401	cytosolic calcium ion transport	14	4	2.81	684	0.30461	0.83341
GO:0097194	execution phase of apoptosis	21	5	4.22	854	0.41782	0.83349
GO:0016075	rRNA catabolic process	13	3	2.61	1050	0.50151	0.83357
GO:0045785	positive regulation of cell adhesion	22	4	4.42	1340	0.67176	0.83372
GO:0001881	receptor recycling	8	1	1.61	2063	0.83376	0.83376
GO:0006268	DNA unwinding involved in DNA replication	8	1	1.61	2064	0.83376	0.83376
GO:0006488	dolichol-linked oligosaccharide biosynthetic process	8	1	1.61	2065	0.83376	0.83376
GO:0007436	larval salivary gland morphogenesis	8	1	1.61	2066	0.83376	0.83376
GO:0008608	attachment of spindle microtubules to kinetochore	8	1	1.61	2067	0.83376	0.83376
GO:0009070	serine family amino acid biosynthetic process	8	1	1.61	2068	0.83376	0.83376
GO:0009651	response to salt stress	8	1	1.61	2069	0.83376	0.83376
GO:0030050	vesicle transport along actin filament	8	1	1.61	2070	0.83376	0.83376
GO:0030336	negative regulation of cell migration	8	1	1.61	2071	0.83376	0.83376
GO:0032922	circadian regulation of gene expression	8	1	1.61	2072	0.83376	0.83376
GO:0033119	negative regulation of RNA splicing	8	1	1.61	2073	0.83376	0.83376
GO:0033363	secretory granule organization	8	1	1.61	2074	0.83376	0.83376
GO:0034063	stress granule assembly	8	1	1.61	2075	0.83376	0.83376
GO:0035092	sperm DNA condensation	8	1	1.61	2076	0.83376	0.83376
GO:0035204	negative regulation of lamellocyte differentiation	8	1	1.61	2077	0.83376	0.83376
GO:0036065	fucosylation	8	1	1.61	2078	0.83376	0.83376
GO:0042574	retinal metabolic process	8	1	1.61	2079	0.83376	0.83376
GO:0045742	positive regulation of epidermal growth factor receptor signaling pathway	8	1	1.61	2080	0.83376	0.83376
GO:0050771	negative regulation of axonogenesis	8	1	1.61	2081	0.83376	0.83376
GO:0051567	histone H3-K9 methylation	8	1	1.61	2082	0.83376	0.83376
GO:0051897	positive regulation of protein kinase B signaling	8	1	1.61	2083	0.83376	0.83376
GO:0071333	cellular response to glucose stimulus	8	1	1.61	2084	0.83376	0.83376
GO:0072331	signal transduction by p53 class mediator	8	1	1.61	2085	0.83376	0.83376
GO:0097191	extrinsic apoptotic signaling pathway	8	1	1.61	2086	0.83376	0.83376
GO:1902117	positive regulation of organelle assembly	8	1	1.61	2087	0.83376	0.83376
GO:0009065	glutamine family amino acid catabolic process	13	2	2.61	1819	0.7688	0.83376
GO:0046667	compound eye retinal cell programmed cell death	24	4	4.82	1751	0.73976	0.8338
GO:0006081	cellular aldehyde metabolic process	26	4	5.22	1960	0.7965	0.83388
GO:0016126	sterol biosynthetic process	17	2	3.41	2318	0.88361	0.83392
GO:0018991	oviposition	17	2	3.41	2319	0.88361	0.83392
GO:0045456	ecdysteroid biosynthetic process	17	2	3.41	2320	0.88361	0.83392
GO:0044275	cellular carbohydrate catabolic process	27	4	5.42	2029	0.82089	0.83392
GO:0000288	nuclear-transcribed mRNA catabolic process, deadenylation-dependent decay	28	4	5.62	2147	0.84281	0.83396
GO:0015914	phospholipid transport	20	2	4.02	2585	0.93218	0.83403
GO:0045676	regulation of R7 cell differentiation	20	2	4.02	2586	0.93218	0.83403
GO:0045466	R7 cell differentiation	55	9	11.05	1983	0.80261	0.83404
GO:0032102	negative regulation of response to external stimulus	61	10	12.25	2016	0.80936	0.83408
GO:0046839	phospholipid dephosphorylation	22	2	4.42	2765	0.95312	0.83411
GO:0007314	oocyte anterior/posterior axis specification	75	8	15.06	3166	0.99028	0.83501
GO:0007280	pole cell migration	15	2	3.01	2113	0.83503	0.83503
GO:0048137	spermatocyte division	15	2	3.01	2114	0.83503	0.83503
GO:0051260	protein homooligomerization	15	2	3.01	2115	0.83503	0.83503
GO:0060250	germ-line stem-cell niche homeostasis	15	2	3.01	2116	0.83503	0.83503
GO:0042246	tissue regeneration	20	3	4.02	1970	0.7968	0.83503
GO:0007379	segment specification	30	5	6.03	1770	0.7488	0.83504
GO:0006360	transcription by RNA polymerase I	24	3	4.82	2337	0.88768	0.83525
GO:0009755	hormone-mediated signaling pathway	28	3	5.62	2669	0.94035	0.83546
GO:0048863	stem cell differentiation	51	7	10.24	2458	0.91066	0.83563
GO:0007548	sex differentiation	76	5	15.26	3485	0.99976	0.83563
GO:0048599	oocyte development	122	13	24.5	3365	0.99827	0.83588
GO:0007613	memory	101	12	20.28	3160	0.98971	0.83697
GO:0048193	Golgi vesicle transport	124	16	24.9	3119	0.98677	0.83714
GO:0008283	cell population proliferation	259	29	52.02	3529	0.99996	0.83817
GO:0022416	chaeta development	68	14	13.66	1083	0.50697	0.84065
GO:0006486	protein glycosylation	97	20	19.48	995	0.48809	0.84205
GO:0042052	rhabdomere development	40	6	8.03	2142	0.84237	0.84237
GO:0050821	protein stabilization	40	6	8.03	2143	0.84237	0.84237
GO:0030307	positive regulation of cell growth	42	7	8.44	1802	0.76707	0.84275
GO:0000723	telomere maintenance	28	4	5.62	2148	0.84281	0.84281
GO:0007420	brain development	99	15	19.88	2519	0.91673	0.84398
GO:0006897	endocytosis	165	25	33.14	2825	0.95874	0.84501
GO:0070588	calcium ion transmembrane transport	38	9	7.63	790	0.34935	0.8472
GO:0000422	autophagy of mitochondrion	31	5	6.23	1847	0.77516	0.848
GO:0040018	positive regulation of multicellular organism growth	22	3	4.42	2160	0.84806	0.84806
GO:0048167	regulation of synaptic plasticity	34	5	6.83	2133	0.84151	0.84818
GO:0006417	regulation of translation	147	26	29.52	1962	0.79653	0.84871
GO:0007525	somatic muscle development	65	9	13.05	2571	0.92709	0.84887
GO:0051124	synaptic assembly at neuromuscular junction	119	13	23.9	3327	0.99747	0.85097
GO:1903688	positive regulation of border follicle cell migration	35	5	7.03	2181	0.85969	0.85969
GO:0045879	negative regulation of smoothened signaling pathway	47	7	9.44	2186	0.86024	0.86024
GO:0007435	salivary gland morphogenesis	76	10	15.26	2820	0.95732	0.86048
GO:0007029	endoplasmic reticulum organization	33	6	6.63	1494	0.67567	0.86112
GO:0000184	nuclear-transcribed mRNA catabolic process, nonsense-mediated decay	16	2	3.21	2193	0.86126	0.86126
GO:0000387	spliceosomal snRNP assembly	16	2	3.21	2194	0.86126	0.86126
GO:0007020	microtubule nucleation	16	2	3.21	2195	0.86126	0.86126
GO:0008594	photoreceptor cell morphogenesis	16	2	3.21	2196	0.86126	0.86126
GO:0030513	positive regulation of BMP signaling pathway	16	2	3.21	2197	0.86126	0.86126
GO:0030968	endoplasmic reticulum unfolded protein response	16	2	3.21	2198	0.86126	0.86126
GO:0045572	positive regulation of imaginal disc growth	16	2	3.21	2199	0.86126	0.86126
GO:0072375	medium-term memory	16	2	3.21	2200	0.86126	0.86126
GO:0001751	compound eye photoreceptor cell differentiation	167	29	33.54	2127	0.83713	0.86208
GO:0007189	adenylate cyclase-activating G protein-coupled receptor signaling pathway	38	6	7.63	1985	0.8037	0.86237
GO:0007264	small GTPase mediated signal transduction	154	22	30.93	2980	0.97593	0.86315
GO:0009967	positive regulation of signal transduction	350	61	70.29	2457	0.91062	0.86329
GO:0055065	metal ion homeostasis	114	26	22.9	645	0.26529	0.86649
GO:0046669	regulation of compound eye retinal cell programmed cell death	16	3	3.21	1313	0.65145	0.86707
GO:0036011	imaginal disc-derived leg segmentation	22	4	4.42	1341	0.67176	0.86711
GO:0016571	histone methylation	58	11	11.65	1298	0.63635	0.86715
GO:0006520	cellular amino acid metabolic process	148	29	29.72	1225	0.59261	0.86716
GO:0000916	actomyosin contractile ring contraction	9	1	1.81	2214	0.86718	0.86718
GO:0006336	DNA replication-independent chromatin assembly	9	1	1.81	2215	0.86718	0.86718
GO:0006482	protein demethylation	9	1	1.81	2216	0.86718	0.86718
GO:0006509	membrane protein ectodomain proteolysis	9	1	1.81	2217	0.86718	0.86718
GO:0006688	glycosphingolipid biosynthetic process	9	1	1.81	2218	0.86718	0.86718
GO:0006697	ecdysone biosynthetic process	9	1	1.81	2219	0.86718	0.86718
GO:0007477	notum development	9	1	1.81	2220	0.86718	0.86718
GO:0009083	branched-chain amino acid catabolic process	9	1	1.81	2221	0.86718	0.86718
GO:0016242	negative regulation of macroautophagy	9	1	1.81	2222	0.86718	0.86718
GO:0033314	mitotic DNA replication checkpoint signaling	9	1	1.81	2223	0.86718	0.86718
GO:0034067	protein localization to Golgi apparatus	9	1	1.81	2224	0.86718	0.86718
GO:0034315	regulation of Arp2/3 complex-mediated actin nucleation	9	1	1.81	2225	0.86718	0.86718
GO:0034446	substrate adhesion-dependent cell spreading	9	1	1.81	2226	0.86718	0.86718
GO:0035225	determination of genital disc primordium	9	1	1.81	2227	0.86718	0.86718
GO:0042790	nucleolar large rRNA transcription by RNA polymerase I	9	1	1.81	2228	0.86718	0.86718
GO:0043149	stress fiber assembly	9	1	1.81	2229	0.86718	0.86718
GO:0043697	cell dedifferentiation	9	1	1.81	2230	0.86718	0.86718
GO:0044719	regulation of imaginal disc-derived wing size	9	1	1.81	2231	0.86718	0.86718
GO:0045498	sex comb development	9	1	1.81	2232	0.86718	0.86718
GO:0045815	epigenetic maintenance of chromatin in transcription-competent conformation	9	1	1.81	2233	0.86718	0.86718
GO:0046662	regulation of oviposition	9	1	1.81	2234	0.86718	0.86718
GO:0046664	dorsal closure, amnioserosa morphology change	9	1	1.81	2235	0.86718	0.86718
GO:0050911	detection of chemical stimulus involved in sensory perception of smell	9	1	1.81	2236	0.86718	0.86718
GO:0060232	delamination	9	1	1.81	2237	0.86718	0.86718
GO:0061319	nephrocyte differentiation	9	1	1.81	2238	0.86718	0.86718
GO:0080009	mRNA methylation	9	1	1.81	2239	0.86718	0.86718
GO:0090328	regulation of olfactory learning	9	1	1.81	2240	0.86718	0.86718
GO:1903312	negative regulation of mRNA metabolic process	9	1	1.81	2241	0.86718	0.86718
GO:2000104	negative regulation of DNA-templated DNA replication	9	1	1.81	2242	0.86718	0.86718
GO:0006536	glutamate metabolic process	14	2	2.81	1992	0.8044	0.86718
GO:0010212	response to ionizing radiation	34	6	6.83	1567	0.70497	0.86718
GO:0046822	regulation of nucleocytoplasmic transport	27	4	5.42	2030	0.82089	0.86728
GO:0016319	mushroom body development	65	10	13.05	2265	0.86731	0.86731
GO:0008544	epidermis development	54	9	10.85	1865	0.78422	0.86736
GO:0007549	dosage compensation	20	2	4.02	2587	0.93218	0.86739
GO:0043277	apoptotic cell clearance	21	2	4.22	2689	0.94357	0.86742
GO:0010669	epithelial structure maintenance	26	3	5.22	2521	0.91779	0.86742
GO:0035010	encapsulation of foreign target	40	4	8.03	2948	0.97258	0.86774
GO:0007304	chorion-containing eggshell formation	77	11	15.46	2569	0.92701	0.86782
GO:0007405	neuroblast proliferation	78	11	15.67	2645	0.93403	0.86785
GO:0006260	DNA replication	93	14	18.68	2467	0.91509	0.86786
GO:0007626	locomotory behavior	158	27	31.73	2169	0.85343	0.86787
GO:0007612	learning	54	6	10.85	2957	0.97311	0.86788
GO:0008298	intracellular mRNA localization	68	8	13.66	2977	0.97561	0.86802
GO:0010948	negative regulation of cell cycle process	80	9	16.07	3134	0.98779	0.86827
GO:0048640	negative regulation of developmental growth	80	9	16.07	3135	0.98779	0.86827
GO:0030162	regulation of proteolysis	136	19	27.31	2975	0.97545	0.8685
GO:0006612	protein targeting to membrane	42	8	8.44	1286	0.62783	0.86885
GO:0032535	regulation of cellular component size	154	20	30.93	3193	0.99237	0.86896
GO:0045197	establishment or maintenance of epithelial cell apical/basal polarity	23	3	4.62	2270	0.86919	0.86919
GO:0009887	animal organ morphogenesis	623	106	125.12	3041	0.98066	0.87057
GO:0050793	regulation of developmental process	561	76	112.67	3544	0.99999	0.87369
GO:0050829	defense response to Gram-negative bacterium	94	15	18.88	2283	0.8734	0.87684
GO:0045727	positive regulation of translation	35	5	7.03	2182	0.85969	0.87992
GO:0006812	cation transport	305	85	61.25	63	0.00055	0.88075
GO:0016477	cell migration	267	34	53.62	3439	0.99948	0.88207
GO:0016042	lipid catabolic process	117	14	23.5	3210	0.99288	0.88218
GO:0006730	one-carbon metabolic process	22	4	4.42	1342	0.67176	0.88339
GO:0007432	salivary gland boundary specification	17	2	3.41	2321	0.88361	0.88361
GO:0010591	regulation of lamellipodium assembly	17	2	3.41	2322	0.88361	0.88361
GO:0017085	response to insecticide	17	2	3.41	2323	0.88361	0.88361
GO:0030838	positive regulation of actin filament polymerization	17	2	3.41	2324	0.88361	0.88361
GO:0048072	compound eye pigmentation	17	2	3.41	2325	0.88361	0.88361
GO:0007266	Rho protein signal transduction	38	4	7.63	2842	0.96261	0.8841
GO:0007416	synapse assembly	149	17	29.92	3366	0.99837	0.88615
GO:0015711	organic anion transport	96	19	19.28	1200	0.56962	0.88728
GO:0048813	dendrite morphogenesis	137	21	27.51	2660	0.93812	0.88827
GO:0051607	defense response to virus	42	4	8.44	3033	0.98002	0.88835
GO:0032984	protein-containing complex disassembly	72	10	14.46	2648	0.93413	0.88836
GO:0045880	positive regulation of smoothened signaling pathway	43	6	8.64	2351	0.88856	0.88856
GO:0006887	exocytosis	78	17	15.67	837	0.39623	0.89352
GO:0007338	single fertilization	22	5	4.42	964	0.46114	0.89364
GO:0060446	branching involved in open tracheal system development	45	9	9.04	1142	0.56512	0.89373
GO:0098754	detoxification	31	6	6.23	1240	0.61171	0.89376
GO:0003014	renal system process	24	4	4.82	1752	0.73976	0.89385
GO:0002237	response to molecule of bacterial origin	10	1	2.01	2362	0.89388	0.89388
GO:0006919	activation of cysteine-type endopeptidase activity involved in apoptotic process	10	1	2.01	2363	0.89388	0.89388
GO:0007056	spindle assembly involved in female meiosis	10	1	2.01	2364	0.89388	0.89388
GO:0007064	mitotic sister chromatid cohesion	10	1	2.01	2365	0.89388	0.89388
GO:0007295	growth of a germarium-derived egg chamber	10	1	2.01	2366	0.89388	0.89388
GO:0007301	female germline ring canal formation	10	1	2.01	2367	0.89388	0.89388
GO:0007509	mesoderm migration involved in gastrulation	10	1	2.01	2368	0.89388	0.89388
GO:0010312	detoxification of zinc ion	10	1	2.01	2369	0.89388	0.89388
GO:0019896	axonal transport of mitochondrion	10	1	2.01	2370	0.89388	0.89388
GO:0032418	lysosome localization	10	1	2.01	2371	0.89388	0.89388
GO:0040040	thermosensory behavior	10	1	2.01	2372	0.89388	0.89388
GO:0042306	regulation of protein import into nucleus	10	1	2.01	2373	0.89388	0.89388
GO:0045501	regulation of sevenless signaling pathway	10	1	2.01	2374	0.89388	0.89388
GO:0046622	positive regulation of organ growth	10	1	2.01	2375	0.89388	0.89388
GO:0051438	regulation of ubiquitin-protein transferase activity	10	1	2.01	2376	0.89388	0.89388
GO:0061723	glycophagy	10	1	2.01	2377	0.89388	0.89388
GO:2000737	negative regulation of stem cell differentiation	10	1	2.01	2378	0.89388	0.89388
GO:2000765	regulation of cytoplasmic translation	10	1	2.01	2379	0.89388	0.89388
GO:0042398	cellular modified amino acid biosynthetic process	15	2	3.01	2117	0.83503	0.89388
GO:0006821	chloride transport	29	4	5.82	2207	0.86243	0.89401
GO:0000082	G1/S transition of mitotic cell cycle	30	4	6.03	2305	0.87991	0.89404
GO:0006835	dicarboxylic acid transport	26	3	5.22	2522	0.91779	0.89407
GO:0051347	positive regulation of transferase activity	52	8	10.44	2156	0.84738	0.8941
GO:0001736	establishment of planar polarity	80	12	16.07	2428	0.90359	0.89436
GO:0006497	protein lipidation	60	7	12.05	2928	0.97062	0.89451
GO:0001738	morphogenesis of a polarized epithelium	90	13	18.08	2652	0.93473	0.89451
GO:0016331	morphogenesis of embryonic epithelium	102	15	20.49	2655	0.93622	0.89458
GO:0007163	establishment or maintenance of cell polarity	173	24	34.74	3126	0.98734	0.8954
GO:0006506	GPI anchor biosynthetic process	31	4	6.23	2400	0.89543	0.89543
GO:0019827	stem cell population maintenance	86	6	17.27	3492	0.99982	0.89547
GO:0006955	immune response	254	34	51.01	3360	0.99817	0.89639
GO:0015031	protein transport	406	73	81.54	2291	0.87516	0.89727
GO:0051276	chromosome organization	415	49	83.35	3566	1	0.89916
GO:0022008	neurogenesis	771	119	154.84	3488	0.99978	0.89964
GO:0008103	oocyte microtubule cytoskeleton polarization	18	2	3.62	2413	0.90259	0.90259
GO:0018107	peptidyl-threonine phosphorylation	18	2	3.62	2414	0.90259	0.90259
GO:0035099	hemocyte migration	18	2	3.62	2415	0.90259	0.90259
GO:0048100	wing disc anterior/posterior pattern formation	18	2	3.62	2416	0.90259	0.90259
GO:0006406	mRNA export from nucleus	31	4	6.23	2401	0.89543	0.90271
GO:0006836	neurotransmitter transport	109	19	21.89	1869	0.79046	0.90284
GO:0031647	regulation of protein stability	58	8	11.65	2543	0.91929	0.90299
GO:0036335	intestinal stem cell homeostasis	25	3	5.02	2432	0.90379	0.90379
GO:0010508	positive regulation of autophagy	46	7	9.24	2152	0.8445	0.90384
GO:0009306	protein secretion	75	13	15.06	1799	0.76688	0.90387
GO:0030261	chromosome condensation	43	6	8.64	2352	0.88856	0.90404
GO:0046579	positive regulation of Ras protein signal transduction	40	4	8.03	2949	0.97258	0.90426
GO:0008284	positive regulation of cell population proliferation	70	11	14.06	2177	0.8581	0.9106
GO:0016192	vesicle-mediated transport	475	67	95.4	3489	0.9998	0.91165
GO:0042594	response to starvation	131	17	26.31	3136	0.98786	0.91437
GO:0003384	apical constriction involved in gastrulation	11	1	2.21	2469	0.91522	0.91522
GO:0006108	malate metabolic process	11	1	2.21	2470	0.91522	0.91522
GO:0006515	protein quality control for misfolded or incompletely synthesized proteins	11	1	2.21	2471	0.91522	0.91522
GO:0007113	endomitotic cell cycle	11	1	2.21	2472	0.91522	0.91522
GO:0009047	dosage compensation by hyperactivation of X chromosome	11	1	2.21	2473	0.91522	0.91522
GO:0018904	ether metabolic process	11	1	2.21	2474	0.91522	0.91522
GO:0031290	retinal ganglion cell axon guidance	11	1	2.21	2475	0.91522	0.91522
GO:0033962	P-body assembly	11	1	2.21	2476	0.91522	0.91522
GO:0035160	maintenance of epithelial integrity, open tracheal system	11	1	2.21	2477	0.91522	0.91522
GO:0044804	autophagy of nucleus	11	1	2.21	2478	0.91522	0.91522
GO:0045168	cell-cell signaling involved in cell fate commitment	11	1	2.21	2479	0.91522	0.91522
GO:0045450	bicoid mRNA localization	11	1	2.21	2480	0.91522	0.91522
GO:0045751	negative regulation of Toll signaling pathway	11	1	2.21	2481	0.91522	0.91522
GO:0045842	positive regulation of mitotic metaphase/anaphase transition	11	1	2.21	2482	0.91522	0.91522
GO:0048311	mitochondrion distribution	11	1	2.21	2483	0.91522	0.91522
GO:0050775	positive regulation of dendrite morphogenesis	11	1	2.21	2484	0.91522	0.91522
GO:0050975	sensory perception of touch	11	1	2.21	2485	0.91522	0.91522
GO:0051781	positive regulation of cell division	11	1	2.21	2486	0.91522	0.91522
GO:1900074	negative regulation of neuromuscular synaptic transmission	11	1	2.21	2487	0.91522	0.91522
GO:1902969	mitotic DNA replication	11	1	2.21	2488	0.91522	0.91522
GO:1904059	regulation of locomotor rhythm	11	1	2.21	2489	0.91522	0.91522
GO:1904801	positive regulation of neuron remodeling	11	1	2.21	2490	0.91522	0.91522
GO:0007219	Notch signaling pathway	63	11	12.65	1765	0.74598	0.91528
GO:0006900	vesicle budding from membrane	19	2	3.82	2529	0.91864	0.9153
GO:0051298	centrosome duplication	36	5	7.23	2293	0.87609	0.91536
GO:0045597	positive regulation of cell differentiation	95	16	19.08	2028	0.82078	0.91547
GO:0072002	Malpighian tubule development	51	7	10.24	2459	0.91066	0.91549
GO:0034332	adherens junction organization	32	3	6.43	2920	0.96929	0.91552
GO:0051028	mRNA transport	42	5	8.44	2699	0.94387	0.91552
GO:1902532	negative regulation of intracellular signal transduction	114	19	22.9	2167	0.85011	0.91559
GO:0090068	positive regulation of cell cycle process	42	4	8.44	3034	0.98002	0.91566
GO:0016050	vesicle organization	103	11	20.69	3290	0.99648	0.91637
GO:0046928	regulation of neurotransmitter secretion	26	3	5.22	2523	0.91779	0.91779
GO:0000302	response to reactive oxygen species	32	9	6.43	461	0.17741	0.91787
GO:0007310	oocyte dorsal/ventral axis specification	36	4	7.23	2750	0.94935	0.918
GO:0010883	regulation of lipid storage	41	7	8.23	1762	0.74386	0.91854
GO:0009312	oligosaccharide biosynthetic process	19	2	3.82	2530	0.91864	0.91864
GO:0035277	spiracle morphogenesis, open tracheal system	19	2	3.82	2531	0.91864	0.91864
GO:0110020	regulation of actomyosin structure organization	19	2	3.82	2532	0.91864	0.91864
GO:0045807	positive regulation of endocytosis	39	4	7.83	2912	0.96795	0.919
GO:0034613	cellular protein localization	474	79	95.2	2991	0.97738	0.92085
GO:0009968	negative regulation of signal transduction	318	46	63.87	3294	0.99664	0.92113
GO:0048190	wing disc dorsal/ventral pattern formation	46	6	9.24	2555	0.92271	0.92271
GO:0030036	actin cytoskeleton organization	270	35	54.23	3427	0.99929	0.92512
GO:0006629	lipid metabolic process	473	68	94.99	3457	0.99961	0.92701
GO:0009267	cellular response to starvation	79	10	15.87	2923	0.96963	0.92847
GO:0000398	mRNA splicing, via spliceosome	233	43	46.79	1781	0.75932	0.9289
GO:0008104	protein localization	642	106	128.94	3204	0.99277	0.93138
GO:0008088	axo-dendritic transport	39	9	7.83	812	0.3806	0.93196
GO:0007424	open tracheal system development	207	38	41.57	1786	0.7602	0.93206
GO:0033674	positive regulation of kinase activity	42	7	8.44	1803	0.76707	0.93209
GO:0007406	negative regulation of neuroblast proliferation	20	2	4.02	2588	0.93218	0.93218
GO:0061060	negative regulation of peptidoglycan recognition protein signaling pathway	20	2	4.02	2589	0.93218	0.93218
GO:0072553	terminal button organization	34	6	6.83	1568	0.70497	0.9322
GO:0001710	mesodermal cell fate commitment	12	1	2.41	2599	0.93227	0.93227
GO:0002028	regulation of sodium ion transport	12	1	2.41	2600	0.93227	0.93227
GO:0007220	Notch receptor processing	12	1	2.41	2601	0.93227	0.93227
GO:0007362	terminal region determination	12	1	2.41	2602	0.93227	0.93227
GO:0007398	ectoderm development	12	1	2.41	2603	0.93227	0.93227
GO:0030518	intracellular steroid hormone receptor signaling pathway	12	1	2.41	2604	0.93227	0.93227
GO:0033059	cellular pigmentation	12	1	2.41	2605	0.93227	0.93227
GO:0035072	ecdysone-mediated induction of salivary gland cell autophagic cell death	12	1	2.41	2606	0.93227	0.93227
GO:0043652	engulfment of apoptotic cell	12	1	2.41	2607	0.93227	0.93227
GO:0045571	negative regulation of imaginal disc growth	12	1	2.41	2608	0.93227	0.93227
GO:0046033	AMP metabolic process	12	1	2.41	2609	0.93227	0.93227
GO:0061162	establishment of monopolar cell polarity	12	1	2.41	2610	0.93227	0.93227
GO:0071218	cellular response to misfolded protein	12	1	2.41	2611	0.93227	0.93227
GO:0071230	cellular response to amino acid stimulus	12	1	2.41	2612	0.93227	0.93227
GO:0071577	zinc ion transmembrane transport	12	1	2.41	2613	0.93227	0.93227
GO:0090303	positive regulation of wound healing	12	1	2.41	2614	0.93227	0.93227
GO:0045005	DNA-templated DNA replication maintenance of fidelity	17	2	3.41	2326	0.88361	0.93227
GO:0055059	asymmetric neuroblast division	33	4	6.63	2548	0.92126	0.93228
GO:0032508	DNA duplex unwinding	20	2	4.02	2590	0.93218	0.93234
GO:0051168	nuclear export	76	13	15.26	1863	0.78352	0.93237
GO:0045451	pole plasm oskar mRNA localization	43	4	8.64	3077	0.98298	0.93259
GO:0006457	protein folding	114	25	22.9	736	0.34567	0.93278
GO:0035222	wing disc pattern formation	71	8	14.26	3081	0.98343	0.93284
GO:0007431	salivary gland development	104	13	20.89	3092	0.98482	0.93304
GO:0007297	ovarian follicle cell migration	118	15	23.7	3125	0.98708	0.93313
GO:0042127	regulation of cell population proliferation	184	23	36.95	3336	0.99765	0.93406
GO:0006886	intracellular protein transport	307	58	61.66	1598	0.72382	0.93644
GO:0007399	nervous system development	944	146	189.59	3521	0.99995	0.93816
GO:0044271	cellular nitrogen compound biosynthetic process	1598	406	320.93	28	5.2e-09	0.93846
GO:0007391	dorsal closure	88	12	17.67	2784	0.95614	0.94181
GO:0007286	spermatid development	96	10	19.28	3287	0.99639	0.94238
GO:0008543	fibroblast growth factor receptor signaling pathway	31	5	6.23	1848	0.77516	0.94343
GO:0007455	eye-antennal disc morphogenesis	30	4	6.03	2306	0.87991	0.94354
GO:0006890	retrograde vesicle-mediated transport, Golgi to endoplasmic reticulum	21	2	4.22	2690	0.94357	0.94357
GO:0007614	short-term memory	21	2	4.22	2691	0.94357	0.94357
GO:0051299	centrosome separation	21	2	4.22	2692	0.94357	0.94357
GO:0006468	protein phosphorylation	305	52	61.25	2559	0.92432	0.94535
GO:0016476	regulation of embryonic cell shape	22	3	4.42	2161	0.84806	0.94587
GO:0006301	postreplication repair	13	1	2.61	2705	0.94589	0.94589
GO:0007584	response to nutrient	13	1	2.61	2706	0.94589	0.94589
GO:0008630	intrinsic apoptotic signaling pathway in response to DNA damage	13	1	2.61	2707	0.94589	0.94589
GO:0030237	female sex determination	13	1	2.61	2708	0.94589	0.94589
GO:0032511	late endosome to vacuole transport via multivesicular body sorting pathway	13	1	2.61	2709	0.94589	0.94589
GO:0043162	ubiquitin-dependent protein catabolic process via the multivesicular body sorting pathway	13	1	2.61	2710	0.94589	0.94589
GO:0043248	proteasome assembly	13	1	2.61	2711	0.94589	0.94589
GO:0044273	sulfur compound catabolic process	13	1	2.61	2712	0.94589	0.94589
GO:0045467	R7 cell development	13	1	2.61	2713	0.94589	0.94589
GO:0090162	establishment of epithelial cell polarity	13	1	2.61	2714	0.94589	0.94589
GO:0010529	negative regulation of transposition	19	2	3.82	2533	0.91864	0.94591
GO:0015718	monocarboxylic acid transport	26	3	5.22	2524	0.91779	0.94595
GO:0031032	actomyosin structure organization	86	15	17.27	1842	0.7697	0.94596
GO:0009116	nucleoside metabolic process	37	5	7.43	2359	0.89083	0.94597
GO:0016325	oocyte microtubule cytoskeleton organization	31	3	6.23	2848	0.96365	0.94605
GO:1901701	cellular response to oxygen-containing compound	157	24	31.53	2757	0.95064	0.9465
GO:0007444	imaginal disc development	483	71	97	3430	0.99932	0.94695
GO:0018130	heterocycle biosynthetic process	1176	219	236.18	2527	0.9178	0.94772
GO:0048812	neuron projection morphogenesis	378	54	75.92	3392	0.99886	0.94802
GO:0051649	establishment of localization in cell	729	119	146.41	3304	0.99704	0.9487
GO:0045752	positive regulation of Toll signaling pathway	29	3	5.82	2748	0.94934	0.94934
GO:0035331	negative regulation of hippo signaling	36	4	7.23	2751	0.94935	0.94935
GO:0007010	cytoskeleton organization	553	64	111.06	3590	1	0.95065
GO:0006281	DNA repair	165	20	33.14	3334	0.99763	0.95287
GO:0034605	cellular response to heat	22	2	4.42	2766	0.95312	0.95312
GO:0035096	larval midgut cell programmed cell death	22	2	4.42	2767	0.95312	0.95312
GO:0007166	cell surface receptor signaling pathway	580	88	116.48	3431	0.99932	0.95333
GO:2000243	positive regulation of reproductive process	57	7	11.45	2809	0.9568	0.95336
GO:0008286	insulin receptor signaling pathway	62	5	12.45	3319	0.99735	0.95373
GO:0007298	border follicle cell migration	106	14	21.29	2981	0.97601	0.95387
GO:0035725	sodium ion transmembrane transport	37	4	7.43	2786	0.95644	0.95644
GO:0065004	protein-DNA complex assembly	55	11	11.05	1138	0.56013	0.95662
GO:0017148	negative regulation of translation	72	9	14.46	2894	0.96711	0.95675
GO:0006739	NADP metabolic process	14	1	2.81	2788	0.95677	0.95677
GO:0032507	maintenance of protein location in cell	14	1	2.81	2789	0.95677	0.95677
GO:0036098	male germ-line stem cell population maintenance	14	1	2.81	2790	0.95677	0.95677
GO:0036297	interstrand cross-link repair	14	1	2.81	2791	0.95677	0.95677
GO:0045434	negative regulation of female receptivity, post-mating	14	1	2.81	2792	0.95677	0.95677
GO:0045938	positive regulation of circadian sleep/wake cycle, sleep	14	1	2.81	2793	0.95677	0.95677
GO:0046856	phosphatidylinositol dephosphorylation	14	1	2.81	2794	0.95677	0.95677
GO:0048803	imaginal disc-derived male genitalia morphogenesis	14	1	2.81	2795	0.95677	0.95677
GO:0051156	glucose 6-phosphate metabolic process	14	1	2.81	2796	0.95677	0.95677
GO:2000134	negative regulation of G1/S transition of mitotic cell cycle	14	1	2.81	2797	0.95677	0.95677
GO:0035186	syncytial blastoderm mitotic cell cycle	20	2	4.02	2591	0.93218	0.95679
GO:0045995	regulation of embryonic development	36	4	7.23	2752	0.94935	0.9569
GO:0007112	male meiosis cytokinesis	30	3	6.03	2810	0.95705	0.95705
GO:0035206	regulation of hemocyte proliferation	36	4	7.23	2753	0.94935	0.95708
GO:0030100	regulation of endocytosis	57	5	11.45	3233	0.99404	0.95718
GO:0008361	regulation of cell size	92	10	18.48	3231	0.99387	0.95736
GO:0061982	meiosis I cell cycle process	85	8	17.07	3332	0.99763	0.95741
GO:0007317	regulation of pole plasm oskar mRNA localization	23	2	4.62	2831	0.96111	0.96111
GO:0035011	melanotic encapsulation of foreign target	31	3	6.23	2849	0.96365	0.96365
GO:0042147	retrograde transport, endosome to Golgi	31	3	6.23	2850	0.96365	0.96365
GO:0043604	amide biosynthetic process	481	199	96.6	4	2.9e-28	0.96441
GO:1905039	carboxylic acid transmembrane transport	68	21	13.66	183	0.02267	0.96475
GO:0008033	tRNA processing	80	21	16.07	339	0.10915	0.96494
GO:0007040	lysosome organization	15	1	3.01	2863	0.96547	0.96547
GO:0007303	cytoplasmic transport, nurse cell to oocyte	15	1	3.01	2864	0.96547	0.96547
GO:0007426	tracheal outgrowth, open tracheal system	15	1	3.01	2865	0.96547	0.96547
GO:0009156	ribonucleoside monophosphate biosynthetic process	15	1	3.01	2866	0.96547	0.96547
GO:0009409	response to cold	15	1	3.01	2867	0.96547	0.96547
GO:0009744	response to sucrose	15	1	3.01	2868	0.96547	0.96547
GO:0010454	negative regulation of cell fate commitment	15	1	3.01	2869	0.96547	0.96547
GO:0016201	synaptic target inhibition	15	1	3.01	2870	0.96547	0.96547
GO:0034198	cellular response to amino acid starvation	15	1	3.01	2871	0.96547	0.96547
GO:0035019	somatic stem cell population maintenance	15	1	3.01	2872	0.96547	0.96547
GO:0035025	positive regulation of Rho protein signal transduction	15	1	3.01	2873	0.96547	0.96547
GO:0035147	branch fusion, open tracheal system	15	1	3.01	2874	0.96547	0.96547
GO:0045476	nurse cell apoptotic process	15	1	3.01	2875	0.96547	0.96547
GO:0090175	regulation of establishment of planar polarity	15	1	3.01	2876	0.96547	0.96547
GO:0010038	response to metal ion	51	8	10.24	2061	0.83144	0.96549
GO:0042078	germ-line stem cell division	34	4	6.83	2582	0.93189	0.96553
GO:1901991	negative regulation of mitotic cell cycle phase transition	47	5	9.44	2946	0.97244	0.96565
GO:0007315	pole plasm assembly	61	6	12.25	3165	0.99013	0.96579
GO:0016482	cytosolic transport	61	5	12.25	3297	0.99688	0.96586
GO:0006631	fatty acid metabolic process	123	16	24.7	3099	0.98531	0.96598
GO:0006810	transport	1595	303	320.33	2361	0.89193	0.96688
GO:0042981	regulation of apoptotic process	157	36	31.53	532	0.2104	0.9671
GO:0043486	histone exchange	31	4	6.23	2402	0.89543	0.96773
GO:0006891	intra-Golgi vesicle-mediated transport	24	2	4.82	2902	0.96778	0.96778
GO:0007032	endosome organization	24	2	4.82	2903	0.96778	0.96778
GO:0046627	negative regulation of insulin receptor signaling pathway	24	2	4.82	2904	0.96778	0.96778
GO:0007097	nuclear migration	30	3	6.03	2811	0.95705	0.9678
GO:0048675	axon extension	48	5	9.64	2984	0.97621	0.96795
GO:0051094	positive regulation of developmental process	202	30	40.57	3024	0.97852	0.96851
GO:0007015	actin filament organization	150	21	30.13	3029	0.97976	0.9686
GO:0018193	peptidyl-amino acid modification	351	56	70.49	3046	0.98142	0.96889
GO:0010506	regulation of autophagy	106	18	21.29	2035	0.8215	0.96928
GO:0032456	endocytic recycling	32	3	6.43	2921	0.96929	0.96929
GO:0090630	activation of GTPase activity	32	3	6.43	2922	0.96929	0.96929
GO:0008293	torso signaling pathway	25	4	5.02	1838	0.7695	0.97234
GO:0032968	positive regulation of transcription elongation from RNA polymerase II promoter	16	1	3.21	2935	0.97242	0.97242
GO:0034333	adherens junction assembly	16	1	3.21	2936	0.97242	0.97242
GO:0035336	long-chain fatty-acyl-CoA metabolic process	16	1	3.21	2937	0.97242	0.97242
GO:0006963	positive regulation of antibacterial peptide biosynthetic process	23	2	4.62	2832	0.96111	0.97244
GO:0008586	imaginal disc-derived wing vein morphogenesis	40	4	8.03	2950	0.97258	0.97258
GO:0045732	positive regulation of protein catabolic process	71	8	14.26	3082	0.98343	0.97268
GO:0051240	positive regulation of multicellular organismal process	165	26	33.14	2656	0.93648	0.97274
GO:0098609	cell-cell adhesion	118	28	23.7	469	0.18809	0.97275
GO:0009953	dorsal/ventral pattern formation	131	14	26.31	3385	0.99871	0.97307
GO:0045861	negative regulation of proteolysis	40	4	8.03	2951	0.97258	0.97343
GO:0008587	imaginal disc-derived wing margin morphogenesis	50	9	10.04	1563	0.69842	0.97386
GO:0007349	cellularization	95	9	19.08	3368	0.99843	0.97392
GO:0008347	glial cell migration	33	3	6.63	2968	0.97409	0.97409
GO:0006749	glutathione metabolic process	41	4	8.23	2987	0.97657	0.97657
GO:0006605	protein targeting	121	28	24.3	547	0.22924	0.97763
GO:0006277	DNA amplification	17	1	3.41	2997	0.97797	0.97797
GO:0007019	microtubule depolymerization	17	1	3.41	2998	0.97797	0.97797
GO:0007279	pole cell formation	17	1	3.41	2999	0.97797	0.97797
GO:0007370	ventral furrow formation	17	1	3.41	3000	0.97797	0.97797
GO:0008272	sulfate transport	17	1	3.41	3001	0.97797	0.97797
GO:0019367	fatty acid elongation, saturated fatty acid	17	1	3.41	3002	0.97797	0.97797
GO:0032465	regulation of cytokinesis	17	1	3.41	3003	0.97797	0.97797
GO:0034625	fatty acid elongation, monounsaturated fatty acid	17	1	3.41	3004	0.97797	0.97797
GO:0034626	fatty acid elongation, polyunsaturated fatty acid	17	1	3.41	3005	0.97797	0.97797
GO:0045176	apical protein localization	17	1	3.41	3006	0.97797	0.97797
GO:0046628	positive regulation of insulin receptor signaling pathway	17	1	3.41	3007	0.97797	0.97797
GO:0072089	stem cell proliferation	17	1	3.41	3008	0.97797	0.97797
GO:2001020	regulation of response to DNA damage stimulus	23	2	4.62	2833	0.96111	0.97798
GO:0007294	germarium-derived oocyte fate determination	26	2	5.22	3015	0.97798	0.97798
GO:0007093	mitotic cell cycle checkpoint signaling	40	4	8.03	2952	0.97258	0.97805
GO:0035075	response to ecdysone	38	3	7.63	3153	0.98916	0.97808
GO:0030335	positive regulation of cell migration	53	6	10.64	2919	0.96914	0.97809
GO:0009950	dorsal/ventral axis specification	64	7	12.85	3075	0.98277	0.97815
GO:0007088	regulation of mitotic nuclear division	47	4	9.44	3181	0.99115	0.97831
GO:0016322	neuron remodeling	47	4	9.44	3182	0.99115	0.97831
GO:0034976	response to endoplasmic reticulum stress	77	7	15.46	3318	0.99734	0.97834
GO:0007030	Golgi organization	76	9	15.26	3028	0.97976	0.97976
GO:1904263	positive regulation of TORC1 signaling	27	2	5.42	3051	0.98183	0.98183
GO:0000122	negative regulation of transcription by RNA polymerase II	169	24	33.94	3055	0.98186	0.98186
GO:0055088	lipid homeostasis	77	9	15.46	3056	0.98213	0.98213
GO:0051568	histone H3-K4 methylation	28	4	5.62	2149	0.84281	0.98235
GO:0003007	heart morphogenesis	35	5	7.03	2183	0.85969	0.98237
GO:0000413	protein peptidyl-prolyl isomerization	18	1	3.62	3059	0.9824	0.9824
GO:0007390	germ-band shortening	18	1	3.62	3060	0.9824	0.9824
GO:0035212	cell competition in a multicellular organism	18	1	3.62	3061	0.9824	0.9824
GO:0035293	chitin-based larval cuticle pattern formation	18	1	3.62	3062	0.9824	0.9824
GO:0050688	regulation of defense response to virus	18	1	3.62	3063	0.9824	0.9824
GO:0070593	dendrite self-avoidance	18	1	3.62	3064	0.9824	0.9824
GO:0046434	organophosphate catabolic process	49	7	9.84	2348	0.88781	0.98241
GO:0070887	cellular response to chemical stimulus	398	70	79.93	2464	0.91093	0.98275
GO:0010628	positive regulation of gene expression	169	21	33.94	3302	0.99695	0.98281
GO:0055085	transmembrane transport	582	137	116.89	172	0.0191	0.98289
GO:0007367	segment polarity determination	36	3	7.23	3087	0.98458	0.98458
GO:0007616	long-term memory	65	7	13.05	3097	0.98498	0.98498
GO:0031507	heterochromatin assembly	84	9	16.87	3205	0.99277	0.98502
GO:0008360	regulation of cell shape	50	5	10.04	3057	0.98235	0.98509
GO:0030718	germ-line stem cell population maintenance	69	5	13.86	3416	0.99918	0.98529
GO:0051225	spindle assembly	62	5	12.45	3320	0.99735	0.98569
GO:0031503	protein-containing complex localization	37	6	7.43	1859	0.78176	0.98589
GO:0006325	chromatin organization	231	25	46.39	3522	0.99995	0.98593
GO:0007193	adenylate cyclase-inhibiting G protein-coupled receptor signaling pathway	19	1	3.82	3101	0.98594	0.98594
GO:0033627	cell adhesion mediated by integrin	19	1	3.82	3102	0.98594	0.98594
GO:0042332	gravitaxis	19	1	3.82	3103	0.98594	0.98594
GO:0046174	polyol catabolic process	19	1	3.82	3104	0.98594	0.98594
GO:0051784	negative regulation of nuclear division	19	1	3.82	3105	0.98594	0.98594
GO:0007306	eggshell chorion assembly	64	10	12.85	2171	0.85433	0.98594
GO:0006289	nucleotide-excision repair	25	2	5.02	2960	0.97335	0.98595
GO:1902904	negative regulation of supramolecular fiber organization	35	4	7.03	2681	0.94121	0.98595
GO:0033554	cellular response to stress	546	83	109.66	3399	0.99898	0.9869
GO:0007526	larval somatic muscle development	29	2	5.82	3130	0.98766	0.98766
GO:0036099	female germ-line stem cell population maintenance	29	2	5.82	3131	0.98766	0.98766
GO:0006357	regulation of transcription by RNA polymerase II	669	103	134.36	3440	0.9995	0.9877
GO:0016567	protein ubiquitination	198	18	39.77	3551	0.99999	0.98806
GO:0035556	intracellular signal transduction	572	97	114.88	3023	0.97805	0.98817
GO:0042761	very long-chain fatty acid biosynthetic process	20	1	4.02	3146	0.98877	0.98877
GO:0051494	negative regulation of cytoskeleton organization	36	4	7.23	2754	0.94935	0.98878
GO:0007143	female meiotic nuclear division	42	4	8.44	3035	0.98002	0.98882
GO:0045475	locomotor rhythm	64	6	12.85	3229	0.9937	0.98891
GO:0007480	imaginal disc-derived leg morphogenesis	60	7	12.05	2929	0.97062	0.98918
GO:0008258	head involution	30	2	6.03	3161	0.98985	0.98985
GO:0045886	negative regulation of synaptic assembly at neuromuscular junction	39	3	7.83	3171	0.99092	0.99092
GO:0090090	negative regulation of canonical Wnt signaling pathway	39	3	7.83	3172	0.99092	0.99092
GO:0000724	double-strand break repair via homologous recombination	51	5	10.24	3094	0.98483	0.99094
GO:0009063	cellular amino acid catabolic process	53	5	10.64	3150	0.98884	0.99096
GO:0016199	axon midline choice point recognition	21	1	4.22	3175	0.99103	0.99103
GO:0006909	phagocytosis	47	3	9.44	3347	0.99789	0.99112
GO:0060627	regulation of vesicle-mediated transport	111	14	22.29	3112	0.98598	0.99117
GO:0006367	transcription initiation from RNA polymerase II promoter	61	16	12.25	386	0.14889	0.99139
GO:0044089	positive regulation of cellular component biogenesis	120	12	24.1	3408	0.99909	0.99191
GO:0006906	vesicle fusion	47	5	9.44	2947	0.97244	0.99239
GO:0034587	piRNA metabolic process	22	1	4.42	3206	0.99284	0.99284
GO:0035051	cardiocyte differentiation	22	1	4.42	3207	0.99284	0.99284
GO:0006997	nucleus organization	67	10	13.46	2358	0.89048	0.99312
GO:0031532	actin cytoskeleton reorganization	32	2	6.43	3212	0.99314	0.99314
GO:0007291	sperm individualization	49	4	9.84	3223	0.99367	0.99367
GO:0018105	peptidyl-serine phosphorylation	49	4	9.84	3224	0.99367	0.99367
GO:0000902	cell morphogenesis	478	65	96	3518	0.99994	0.99388
GO:0007041	lysosomal transport	23	1	4.62	3235	0.99428	0.99428
GO:0018401	peptidyl-proline hydroxylation to 4-hydroxy-L-proline	23	1	4.62	3236	0.99428	0.99428
GO:0045887	positive regulation of synaptic assembly at neuromuscular junction	33	2	6.63	3238	0.99437	0.99437
GO:0016310	phosphorylation	372	63	74.71	2747	0.94918	0.99444
GO:0007293	germarium-derived egg chamber formation	90	8	18.08	3393	0.99887	0.9945
GO:0007018	microtubule-based movement	148	12	29.72	3541	0.99998	0.99468
GO:0030707	ovarian follicle cell development	244	28	49	3507	0.99989	0.99534
GO:0045793	positive regulation of cell size	34	2	6.83	3256	0.99539	0.99539
GO:0030717	oocyte karyosome formation	24	1	4.82	3259	0.99543	0.99543
GO:0046578	regulation of Ras protein signal transduction	75	9	15.06	2990	0.9771	0.99547
GO:0006888	endoplasmic reticulum to Golgi vesicle-mediated transport	62	6	12.45	3188	0.99149	0.99549
GO:0007165	signal transduction	1287	214	258.47	3479	0.99972	0.99584
GO:0007419	ventral cord development	60	5	12.05	3284	0.99632	0.99632
GO:0007520	myoblast fusion	31	3	6.23	2851	0.96365	0.99634
GO:0033365	protein localization to organelle	229	41	45.99	2027	0.82009	0.99637
GO:0016570	histone modification	176	30	35.35	2268	0.86794	0.99637
GO:0061024	membrane organization	238	42	47.8	2166	0.84966	0.99638
GO:0048749	compound eye development	321	54	64.47	2687	0.94273	0.99687
GO:0007422	peripheral nervous system development	45	3	9.04	3300	0.99695	0.99695
GO:0072594	establishment of protein localization to organelle	170	37	34.14	698	0.31902	0.99701
GO:0046854	phosphatidylinositol phosphate biosynthetic process	26	1	5.22	3306	0.99709	0.99709
GO:0016203	muscle attachment	33	2	6.63	3239	0.99437	0.99709
GO:0007409	axonogenesis	284	37	57.04	3435	0.9994	0.99726
GO:0043547	positive regulation of GTPase activity	69	5	13.86	3417	0.99918	0.99751
GO:0006487	protein N-linked glycosylation	35	2	7.03	3280	0.99622	0.99768
GO:0016236	macroautophagy	93	12	18.68	2972	0.97431	0.99769
GO:0009152	purine ribonucleotide biosynthetic process	82	28	16.47	85	0.00195	0.99802
GO:0030433	ubiquitin-dependent ERAD pathway	28	1	5.62	3354	0.99814	0.99814
GO:0043087	regulation of GTPase activity	97	6	19.48	3533	0.99997	0.99821
GO:0050832	defense response to fungus	48	3	9.64	3362	0.99825	0.99825
GO:0007283	spermatogenesis	214	23	42.98	3515	0.99992	0.99832
GO:0045944	positive regulation of transcription by RNA polymerase II	258	33	51.82	3429	0.99931	0.99842
GO:0022618	ribonucleoprotein complex assembly	99	28	19.88	210	0.03093	0.99851
GO:0042742	defense response to bacterium	182	24	36.55	3247	0.99461	0.99857
GO:0016485	protein processing	85	11	17.07	2918	0.96872	0.99879
GO:0006338	chromatin remodeling	105	10	21.09	3397	0.99896	0.9989
GO:0001708	cell fate specification	77	11	15.46	2570	0.92701	0.99905
GO:0007476	imaginal disc-derived wing morphogenesis	231	36	46.39	2916	0.96819	0.99919
GO:0001894	tissue homeostasis	58	4	11.65	3381	0.99866	0.99925
GO:0051489	regulation of filopodium assembly	35	1	7.03	3458	0.99962	0.99962
GO:0016579	protein deubiquitination	47	2	9.44	3468	0.99967	0.99967
GO:0045089	positive regulation of innate immune response	47	2	9.44	3469	0.99967	0.99967
GO:0030148	sphingolipid biosynthetic process	46	2	9.24	3453	0.99959	0.99976
GO:0001709	cell fate determination	110	11	22.09	3379	0.99862	0.99976
GO:0008285	negative regulation of cell population proliferation	68	5	13.66	3401	0.99903	0.99981
[truncated: 2,102 more rows]

## Sheet: Module2_GO_res
GO.ID	Term	Annotated	Significant	Expected	Rank in Fisher.classic	Fisher.classic	Fisher.weight01
GO:0032504	multicellular organism reproduction	1045	217	177.76	112	0.00043	< 1e-30
GO:0006508	proteolysis	718	187	122.14	14	1.1e-10	3.2e-10
GO:0005975	carbohydrate metabolic process	252	98	42.87	5	3.9e-17	2.3e-09
GO:0055085	transmembrane transport	582	129	99	117	0.00053	3.1e-09
GO:0045861	negative regulation of proteolysis	40	22	6.8	23	5.1e-08	1.5e-07
GO:0006629	lipid metabolic process	473	153	80.46	2	3.3e-17	3e-06
GO:0009063	cellular amino acid catabolic process	53	27	9.02	21	1.4e-08	3.1e-06
GO:0030148	sphingolipid biosynthetic process	46	19	7.82	71	8.5e-05	4.9e-06
GO:0046693	sperm storage	9	8	1.53	37	5.3e-06	5.3e-06
GO:0019367	fatty acid elongation, saturated fatty acid	17	11	2.89	45	1.5e-05	1.5e-05
GO:0034625	fatty acid elongation, monounsaturated fatty acid	17	11	2.89	46	1.5e-05	1.5e-05
GO:0034626	fatty acid elongation, polyunsaturated fatty acid	17	11	2.89	47	1.5e-05	1.5e-05
GO:0042761	very long-chain fatty acid biosynthetic process	20	12	3.4	50	1.8e-05	1.8e-05
GO:0070328	triglyceride homeostasis	29	15	4.93	51	1.9e-05	1.9e-05
GO:0050830	defense response to Gram-positive bacterium	26	14	4.42	52	2e-05	2e-05
GO:0009620	response to fungus	58	27	9.87	26	1.6e-07	2.1e-05
GO:0044275	cellular carbohydrate catabolic process	27	13	4.59	93	0.00018	2.7e-05
GO:0010951	negative regulation of endopeptidase activity	14	9	2.38	73	0.0001	2.8e-05
GO:0018279	protein N-linked glycosylation via asparagine	8	7	1.36	53	2.8e-05	2.8e-05
GO:0009617	response to bacterium	202	57	34.36	65	4.1e-05	9.4e-05
GO:0018401	peptidyl-proline hydroxylation to 4-hydroxy-L-proline	23	12	3.91	77	0.00012	0.00012
GO:0006559	L-phenylalanine catabolic process	7	6	1.19	83	0.00014	0.00014
GO:0046680	response to DDT	7	6	1.19	84	0.00014	0.00014
GO:0034637	cellular carbohydrate biosynthetic process	21	7	3.57	339	0.05253	0.00014
GO:0006570	tyrosine metabolic process	10	7	1.7	107	0.0003	0.0003
GO:1901362	organic cyclic compound biosynthetic process	1208	107	205.49	3252	1	0.0005
GO:0006091	generation of precursor metabolites and energy	200	29	34.02	1838	0.85412	0.00051
GO:0018130	heterocycle biosynthetic process	1176	99	200.05	3253	1	0.0007
GO:0009084	glutamine family amino acid biosynthetic process	11	7	1.87	124	0.00071	0.00071
GO:0009068	aspartate family amino acid catabolic process	6	5	1.02	125	0.00073	0.00073
GO:0046701	insecticide catabolic process	6	5	1.02	126	0.00073	0.00073
GO:0072329	monocarboxylic acid catabolic process	51	21	8.68	63	3.9e-05	0.00081
GO:0006749	glutathione metabolic process	41	16	6.97	121	0.00065	0.00105
GO:1901606	alpha-amino acid catabolic process	49	26	8.34	20	8.5e-09	0.00122
GO:0051603	proteolysis involved in cellular protein catabolic process	325	62	55.28	514	0.17424	0.00125
GO:0019432	triglyceride biosynthetic process	14	7	2.38	167	0.00459	0.00126
GO:0061760	antifungal innate immune response	9	6	1.53	138	0.00126	0.00126
GO:0071577	zinc ion transmembrane transport	12	7	2.04	140	0.00145	0.00145
GO:0006457	protein folding	114	36	19.39	72	9.1e-05	0.00215
GO:0006071	glycerol metabolic process	7	5	1.19	148	0.00219	0.00219
GO:0006525	arginine metabolic process	7	5	1.19	149	0.00219	0.00219
GO:0007444	imaginal disc development	483	39	82.16	3159	1	0.00231
GO:0006090	pyruvate metabolic process	40	12	6.8	263	0.02991	0.00268
GO:0010312	detoxification of zinc ion	10	6	1.7	153	0.0027	0.0027
GO:0061077	chaperone-mediated protein folding	38	15	6.46	130	0.00083	0.0032
GO:0098542	defense response to other organism	318	84	54.09	44	1.1e-05	0.00335
GO:0006959	humoral immune response	90	26	15.31	158	0.0034	0.00353
GO:0007599	hemostasis	5	4	0.85	159	0.00361	0.00361
GO:0010889	regulation of sequestering of triglyceride	5	4	0.85	160	0.00361	0.00361
GO:0035009	negative regulation of melanization defense response	5	4	0.85	161	0.00361	0.00361
GO:0050817	coagulation	5	4	0.85	162	0.00361	0.00361
GO:0072350	tricarboxylic acid metabolic process	12	5	2.04	301	0.03925	0.00361
GO:1901575	organic substance catabolic process	803	205	136.6	13	8.7e-11	0.00422
GO:0016485	protein processing	85	28	14.46	104	0.00024	0.00422
GO:0045434	negative regulation of female receptivity, post-mating	14	7	2.38	168	0.00459	0.00459
GO:0006890	retrograde vesicle-mediated transport, Golgi to endoplasmic reticulum	21	9	3.57	170	0.00483	0.00483
GO:0042417	dopamine metabolic process	11	6	1.87	173	0.00509	0.00509
GO:0016042	lipid catabolic process	117	47	19.9	17	2e-09	0.00518
GO:0045752	positive regulation of Toll signaling pathway	29	11	4.93	178	0.0058	0.0058
GO:0046855	inositol phosphate dephosphorylation	15	7	2.55	183	0.00736	0.00736
GO:0044419	biological process involved in interspecies interaction between organisms	392	107	66.68	25	1.2e-07	0.00765
GO:0043161	proteasome-mediated ubiquitin-dependent protein catabolic process	228	41	38.78	800	0.37326	0.00812
GO:0006027	glycosaminoglycan catabolic process	6	4	1.02	198	0.00936	0.00936
GO:0035008	positive regulation of melanization defense response	6	4	1.02	199	0.00936	0.00936
GO:0045087	innate immune response	165	42	28.07	163	0.00361	0.00938
GO:0050829	defense response to Gram-negative bacterium	94	25	15.99	215	0.01245	0.00972
GO:0006882	cellular zinc ion homeostasis	9	5	1.53	203	0.00975	0.00975
GO:0035336	long-chain fatty-acyl-CoA metabolic process	16	7	2.72	207	0.01119	0.01119
GO:0007032	endosome organization	24	9	4.08	218	0.01329	0.01329
GO:0010038	response to metal ion	51	19	8.68	111	0.00042	0.01361
GO:0120009	intermembrane lipid transfer	17	7	2.89	221	0.01628	0.01628
GO:0019731	antibacterial humoral response	40	13	6.8	214	0.01232	0.01665
GO:0002804	positive regulation of antifungal peptide production	10	5	1.7	223	0.01679	0.01679
GO:0006020	inositol metabolic process	10	5	1.7	224	0.01679	0.01679
GO:0006094	gluconeogenesis	10	5	1.7	225	0.01679	0.01679
GO:0046174	polyol catabolic process	19	10	3.23	110	0.00041	0.017
GO:0019433	triglyceride catabolic process	13	6	2.21	219	0.01391	0.0171
GO:0009395	phospholipid catabolic process	11	5	1.87	258	0.02654	0.01713
GO:0002221	pattern recognition receptor signaling pathway	9	4	1.53	332	0.05122	0.01715
GO:0006144	purine nucleobase metabolic process	10	4	1.7	387	0.07418	0.01715
GO:0018198	peptidyl-cysteine modification	17	5	2.89	487	0.1488	0.01716
GO:0042176	regulation of protein catabolic process	92	12	15.65	1924	0.87918	0.01735
GO:0006013	mannose metabolic process	7	4	1.19	233	0.01891	0.01891
GO:0006560	proline metabolic process	7	4	1.19	234	0.01891	0.01891
GO:0043252	sodium-independent organic anion transport	7	4	1.19	235	0.01891	0.01891
GO:0006032	chitin catabolic process	14	6	2.38	241	0.0209	0.0209
GO:0001676	long-chain fatty acid metabolic process	18	7	3.06	249	0.02281	0.02281
GO:0045924	regulation of female receptivity	33	15	5.61	82	0.00013	0.02608
GO:0009611	response to wounding	102	22	17.35	464	0.13657	0.02642
GO:0006517	protein deglycosylation	11	5	1.87	259	0.02654	0.02654
GO:0045751	negative regulation of Toll signaling pathway	11	5	1.87	260	0.02654	0.02654
GO:0019637	organophosphate metabolic process	369	81	62.77	182	0.00725	0.02824
GO:0009074	aromatic amino acid family catabolic process	9	8	1.53	38	5.3e-06	0.02873
GO:0019400	alditol metabolic process	9	7	1.53	76	0.00011	0.02877
GO:0009743	response to carbohydrate	30	10	5.1	248	0.02232	0.02879
GO:0006012	galactose metabolic process	8	5	1.36	172	0.00503	0.02884
GO:0006760	folic acid-containing compound metabolic process	12	5	2.04	302	0.03925	0.02887
GO:0009110	vitamin biosynthetic process	9	4	1.53	333	0.05122	0.02889
GO:0015908	fatty acid transport	10	3	1.7	607	0.23435	0.02893
GO:0006465	signal peptide processing	8	4	1.36	269	0.03279	0.03279
GO:0009631	cold acclimation	8	4	1.36	270	0.03279	0.03279
GO:0030719	P granule organization	8	4	1.36	271	0.03279	0.03279
GO:0034308	primary alcohol metabolic process	8	4	1.36	272	0.03279	0.03279
GO:0070613	regulation of protein processing	8	4	1.36	273	0.03279	0.03279
GO:0071333	cellular response to glucose stimulus	8	4	1.36	274	0.03279	0.03279
GO:0006633	fatty acid biosynthetic process	60	25	10.21	39	5.6e-06	0.03331
GO:0030433	ubiquitin-dependent ERAD pathway	28	9	4.76	282	0.03717	0.03717
GO:0006739	NADP metabolic process	14	7	2.38	169	0.00459	0.0373
GO:0030149	sphingolipid catabolic process	12	6	2.04	193	0.00873	0.03735
GO:0006117	acetaldehyde metabolic process	5	3	0.85	283	0.03747	0.03747
GO:0006188	IMP biosynthetic process	5	3	0.85	284	0.03747	0.03747
GO:0006516	glycoprotein catabolic process	5	3	0.85	285	0.03747	0.03747
GO:0006563	L-serine metabolic process	5	3	0.85	286	0.03747	0.03747
GO:0006719	juvenile hormone catabolic process	5	3	0.85	287	0.03747	0.03747
GO:0010898	positive regulation of triglyceride catabolic process	5	3	0.85	288	0.03747	0.03747
GO:0035999	tetrahydrofolate interconversion	5	3	0.85	289	0.03747	0.03747
GO:0042430	indole-containing compound metabolic process	5	3	0.85	290	0.03747	0.03747
GO:0046185	aldehyde catabolic process	5	3	0.85	291	0.03747	0.03747
GO:0046459	short-chain fatty acid metabolic process	5	3	0.85	292	0.03747	0.03747
GO:0046477	glycosylceramide catabolic process	5	3	0.85	293	0.03747	0.03747
GO:0120252	hydrocarbon metabolic process	5	3	0.85	294	0.03747	0.03747
GO:0009062	fatty acid catabolic process	47	17	8	137	0.00123	0.03862
GO:0046949	fatty-acyl-CoA biosynthetic process	12	5	2.04	303	0.03925	0.03925
GO:0051180	vitamin transport	12	5	2.04	304	0.03925	0.03925
GO:0006641	triglyceride metabolic process	37	17	6.29	64	3.9e-05	0.05029
GO:0006536	glutamate metabolic process	14	6	2.38	242	0.0209	0.05109
GO:0005991	trehalose metabolic process	9	4	1.53	334	0.05122	0.05122
GO:0043277	apoptotic cell clearance	21	6	3.57	462	0.13269	0.05123
GO:0008272	sulfate transport	17	6	2.89	343	0.05476	0.05476
GO:0043248	proteasome assembly	13	5	2.21	349	0.05509	0.05509
GO:0010033	response to organic substance	469	79	79.78	994	0.55947	0.05561
GO:0016310	phosphorylation	372	43	63.28	2813	0.99889	0.05853
GO:0006636	unsaturated fatty acid biosynthetic process	6	3	1.02	362	0.06559	0.06559
GO:0033238	regulation of cellular amine metabolic process	6	3	1.02	363	0.06559	0.06559
GO:0033499	galactose catabolic process via UDP-galactose	6	3	1.02	364	0.06559	0.06559
GO:0051014	actin filament severing	6	3	1.02	365	0.06559	0.06559
GO:0051262	protein tetramerization	6	3	1.02	366	0.06559	0.06559
GO:0051443	positive regulation of ubiquitin-protein transferase activity	6	3	1.02	367	0.06559	0.06559
GO:0090277	positive regulation of peptide hormone secretion	6	3	1.02	368	0.06559	0.06559
GO:0090382	phagosome maturation	6	3	1.02	369	0.06559	0.06559
GO:1901562	response to paraquat	6	3	1.02	370	0.06559	0.06559
GO:0006635	fatty acid beta-oxidation	33	11	5.61	228	0.01692	0.06571
GO:0050832	defense response to fungus	48	19	8.17	91	0.00017	0.06599
GO:0051345	positive regulation of hydrolase activity	97	9	16.5	2533	0.98985	0.06669
GO:0051085	chaperone cofactor-dependent protein refolding	18	6	3.06	376	0.07073	0.07073
GO:0009636	response to toxic substance	52	21	8.85	67	5.4e-05	0.07263
GO:0015031	protein transport	406	51	69.06	2663	0.99527	0.0734
GO:0007100	mitotic centrosome separation	10	4	1.7	388	0.07418	0.07418
GO:0016311	dephosphorylation	167	27	28.41	1243	0.64723	0.07568
GO:0006081	cellular aldehyde metabolic process	26	12	4.42	113	0.00052	0.07633
GO:0019725	cellular homeostasis	199	41	33.85	433	0.10408	0.07636
GO:0019395	fatty acid oxidation	36	13	6.12	166	0.00458	0.0764
GO:0002698	negative regulation of immune effector process	16	6	2.72	309	0.04118	0.07676
GO:0009067	aspartate family amino acid biosynthetic process	13	5	2.21	350	0.05509	0.0768
GO:0046113	nucleobase catabolic process	8	4	1.36	275	0.03279	0.07682
GO:0010906	regulation of glucose metabolic process	21	6	3.57	463	0.13269	0.07684
GO:0006490	oligosaccharide-lipid intermediate biosynthetic process	11	4	1.87	426	0.1014	0.07687
GO:0018904	ether metabolic process	11	4	1.87	427	0.1014	0.07687
GO:0010923	negative regulation of phosphatase activity	8	3	1.36	467	0.14127	0.07692
GO:0045477	regulation of nurse cell apoptotic process	8	3	1.36	468	0.14127	0.07692
GO:0072523	purine-containing compound catabolic process	22	5	3.74	721	0.31537	0.07695
GO:0006694	steroid biosynthetic process	28	6	4.76	749	0.33783	0.07696
GO:0048285	organelle fission	259	31	44.06	2550	0.99093	0.07841
GO:0042593	glucose homeostasis	44	14	7.48	212	0.01169	0.07977
GO:0006487	protein N-linked glycosylation	35	15	5.95	106	0.00029	0.08761
GO:0009312	oligosaccharide biosynthetic process	19	6	3.23	392	0.0891	0.0891
GO:0032787	monocarboxylic acid metabolic process	174	66	29.6	11	2.3e-11	0.09478
GO:0016063	rhodopsin biosynthetic process	15	5	2.55	403	0.09615	0.09615
GO:0044237	cellular metabolic process	4350	646	739.96	3130	1	0.09676
GO:0006805	xenobiotic metabolic process	14	9	2.38	74	0.0001	0.09979
GO:0044550	secondary metabolite biosynthetic process	24	8	4.08	308	0.03929	0.10024
GO:0044273	sulfur compound catabolic process	13	5	2.21	351	0.05509	0.10043
GO:0002218	activation of innate immune response	7	3	1.19	415	0.10059	0.10059
GO:0006825	copper ion transport	7	3	1.19	416	0.10059	0.10059
GO:0009071	serine family amino acid catabolic process	7	3	1.19	417	0.10059	0.10059
GO:0009437	carnitine metabolic process	7	3	1.19	418	0.10059	0.10059
GO:0031204	post-translational protein targeting to membrane, translocation	7	3	1.19	419	0.10059	0.10059
GO:0031638	zymogen activation	7	3	1.19	420	0.10059	0.10059
GO:0042048	olfactory behavior	60	8	10.21	1761	0.82364	0.10062
GO:0035194	post-transcriptional gene silencing by RNA	36	6	6.12	1065	0.59102	0.10092
GO:0098662	inorganic cation transmembrane transport	190	30	32.32	1408	0.70403	0.1013
GO:0010888	negative regulation of lipid storage	11	4	1.87	428	0.1014	0.1014
GO:0035076	ecdysone receptor-mediated signaling pathway	11	4	1.87	429	0.1014	0.1014
GO:0030317	flagellated sperm motility	29	6	4.93	797	0.37056	0.10162
GO:0018990	ecdysis, chitin-based cuticle	16	5	2.72	440	0.12114	0.12114
GO:0030968	endoplasmic reticulum unfolded protein response	16	5	2.72	441	0.12114	0.12114
GO:0034976	response to endoplasmic reticulum stress	77	20	13.1	265	0.03025	0.12252
GO:0042594	response to starvation	131	26	22.28	603	0.22229	0.13026
GO:0006072	glycerol-3-phosphate metabolic process	12	4	2.04	451	0.13247	0.13247
GO:0042542	response to hydrogen peroxide	12	4	2.04	452	0.13247	0.13247
GO:1990573	potassium ion import across plasma membrane	12	4	2.04	453	0.13247	0.13247
GO:0044271	cellular nitrogen compound biosynthetic process	1598	123	271.83	3254	1	0.13367
GO:0006575	cellular modified amino acid metabolic process	74	29	12.59	35	4.5e-06	0.13424
GO:0006665	sphingolipid metabolic process	58	26	9.87	32	6.7e-07	0.13429
GO:1901607	alpha-amino acid biosynthetic process	35	16	5.95	69	7.1e-05	0.13529
GO:0006576	cellular biogenic amine metabolic process	23	11	3.91	120	0.00061	0.13577
GO:0006726	eye pigment biosynthetic process	36	12	6.12	216	0.01286	0.13597
GO:1900150	regulation of defense response to fungus	15	8	2.55	139	0.00143	0.13604
GO:0009311	oligosaccharide metabolic process	29	10	4.93	232	0.01747	0.1361
GO:0070972	protein localization to endoplasmic reticulum	29	9	4.93	323	0.04604	0.13626
GO:0000096	sulfur amino acid metabolic process	16	6	2.72	310	0.04118	0.13639
GO:0009086	methionine biosynthetic process	10	3	1.7	608	0.23435	0.13671
GO:0045910	negative regulation of DNA recombination	10	3	1.7	609	0.23435	0.13671
GO:0055075	potassium ion homeostasis	10	3	1.7	610	0.23435	0.13671
GO:0046129	purine ribonucleoside biosynthetic process	11	3	1.87	678	0.28421	0.13674
GO:1901658	glycosyl compound catabolic process	19	4	3.23	839	0.40905	0.1368
GO:0019221	cytokine-mediated signaling pathway	26	4	4.42	1258	0.66793	0.137
GO:2000147	positive regulation of cell motility	57	7	9.7	1903	0.87399	0.13737
GO:0044270	cellular nitrogen compound catabolic process	161	20	27.39	2253	0.9571	0.13816
GO:0018991	oviposition	17	6	2.89	344	0.05476	0.14095
GO:0009065	glutamine family amino acid catabolic process	13	5	2.21	352	0.05509	0.14102
GO:0003352	regulation of cilium movement	8	3	1.36	469	0.14127	0.14127
GO:0006098	pentose-phosphate shunt	8	3	1.36	470	0.14127	0.14127
GO:0006388	tRNA splicing, via endonucleolytic cleavage and ligation	8	3	1.36	471	0.14127	0.14127
GO:0009070	serine family amino acid biosynthetic process	8	3	1.36	472	0.14127	0.14127
GO:0010496	intercellular transport	8	3	1.36	473	0.14127	0.14127
GO:0034058	endosomal vesicle fusion	8	3	1.36	474	0.14127	0.14127
GO:0036065	fucosylation	8	3	1.36	475	0.14127	0.14127
GO:0042574	retinal metabolic process	8	3	1.36	476	0.14127	0.14127
GO:0050848	regulation of calcium-mediated signaling	8	3	1.36	477	0.14127	0.14127
GO:0097254	renal tubular secretion	8	3	1.36	478	0.14127	0.14127
GO:0046173	polyol biosynthetic process	19	4	3.23	840	0.40905	0.14147
GO:0045455	ecdysteroid metabolic process	26	5	4.42	880	0.46064	0.14151
GO:0006006	glucose metabolic process	47	15	8	196	0.00894	0.14723
GO:0006730	one-carbon metabolic process	22	8	3.74	253	0.02336	0.14811
GO:0006727	ommochrome biosynthetic process	17	5	2.89	488	0.1488	0.1488
GO:0051252	regulation of RNA metabolic process	1003	65	170.62	3255	1	0.15689
GO:0040018	positive regulation of multicellular organism growth	22	6	3.74	496	0.15764	0.15764
GO:0070050	neuron cellular homeostasis	27	7	4.59	500	0.16235	0.16235
GO:0015718	monocarboxylic acid transport	26	8	4.42	358	0.06117	0.16632
GO:1901135	carbohydrate derivative metabolic process	436	103	74.17	95	0.00018	0.16669
GO:0046395	carboxylic acid catabolic process	105	47	17.86	12	2.3e-11	0.16678
GO:0008333	endosome to lysosome transport	13	4	2.21	504	0.16687	0.16687
GO:0046467	membrane lipid biosynthetic process	80	28	13.61	70	7.4e-05	0.16852
GO:0016052	carbohydrate catabolic process	61	22	10.38	105	0.00026	0.16885
GO:0018958	phenol-containing compound metabolic process	64	21	10.89	146	0.00148	0.16902
GO:0044703	multi-organism reproductive process	24	13	4.08	62	3.7e-05	0.16917
GO:1901568	fatty acid derivative metabolic process	31	14	5.27	102	0.00024	0.16919
GO:0009066	aspartate family amino acid metabolic process	20	11	3.4	80	0.00012	0.16932
GO:0006584	catecholamine metabolic process	12	7	2.04	141	0.00145	0.16963
GO:0019732	antifungal humoral response	12	7	2.04	142	0.00145	0.16963
GO:0017143	insecticide metabolic process	7	6	1.19	85	0.00014	0.16964
GO:0002252	immune effector process	103	22	17.52	486	0.14723	0.16968
GO:0042558	pteridine-containing compound metabolic process	21	8	3.57	230	0.0174	0.16969
GO:0006672	ceramide metabolic process	22	8	3.74	254	0.02336	0.16971
GO:0002788	regulation of antifungal peptide production	11	6	1.87	174	0.00509	0.16972
GO:0046364	monosaccharide biosynthetic process	11	6	1.87	175	0.00509	0.16972
GO:0006721	terpenoid metabolic process	23	8	3.91	266	0.03062	0.16973
GO:0071326	cellular response to monosaccharide stimulus	9	5	1.53	204	0.00975	0.1698
GO:0005984	disaccharide metabolic process	10	5	1.7	226	0.01679	0.16982
GO:0030522	intracellular receptor signaling pathway	18	6	3.06	377	0.07073	0.16986
GO:0033559	unsaturated fatty acid metabolic process	7	4	1.19	236	0.01891	0.16988
GO:0072599	establishment of protein localization to endoplasmic reticulum	25	7	4.25	439	0.11846	0.16988
GO:0002253	activation of immune response	8	4	1.36	276	0.03279	0.1699
GO:0034754	cellular hormone metabolic process	38	9	6.46	528	0.18587	0.16991
GO:0006740	NADPH regeneration	9	4	1.53	335	0.05122	0.16992
GO:0046128	purine ribonucleoside metabolic process	16	5	2.72	442	0.12114	0.16994
GO:0034219	carbohydrate transmembrane transport	19	5	3.23	594	0.21087	0.17
GO:0005981	regulation of glycogen catabolic process	8	3	1.36	479	0.14127	0.17001
GO:0070633	transepithelial transport	21	5	3.57	670	0.27953	0.17004
GO:0006206	pyrimidine nucleobase metabolic process	10	3	1.7	611	0.23435	0.17005
GO:0006862	nucleotide transport	6	2	1.02	633	0.27151	0.17009
GO:2000117	negative regulation of cysteine-type endopeptidase activity	6	2	1.02	634	0.27151	0.17009
GO:0046085	adenosine metabolic process	7	2	1.19	751	0.33988	0.17011
GO:0098869	cellular oxidant detoxification	7	2	1.19	752	0.33988	0.17011
GO:0030201	heparan sulfate proteoglycan metabolic process	13	3	2.21	801	0.38517	0.17011
GO:0034765	regulation of ion transmembrane transport	41	7	6.97	999	0.56052	0.1702
GO:0042177	negative regulation of protein catabolic process	12	2	2.04	1213	0.63094	0.17021
GO:0140718	facultative heterochromatin assembly	13	2	2.21	1358	0.67562	0.17023
GO:0051248	negative regulation of protein metabolic process	173	28	29.43	1239	0.64639	0.17037
GO:0098732	macromolecule deacylation	22	2	3.74	2008	0.90917	0.17041
GO:0051606	detection of stimulus	89	13	15.14	1588	0.76875	0.17045
GO:1901889	negative regulation of cell junction assembly	41	4	6.97	2152	0.93553	0.17055
GO:0051648	vesicle localization	56	2	9.53	2896	0.99965	0.17108
GO:0031344	regulation of cell projection organization	130	13	22.11	2563	0.99169	0.17128
GO:0050890	cognition	142	14	24.16	2635	0.99458	0.1714
GO:0008037	cell recognition	103	7	17.52	2850	0.99936	0.17144
GO:0048638	regulation of developmental growth	202	18	34.36	2910	0.99971	0.17215
GO:1901360	organic cyclic compound metabolic process	2189	212	372.36	3256	1	0.17345
GO:0046483	heterocycle metabolic process	2096	180	356.54	3257	1	0.17667
GO:0019953	sexual reproduction	768	79	130.64	3137	1	0.17679
GO:0010883	regulation of lipid storage	41	12	6.97	280	0.03595	0.17768
GO:0006520	cellular amino acid metabolic process	148	54	25.18	19	7.7e-09	0.17867
GO:0006963	positive regulation of antibacterial peptide biosynthetic process	23	6	3.91	525	0.18445	0.18445
GO:0050794	regulation of cellular process	3040	336	517.12	3258	1	0.18499
GO:0055070	copper ion homeostasis	15	5	2.55	404	0.09615	0.18603
GO:0009225	nucleotide-sugar metabolic process	9	3	1.53	529	0.1863	0.1863
GO:0046662	regulation of oviposition	9	3	1.53	530	0.1863	0.1863
GO:0051171	regulation of nitrogen compound metabolic process	1455	132	247.51	3259	1	0.18633
GO:0035010	encapsulation of foreign target	40	8	6.8	795	0.36872	0.18638
GO:0008306	associative learning	45	4	7.65	2278	0.96086	0.18772
GO:0044282	small molecule catabolic process	154	66	26.2	7	2.7e-14	0.19405
GO:0008652	cellular amino acid biosynthetic process	40	18	6.8	58	3.3e-05	0.2006
GO:0060180	female mating behavior	38	17	6.46	68	6e-05	0.20075
GO:0050777	negative regulation of immune response	50	14	8.51	279	0.03547	0.20189
GO:0045047	protein targeting to ER	24	6	4.08	598	0.21289	0.2027
GO:0042749	regulation of circadian sleep/wake cycle	38	8	6.46	716	0.31366	0.20278
GO:0030001	metal ion transport	198	35	33.68	854	0.43005	0.20283
GO:0000423	mitophagy	5	2	0.85	548	0.20287	0.20287
GO:0002347	response to tumor cell	5	2	0.85	549	0.20287	0.20287
GO:0002809	negative regulation of antibacterial peptide biosynthetic process	5	2	0.85	550	0.20287	0.20287
GO:0006208	pyrimidine nucleobase catabolic process	5	2	0.85	551	0.20287	0.20287
GO:0006538	glutamate catabolic process	5	2	0.85	552	0.20287	0.20287
GO:0006573	valine metabolic process	5	2	0.85	553	0.20287	0.20287
GO:0006684	sphingomyelin metabolic process	5	2	0.85	554	0.20287	0.20287
GO:0007604	phototransduction, UV	5	2	0.85	555	0.20287	0.20287
GO:0009158	ribonucleoside monophosphate catabolic process	5	2	0.85	556	0.20287	0.20287
GO:0010039	response to iron ion	5	2	0.85	557	0.20287	0.20287
GO:0014074	response to purine-containing compound	5	2	0.85	558	0.20287	0.20287
GO:0015842	aminergic neurotransmitter loading into synaptic vesicle	5	2	0.85	559	0.20287	0.20287
GO:0016255	attachment of GPI anchor to protein	5	2	0.85	560	0.20287	0.20287
GO:0019889	pteridine metabolic process	5	2	0.85	561	0.20287	0.20287
GO:0033539	fatty acid beta-oxidation using acyl-CoA dehydrogenase	5	2	0.85	562	0.20287	0.20287
GO:0034497	protein localization to phagophore assembly site	5	2	0.85	563	0.20287	0.20287
GO:0034969	histone arginine methylation	5	2	0.85	564	0.20287	0.20287
GO:0035094	response to nicotine	5	2	0.85	565	0.20287	0.20287
GO:0035542	regulation of SNARE complex assembly	5	2	0.85	566	0.20287	0.20287
GO:0038001	paracrine signaling	5	2	0.85	567	0.20287	0.20287
GO:0042423	catecholamine biosynthetic process	5	2	0.85	568	0.20287	0.20287
GO:0042760	very long-chain fatty acid catabolic process	5	2	0.85	569	0.20287	0.20287
GO:0043555	regulation of translation in response to stress	5	2	0.85	570	0.20287	0.20287
GO:0045048	protein insertion into ER membrane	5	2	0.85	571	0.20287	0.20287
GO:0051446	positive regulation of meiotic cell cycle	5	2	0.85	572	0.20287	0.20287
GO:0051791	medium-chain fatty acid metabolic process	5	2	0.85	573	0.20287	0.20287
GO:0061963	regulation of entry into reproductive diapause	5	2	0.85	574	0.20287	0.20287
GO:1901216	positive regulation of neuron death	5	2	0.85	575	0.20287	0.20287
GO:1901475	pyruvate transmembrane transport	5	2	0.85	576	0.20287	0.20287
GO:1901642	nucleoside transmembrane transport	5	2	0.85	577	0.20287	0.20287
GO:1990399	epithelium regeneration	5	2	0.85	578	0.20287	0.20287
GO:2000378	negative regulation of reactive oxygen species metabolic process	5	2	0.85	579	0.20287	0.20287
GO:2000434	regulation of protein neddylation	5	2	0.85	580	0.20287	0.20287
GO:0006734	NADH metabolic process	11	3	1.87	679	0.28421	0.20288
GO:0006998	nuclear envelope organization	13	3	2.21	802	0.38517	0.20295
GO:0033993	response to lipid	47	7	8	1414	0.70958	0.20336
GO:2000060	positive regulation of ubiquitin-dependent protein catabolic process	48	5	8.17	2139	0.92911	0.20385
GO:0046513	ceramide biosynthetic process	14	4	2.38	587	0.20398	0.20398
GO:0080135	regulation of cellular response to stress	113	14	19.22	2143	0.93027	0.20433
GO:0042742	defense response to bacterium	182	48	30.96	131	0.00087	0.20467
GO:0008340	determination of adult lifespan	146	29	24.84	590	0.20547	0.20547
GO:0043603	cellular amide metabolic process	607	78	103.25	2785	0.99853	0.20929
GO:1902476	chloride transmembrane transport	19	5	3.23	595	0.21087	0.21087
GO:0042026	protein refolding	24	6	4.08	599	0.21289	0.21289
GO:0006915	apoptotic process	217	26	36.91	2477	0.98482	0.21902
GO:0006955	immune response	254	62	43.21	145	0.00146	0.22847
GO:0007031	peroxisome organization	19	5	3.23	596	0.21087	0.2342
GO:0042398	cellular modified amino acid biosynthetic process	15	4	2.55	619	0.24319	0.23431
GO:0010823	negative regulation of mitochondrion organization	10	3	1.7	612	0.23435	0.23435
GO:0061723	glycophagy	10	3	1.7	613	0.23435	0.23435
GO:0006796	phosphate-containing compound metabolic process	815	129	138.64	1787	0.83968	0.23831
GO:0007040	lysosome organization	15	4	2.55	620	0.24319	0.24319
GO:0061060	negative regulation of peptidoglycan recognition protein signaling pathway	20	5	3.4	625	0.24456	0.24456
GO:1905515	non-motile cilium assembly	20	5	3.4	626	0.24456	0.24456
GO:0009058	biosynthetic process	2084	258	354.5	3207	1	0.25146
GO:0051301	cell division	230	17	39.12	3066	1	0.25294
GO:0055088	lipid homeostasis	77	24	13.1	147	0.00158	0.25482
GO:0046008	regulation of female receptivity, post-mating	20	9	3.4	157	0.00325	0.27022
GO:0044804	autophagy of nucleus	11	3	1.87	680	0.28421	0.27147
GO:0001817	regulation of cytokine production	6	2	1.02	635	0.27151	0.27151
GO:0006085	acetyl-CoA biosynthetic process	6	2	1.02	636	0.27151	0.27151
GO:0006646	phosphatidylethanolamine biosynthetic process	6	2	1.02	637	0.27151	0.27151
GO:0006751	glutathione catabolic process	6	2	1.02	638	0.27151	0.27151
GO:0006878	cellular copper ion homeostasis	6	2	1.02	639	0.27151	0.27151
GO:0006884	cell volume homeostasis	6	2	1.02	640	0.27151	0.27151
GO:0007144	female meiosis I	6	2	1.02	641	0.27151	0.27151
GO:0007348	regulation of syncytial blastoderm mitotic cell cycle	6	2	1.02	642	0.27151	0.27151
GO:0009415	response to water	6	2	1.02	643	0.27151	0.27151
GO:0019933	cAMP-mediated signaling	6	2	1.02	644	0.27151	0.27151
GO:0031048	heterochromatin assembly by small RNA	6	2	1.02	645	0.27151	0.27151
GO:0032367	intracellular cholesterol transport	6	2	1.02	646	0.27151	0.27151
GO:0033353	S-adenosylmethionine cycle	6	2	1.02	647	0.27151	0.27151
GO:0033540	fatty acid beta-oxidation using acyl-CoA oxidase	6	2	1.02	648	0.27151	0.27151
GO:0035207	negative regulation of hemocyte proliferation	6	2	1.02	649	0.27151	0.27151
GO:0042149	cellular response to glucose starvation	6	2	1.02	650	0.27151	0.27151
GO:0042982	amyloid precursor protein metabolic process	6	2	1.02	651	0.27151	0.27151
GO:0043101	purine-containing compound salvage	6	2	1.02	652	0.27151	0.27151
GO:0048047	mating behavior, sex discrimination	6	2	1.02	653	0.27151	0.27151
GO:0048526	imaginal disc-derived wing expansion	6	2	1.02	654	0.27151	0.27151
GO:0055093	response to hyperoxia	6	2	1.02	655	0.27151	0.27151
GO:0060729	intestinal epithelial structure maintenance	6	2	1.02	656	0.27151	0.27151
GO:0061512	protein localization to cilium	6	2	1.02	657	0.27151	0.27151
GO:1902017	regulation of cilium assembly	6	2	1.02	658	0.27151	0.27151
GO:1990834	response to odorant	6	2	1.02	659	0.27151	0.27151
GO:0046033	AMP metabolic process	12	3	2.04	734	0.33479	0.27152
GO:0048168	regulation of neuronal synaptic plasticity	12	3	2.04	735	0.33479	0.27152
GO:0015749	monosaccharide transmembrane transport	18	4	3.06	789	0.36733	0.27153
GO:0042180	cellular ketone metabolic process	54	10	9.19	864	0.43907	0.27156
GO:0051453	regulation of intracellular pH	22	4	3.74	969	0.52921	0.27172
GO:0000086	G2/M transition of mitotic cell cycle	36	6	6.12	1066	0.59102	0.27183
GO:0031330	negative regulation of cellular catabolic process	45	5	7.65	1997	0.9014	0.27254
GO:0006793	phosphorus metabolic process	821	131	139.66	1750	0.81395	0.2745
GO:0007167	enzyme linked receptor protein signaling pathway	244	22	41.51	2951	0.9999	0.27744
GO:0030514	negative regulation of BMP signaling pathway	21	5	3.57	671	0.27953	0.27953
GO:0044249	cellular biosynthetic process	2019	241	343.45	3225	1	0.27968
GO:0006644	phospholipid metabolic process	145	33	24.67	316	0.04408	0.2807
GO:0008063	Toll signaling pathway	52	19	8.85	118	0.00056	0.28083
GO:0001666	response to hypoxia	46	6	7.82	1751	0.81824	0.28116
GO:0046692	sperm competition	20	11	3.4	81	0.00012	0.28179
GO:0019915	lipid storage	55	15	9.36	300	0.03762	0.28252
GO:0090407	organophosphate biosynthetic process	224	42	38.1	631	0.26645	0.28268
GO:0008654	phospholipid biosynthetic process	95	20	16.16	516	0.17811	0.28273
GO:0000302	response to reactive oxygen species	32	8	5.44	502	0.16458	0.28368
GO:0006108	malate metabolic process	11	3	1.87	681	0.28421	0.28421
GO:0016321	female meiosis chromosome segregation	11	3	1.87	682	0.28421	0.28421
GO:0045842	positive regulation of mitotic metaphase/anaphase transition	11	3	1.87	683	0.28421	0.28421
GO:0046835	carbohydrate phosphorylation	11	3	1.87	684	0.28421	0.28421
GO:0051093	negative regulation of developmental process	176	17	29.94	2769	0.99815	0.28687
GO:0006082	organic acid metabolic process	349	123	59.37	3	3.4e-17	0.29861
GO:0044283	small molecule biosynthetic process	191	60	32.49	31	5.8e-07	0.306
GO:0009072	aromatic amino acid family metabolic process	16	11	2.72	40	6.3e-06	0.30982
GO:0046164	alcohol catabolic process	21	11	3.57	101	0.00022	0.30999
GO:0031348	negative regulation of defense response	51	14	8.68	312	0.04151	0.31039
GO:0007621	negative regulation of female receptivity	16	8	2.72	151	0.00244	0.3104
GO:1901072	glucosamine-containing compound catabolic process	16	7	2.72	208	0.01119	0.3106
GO:0009117	nucleotide metabolic process	189	36	32.15	628	0.25226	0.31067
GO:0046154	rhodopsin metabolic process	17	6	2.89	345	0.05476	0.31082
GO:0008300	isoprenoid catabolic process	7	4	1.19	237	0.01891	0.31088
GO:0007588	excretion	10	4	1.7	389	0.07418	0.31098
GO:0000097	sulfur amino acid biosynthetic process	12	4	2.04	454	0.13247	0.31104
GO:0009247	glycolipid biosynthetic process	42	9	7.14	668	0.27807	0.31106
GO:0006848	pyruvate transport	7	3	1.19	421	0.10059	0.31107
GO:0048679	regulation of axon regeneration	9	3	1.53	531	0.1863	0.31114
GO:0050764	regulation of phagocytosis	9	3	1.53	532	0.1863	0.31114
GO:0015744	succinate transport	10	3	1.7	614	0.23435	0.31117
GO:0018206	peptidyl-methionine modification	11	3	1.87	685	0.28421	0.3112
GO:0048085	adult chitin-containing cuticle pigmentation	13	3	2.21	803	0.38517	0.31127
GO:0046390	ribose phosphate biosynthetic process	90	16	15.31	884	0.46647	0.31129
GO:0055078	sodium ion homeostasis	8	2	1.36	820	0.40609	0.3113
GO:0061462	protein localization to lysosome	8	2	1.36	821	0.40609	0.3113
GO:0000737	DNA catabolic process, endonucleolytic	15	3	2.55	924	0.48243	0.31133
GO:0042743	hydrogen peroxide metabolic process	10	2	1.7	943	0.52751	0.31136
GO:1990928	response to amino acid starvation	17	3	2.89	1007	0.57172	0.3114
GO:0010769	regulation of cell morphogenesis involved in differentiation	14	2	2.38	1418	0.7158	0.31149
GO:2001056	positive regulation of cysteine-type endopeptidase activity	18	2	3.06	1770	0.83678	0.31163
GO:0034661	ncRNA catabolic process	20	2	3.4	1907	0.87784	0.31169
GO:0051303	establishment of chromosome localization	20	2	3.4	1908	0.87784	0.31169
GO:0008358	maternal determination of anterior/posterior axis, embryo	77	11	13.1	1666	0.78204	0.31183
GO:0042551	neuron maturation	49	6	8.34	1857	0.86258	0.31187
GO:0046666	retinal cell programmed cell death	26	2	4.42	2236	0.95059	0.31189
GO:0035265	organ growth	32	3	5.44	2130	0.92759	0.31189
GO:0010243	response to organonitrogen compound	156	24	26.54	1532	0.73879	0.31192
GO:0051338	regulation of transferase activity	97	13	16.5	1859	0.86313	0.3121
GO:0032886	regulation of microtubule-based process	57	6	9.7	2160	0.93897	0.31214
GO:0000075	cell cycle checkpoint signaling	56	5	9.53	2352	0.97222	0.3123
GO:0043549	regulation of kinase activity	81	9	13.78	2217	0.9483	0.31235
GO:0034249	negative regulation of cellular amide metabolic process	79	5	13.44	2797	0.99866	0.31306
GO:0051236	establishment of RNA localization	85	5	14.46	2857	0.99943	0.31326
GO:2000113	negative regulation of cellular macromolecule biosynthetic process	74	3	12.59	2947	0.99987	0.31328
GO:0009314	response to radiation	159	16	27.05	2668	0.99542	0.31359
GO:0030431	sleep	68	13	11.57	796	0.36924	0.31373
GO:0032970	regulation of actin filament-based process	102	5	17.35	2990	0.99995	0.31382
GO:0061564	axon development	295	16	50.18	3181	1	0.31822
GO:0019752	carboxylic acid metabolic process	345	122	58.69	4	3.4e-17	0.31866
GO:0035239	tube morphogenesis	415	28	70.59	3187	1	0.32001
GO:0043604	amide biosynthetic process	481	37	81.82	3180	1	0.32053
GO:0010605	negative regulation of macromolecule metabolic process	622	60	105.81	3135	1	0.3209
GO:0006952	defense response	334	88	56.82	41	7.8e-06	0.32182
GO:0048072	compound eye pigmentation	17	4	2.89	730	0.32544	0.32544
GO:1901565	organonitrogen compound catabolic process	494	123	84.03	34	2.9e-06	0.32669
GO:0034620	cellular response to unfolded protein	28	8	4.76	397	0.0894	0.33385
GO:0007220	Notch receptor processing	12	3	2.04	736	0.33479	0.33479
GO:0010884	positive regulation of lipid storage	12	3	2.04	737	0.33479	0.33479
GO:0034389	lipid droplet organization	12	3	2.04	738	0.33479	0.33479
GO:0071218	cellular response to misfolded protein	12	3	2.04	739	0.33479	0.33479
GO:0071230	cellular response to amino acid stimulus	12	3	2.04	740	0.33479	0.33479
GO:0033500	carbohydrate homeostasis	51	16	8.68	192	0.00845	0.33775
GO:0009416	response to light stimulus	125	14	21.26	2368	0.97383	0.33824
GO:0010043	response to zinc ion	17	8	2.89	164	0.00392	0.33848
GO:0036503	ERAD pathway	35	11	5.95	257	0.02639	0.3385
GO:0080090	regulation of primary metabolic process	1484	134	252.44	3260	1	0.3387
GO:0045476	nurse cell apoptotic process	15	5	2.55	405	0.09615	0.33935
GO:0007041	lysosomal transport	23	6	3.91	526	0.18445	0.33947
GO:0002785	negative regulation of antimicrobial peptide production	12	4	2.04	455	0.13247	0.33951
GO:0042401	cellular biogenic amine biosynthetic process	12	4	2.04	456	0.13247	0.33951
GO:0042219	cellular modified amino acid catabolic process	13	4	2.21	505	0.16687	0.33956
GO:0009166	nucleotide catabolic process	17	4	2.89	731	0.32544	0.33979
GO:0006000	fructose metabolic process	7	2	1.19	753	0.33988	0.33988
GO:0006939	smooth muscle contraction	7	2	1.19	754	0.33988	0.33988
GO:0007053	spindle assembly involved in male meiosis	7	2	1.19	755	0.33988	0.33988
GO:0016558	protein import into peroxisome matrix	7	2	1.19	756	0.33988	0.33988
GO:0019321	pentose metabolic process	7	2	1.19	757	0.33988	0.33988
GO:0032147	activation of protein kinase activity	7	2	1.19	758	0.33988	0.33988
GO:0035292	specification of segmental identity, trunk	7	2	1.19	759	0.33988	0.33988
GO:0040020	regulation of meiotic nuclear division	7	2	1.19	760	0.33988	0.33988
GO:0042364	water-soluble vitamin biosynthetic process	7	2	1.19	761	0.33988	0.33988
GO:0045819	positive regulation of glycogen catabolic process	7	2	1.19	762	0.33988	0.33988
GO:0046475	glycerophospholipid catabolic process	7	2	1.19	763	0.33988	0.33988
GO:0048680	positive regulation of axon regeneration	7	2	1.19	764	0.33988	0.33988
GO:0050766	positive regulation of phagocytosis	7	2	1.19	765	0.33988	0.33988
GO:0050796	regulation of insulin secretion	7	2	1.19	766	0.33988	0.33988
GO:0051055	negative regulation of lipid biosynthetic process	7	2	1.19	767	0.33988	0.33988
GO:0051928	positive regulation of calcium ion transport	7	2	1.19	768	0.33988	0.33988
GO:0070072	vacuolar proton-transporting V-type ATPase complex assembly	7	2	1.19	769	0.33988	0.33988
GO:0071423	malate transmembrane transport	7	2	1.19	770	0.33988	0.33988
GO:0090278	negative regulation of peptide hormone secretion	7	2	1.19	771	0.33988	0.33988
GO:0032511	late endosome to vacuole transport via multivesicular body sorting pathway	13	3	2.21	804	0.38517	0.33989
GO:0140056	organelle localization by membrane tethering	28	5	4.76	976	0.53028	0.34007
GO:0060179	male mating behavior	52	3	8.85	2677	0.99593	0.34207
GO:0035329	hippo signaling	70	3	11.91	2917	0.99976	0.34308
GO:0032446	protein modification by small protein conjugation	220	22	37.42	2814	0.99894	0.34531
GO:1902531	regulation of intracellular signal transduction	318	28	54.09	3056	0.99999	0.34899
GO:0042060	wound healing	71	14	12.08	728	0.31627	0.3511
GO:0040003	chitin-based cuticle development	94	13	15.99	1764	0.832	0.35543
GO:0000413	protein peptidyl-prolyl isomerization	18	4	3.06	790	0.36733	0.36733
GO:0007098	centrosome cycle	70	11	11.91	1256	0.66305	0.36828
GO:0006836	neurotransmitter transport	109	13	18.54	2209	0.94494	0.3707
GO:0045089	positive regulation of innate immune response	47	13	8	322	0.0458	0.38216
GO:0032509	endosome transport via multivesicular body sorting pathway	26	6	4.42	665	0.27364	0.38482
GO:0030237	female sex determination	13	3	2.21	805	0.38517	0.38517
GO:0035435	phosphate ion transmembrane transport	13	3	2.21	806	0.38517	0.38517
GO:0006891	intra-Golgi vesicle-mediated transport	24	5	4.08	815	0.38828	0.38828
GO:0007602	phototransduction	52	8	8.85	1385	0.67945	0.38934
GO:0000041	transition metal ion transport	34	12	5.78	191	0.00782	0.40407
GO:0046839	phospholipid dephosphorylation	22	5	3.74	722	0.31537	0.40586
GO:0016126	sterol biosynthetic process	17	4	2.89	732	0.32544	0.40592
GO:0006415	translational termination	8	2	1.36	822	0.40609	0.40609
GO:0006488	dolichol-linked oligosaccharide biosynthetic process	8	2	1.36	823	0.40609	0.40609
GO:0006544	glycine metabolic process	8	2	1.36	824	0.40609	0.40609
GO:0006662	glycerol ether metabolic process	8	2	1.36	825	0.40609	0.40609
GO:0007060	male meiosis chromosome segregation	8	2	1.36	826	0.40609	0.40609
GO:0014067	negative regulation of phosphatidylinositol 3-kinase signaling	8	2	1.36	827	0.40609	0.40609
GO:0015729	oxaloacetate transport	8	2	1.36	828	0.40609	0.40609
GO:0016114	terpenoid biosynthetic process	8	2	1.36	829	0.40609	0.40609
GO:0016267	O-glycan processing, core 1	8	2	1.36	830	0.40609	0.40609
GO:0016578	histone deubiquitination	8	2	1.36	831	0.40609	0.40609
GO:0032922	circadian regulation of gene expression	8	2	1.36	832	0.40609	0.40609
GO:0035204	negative regulation of lamellocyte differentiation	8	2	1.36	833	0.40609	0.40609
GO:0045313	rhabdomere membrane biogenesis	8	2	1.36	834	0.40609	0.40609
GO:0051016	barbed-end actin filament capping	8	2	1.36	835	0.40609	0.40609
GO:0071422	succinate transmembrane transport	8	2	1.36	836	0.40609	0.40609
GO:0097150	neuronal stem cell population maintenance	8	2	1.36	837	0.40609	0.40609
GO:0030166	proteoglycan biosynthetic process	20	4	3.4	871	0.45017	0.4061
GO:0003012	muscle system process	33	4	5.61	1780	0.83689	0.4069
GO:0003341	cilium movement	59	12	10.04	708	0.2958	0.4084
GO:0042335	cuticle development	127	21	21.6	1069	0.59423	0.4098
GO:0009056	catabolic process	967	226	164.49	22	4.5e-08	0.41186
GO:1901605	alpha-amino acid metabolic process	91	46	15.48	8	1.6e-13	0.42117
GO:0006631	fatty acid metabolic process	123	48	20.92	18	4.2e-09	0.42192
GO:0006950	response to stress	1045	200	177.76	262	0.02931	0.42253
GO:0031175	neuron projection development	409	25	69.57	3211	1	0.42314
GO:0072330	monocarboxylic acid biosynthetic process	63	26	10.72	36	4.5e-06	0.4249
GO:0018126	protein hydroxylation	27	13	4.59	94	0.00018	0.42657
GO:0007320	insemination	23	12	3.91	78	0.00012	0.42665
GO:1901616	organic hydroxy compound catabolic process	24	12	4.08	96	0.0002	0.42669
GO:0070085	glycosylation	100	24	17.01	321	0.04556	0.4269
GO:0016051	carbohydrate biosynthetic process	47	14	8	245	0.02116	0.42715
GO:0006582	melanin metabolic process	52	14	8.85	325	0.04824	0.42735
GO:0046464	acylglycerol catabolic process	16	7	2.72	209	0.01119	0.42756
GO:0002764	immune response-regulating signaling pathway	55	13	9.36	448	0.13033	0.42771
GO:0015833	peptide transport	19	6	3.23	393	0.0891	0.42793
GO:0030203	glycosaminoglycan metabolic process	19	6	3.23	394	0.0891	0.42793
GO:0008348	negative regulation of antimicrobial humoral response	15	5	2.55	406	0.09615	0.428
GO:0009156	ribonucleoside monophosphate biosynthetic process	15	5	2.55	407	0.09615	0.428
GO:0008643	carbohydrate transport	22	6	3.74	497	0.15764	0.42805
GO:0051924	regulation of calcium ion transport	19	5	3.23	597	0.21087	0.42817
GO:0043649	dicarboxylic acid catabolic process	8	3	1.36	480	0.14127	0.4282
GO:0043094	cellular metabolic compound salvage	15	4	2.55	621	0.24319	0.42824
GO:0032365	intracellular lipid transport	12	3	2.04	741	0.33479	0.42836
GO:0033619	membrane protein proteolysis	12	3	2.04	742	0.33479	0.42836
GO:0043270	positive regulation of ion transport	36	7	6.12	844	0.41505	0.42838
GO:0048067	cuticle pigmentation	19	4	3.23	841	0.40905	0.42841
GO:0035069	larval midgut histolysis	25	5	4.25	852	0.42468	0.42841
GO:0051926	negative regulation of calcium ion transport	8	2	1.36	838	0.40609	0.42844
GO:0007091	metaphase/anaphase transition of mitotic cell cycle	32	6	5.44	885	0.46844	0.42846
GO:1901019	regulation of calcium ion transmembrane transporter activity	9	2	1.53	890	0.46888	0.42848
GO:0061041	regulation of wound healing	15	3	2.55	925	0.48243	0.42848
GO:1904064	positive regulation of cation transmembrane transport	27	5	4.59	937	0.49591	0.42849
GO:1902882	regulation of response to oxidative stress	10	2	1.7	944	0.52751	0.42852
GO:2001233	regulation of apoptotic signaling pathway	22	4	3.74	970	0.52921	0.42853
GO:0051261	protein depolymerization	34	6	5.78	985	0.5314	0.42854
GO:0014009	glial cell proliferation	12	2	2.04	1214	0.63094	0.4286
GO:0120034	positive regulation of plasma membrane bounded cell projection assembly	31	5	5.27	1206	0.62626	0.42866
GO:0045010	actin nucleation	24	3	4.08	1689	0.80088	0.42885
GO:0035088	establishment or maintenance of apical/basal cell polarity	30	4	5.1	1646	0.77576	0.42886
GO:0034250	positive regulation of cellular amide metabolic process	66	9	11.23	1708	0.81338	0.42913
GO:0007093	mitotic cell cycle checkpoint signaling	40	4	6.8	2125	0.9272	0.42927
GO:0019094	pole plasm mRNA localization	46	4	7.82	2313	0.96556	0.42951
GO:0042327	positive regulation of phosphorylation	70	8	11.91	2121	0.92672	0.42954
GO:0061136	regulation of proteasomal protein catabolic process	58	5	9.87	2413	0.97827	0.42976
GO:0000578	embryonic axis specification	101	12	17.18	2193	0.94053	0.42985
GO:0043409	negative regulation of MAPK cascade	49	3	8.34	2609	0.9936	0.42988
GO:0046700	heterocycle catabolic process	160	19	27.22	2355	0.97241	0.4306
GO:0031331	positive regulation of cellular catabolic process	141	14	23.99	2620	0.99402	0.43102
GO:0010941	regulation of cell death	227	24	38.61	2754	0.99783	0.43218
GO:0045938	positive regulation of circadian sleep/wake cycle, sleep	14	3	2.38	855	0.43459	0.43459
GO:0046856	phosphatidylinositol dephosphorylation	14	3	2.38	856	0.43459	0.43459
GO:0010648	negative regulation of cell communication	344	33	58.52	3012	0.99998	0.43494
GO:0035725	sodium ion transmembrane transport	37	7	6.29	867	0.44498	0.4361
GO:0019438	aromatic compound biosynthetic process	1168	93	198.68	3261	1	0.44996
GO:0007088	regulation of mitotic nuclear division	47	8	8	995	0.55981	0.45051
GO:0007140	male meiotic nuclear division	68	9	11.57	1788	0.84015	0.45196
GO:0006506	GPI anchor biosynthetic process	31	7	5.27	632	0.26716	0.45991
GO:0046854	phosphatidylinositol phosphate biosynthetic process	26	5	4.42	881	0.46064	0.46064
GO:0035006	melanization defense response	49	13	8.34	360	0.06181	0.46726
GO:0008285	negative regulation of cell population proliferation	68	12	11.57	936	0.49452	0.46853
GO:0006044	N-acetylglucosamine metabolic process	9	2	1.53	891	0.46888	0.46888
GO:0006312	mitotic recombination	9	2	1.53	892	0.46888	0.46888
GO:0006509	membrane protein ectodomain proteolysis	9	2	1.53	893	0.46888	0.46888
GO:0006697	ecdysone biosynthetic process	9	2	1.53	894	0.46888	0.46888
GO:0007096	regulation of exit from mitosis	9	2	1.53	895	0.46888	0.46888
GO:0007394	dorsal closure, elongation of leading edge cells	9	2	1.53	896	0.46888	0.46888
GO:0009083	branched-chain amino acid catabolic process	9	2	1.53	897	0.46888	0.46888
GO:0009154	purine ribonucleotide catabolic process	9	2	1.53	898	0.46888	0.46888
GO:0010592	positive regulation of lamellipodium assembly	9	2	1.53	899	0.46888	0.46888
GO:0015709	thiosulfate transport	9	2	1.53	900	0.46888	0.46888
GO:0017196	N-terminal peptidyl-methionine acetylation	9	2	1.53	901	0.46888	0.46888
GO:0033314	mitotic DNA replication checkpoint signaling	9	2	1.53	902	0.46888	0.46888
GO:0033696	heterochromatin boundary formation	9	2	1.53	903	0.46888	0.46888
GO:0034427	nuclear-transcribed mRNA catabolic process, exonucleolytic, 3'-5'	9	2	1.53	904	0.46888	0.46888
GO:0045022	early endosome to late endosome transport	9	2	1.53	905	0.46888	0.46888
GO:0051592	response to calcium ion	9	2	1.53	906	0.46888	0.46888
GO:0080009	mRNA methylation	9	2	1.53	907	0.46888	0.46888
GO:0006826	iron ion transport	15	3	2.55	926	0.48243	0.46889
GO:0048871	multicellular organismal homeostasis	67	8	11.4	2000	0.90332	0.47038
GO:0034220	ion transmembrane transport	279	43	47.46	1683	0.78742	0.47084
GO:0006479	protein methylation	77	8	13.1	2283	0.96312	0.47104
GO:0007619	courtship behavior	54	3	9.19	2725	0.997	0.47146
GO:0010506	regulation of autophagy	106	10	18.03	2556	0.99098	0.47455
GO:1901566	organonitrogen compound biosynthetic process	891	137	151.57	2083	0.92327	0.47533
GO:1901137	carbohydrate derivative biosynthetic process	267	56	45.42	329	0.05038	0.47732
GO:0035002	liquid clearance, open tracheal system	15	3	2.55	927	0.48243	0.48243
GO:0060250	germ-line stem-cell niche homeostasis	15	3	2.55	928	0.48243	0.48243
GO:0031327	negative regulation of cellular biosynthetic process	329	18	55.97	3199	1	0.48417
GO:0006869	lipid transport	83	19	14.12	431	0.1021	0.48775
GO:0006888	endoplasmic reticulum to Golgi vesicle-mediated transport	62	11	10.55	935	0.49144	0.49144
GO:0006096	glycolytic process	27	5	4.59	938	0.49591	0.49591
GO:0044248	cellular catabolic process	856	188	145.61	66	4.8e-05	0.51324
GO:0046394	carboxylic acid biosynthetic process	107	45	18.2	15	7.7e-10	0.51858
GO:0006790	sulfur compound metabolic process	143	44	24.33	56	3.2e-05	0.51962
GO:0002376	immune system process	359	73	61.07	341	0.0528	0.52251
GO:0007617	mating behavior	108	27	18.37	247	0.02176	0.5235
GO:0030497	fatty acid elongation	21	12	3.57	61	3.6e-05	0.52357
GO:0019730	antimicrobial humoral response	82	22	13.95	222	0.01656	0.52366
GO:1901617	organic hydroxy compound biosynthetic process	54	13	9.19	438	0.11674	0.5248
GO:0006040	amino sugar metabolic process	32	9	5.44	390	0.0806	0.52487
GO:0001678	cellular glucose homeostasis	12	5	2.04	305	0.03925	0.52503
GO:0055082	cellular chemical homeostasis	130	25	22.11	674	0.28155	0.52504
GO:1900426	positive regulation of defense response to bacterium	34	8	5.78	592	0.2104	0.52522
GO:0006109	regulation of carbohydrate metabolic process	32	7	5.44	709	0.29588	0.5254
GO:0046189	phenol-containing compound biosynthetic process	9	3	1.53	533	0.1863	0.52542
GO:0030301	cholesterol transport	10	3	1.7	615	0.23435	0.52547
GO:1990748	cellular detoxification	11	3	1.87	686	0.28421	0.52551
GO:0006820	anion transport	161	33	27.39	466	0.1401	0.52554
GO:0042044	fluid transport	24	5	4.08	816	0.38828	0.52557
GO:0006308	DNA catabolic process	19	4	3.23	842	0.40905	0.52561
GO:0030042	actin filament depolymerization	14	3	2.38	857	0.43459	0.52565
GO:0007477	notum development	9	2	1.53	908	0.46888	0.52569
GO:0031126	sno(s)RNA 3'-end processing	10	2	1.7	945	0.52751	0.52573
GO:0072525	pyridine-containing compound biosynthetic process	10	2	1.7	946	0.52751	0.52573
GO:0030071	regulation of mitotic metaphase/anaphase transition	29	5	4.93	1001	0.56355	0.5258
GO:0030539	male genitalia development	18	3	3.06	1189	0.61259	0.52583
GO:0010972	negative regulation of G2/M transition of mitotic cell cycle	19	3	3.23	1244	0.65076	0.52587
GO:0051204	protein insertion into mitochondrial membrane	14	2	2.38	1419	0.7158	0.52591
GO:0051452	intracellular pH reduction	16	2	2.72	1668	0.78362	0.526
GO:0007019	microtubule depolymerization	17	2	2.89	1694	0.81187	0.52605
GO:0006486	protein glycosylation	97	23	16.5	355	0.05584	0.52613
GO:0051784	negative regulation of nuclear division	19	2	3.23	1841	0.85867	0.52614
GO:0090150	establishment of protein localization to membrane	88	13	14.97	1576	0.75434	0.52634
GO:0032006	regulation of TOR signaling	48	6	8.17	1831	0.8489	0.52639
GO:0061572	actin filament bundle organization	34	2	5.78	2480	0.98606	0.52682
GO:0016571	histone methylation	58	6	9.87	2210	0.94519	0.52684
GO:1903313	positive regulation of mRNA metabolic process	35	2	5.95	2505	0.98815	0.52686
GO:0003014	renal system process	24	6	4.08	600	0.21289	0.52687
GO:1901800	positive regulation of proteasomal protein catabolic process	47	4	8	2330	0.96973	0.52688
GO:0006909	phagocytosis	47	11	8	501	0.16365	0.52689
GO:0007309	oocyte axis specification	110	14	18.71	2059	0.91261	0.52708
GO:0007056	spindle assembly involved in female meiosis	10	2	1.7	947	0.52751	0.52751
GO:0007229	integrin-mediated signaling pathway	10	2	1.7	948	0.52751	0.52751
GO:0008057	eye pigment granule organization	10	2	1.7	949	0.52751	0.52751
GO:0016925	protein sumoylation	10	2	1.7	950	0.52751	0.52751
GO:0046331	lateral inhibition	10	2	1.7	951	0.52751	0.52751
GO:2000035	regulation of stem cell division	10	2	1.7	952	0.52751	0.52751
GO:2000274	regulation of epithelial cell migration, open tracheal system	10	2	1.7	953	0.52751	0.52751
GO:0050714	positive regulation of protein secretion	18	3	3.06	1190	0.61259	0.52766
GO:0007469	antennal development	19	3	3.23	1245	0.65076	0.52773
GO:0042446	hormone biosynthetic process	27	4	4.59	1403	0.69785	0.52787
GO:0017038	protein import	94	8	15.99	2629	0.99427	0.52795
GO:0051298	centrosome duplication	36	5	6.12	1577	0.75704	0.52809
GO:0000079	regulation of cyclin-dependent protein serine/threonine kinase activity	16	3	2.72	963	0.52826	0.52826
GO:0007020	microtubule nucleation	16	3	2.72	964	0.52826	0.52826
GO:0030513	positive regulation of BMP signaling pathway	16	3	2.72	965	0.52826	0.52826
GO:1903818	positive regulation of voltage-gated potassium channel activity	16	3	2.72	966	0.52826	0.52826
GO:0043408	regulation of MAPK cascade	117	10	19.9	2735	0.9973	0.52847
GO:0032259	methylation	126	11	21.43	2746	0.99755	0.52861
GO:0048167	regulation of synaptic plasticity	34	7	5.78	786	0.35499	0.52865
GO:0032940	secretion by cell	194	21	33	2630	0.99443	0.52906
GO:0034605	cellular response to heat	22	4	3.74	971	0.52921	0.52921
GO:0035096	larval midgut cell programmed cell death	22	4	3.74	972	0.52921	0.52921
GO:0045333	cellular respiration	111	5	18.88	3039	0.99999	0.52953
GO:0031399	regulation of protein modification process	189	17	32.15	2880	0.9995	0.52991
GO:0006898	receptor-mediated endocytosis	61	4	10.38	2670	0.9955	0.53019
GO:0051321	meiotic cell cycle	177	19	30.11	2593	0.99318	0.53215
GO:0023057	negative regulation of signaling	345	33	58.69	3020	0.99998	0.53287
GO:0051239	regulation of multicellular organismal process	469	50	79.78	3007	0.99997	0.53411
GO:0048584	positive regulation of response to stimulus	438	57	74.51	2566	0.99218	0.53498
GO:0009886	post-embryonic animal morphogenesis	383	28	65.15	3154	1	0.53604
GO:0032879	regulation of localization	475	56	80.8	2888	0.99954	0.53806
GO:0051254	positive regulation of RNA metabolic process	382	18	64.98	3242	1	0.53871
GO:0022412	cellular process involved in reproduction in multicellular organism	707	68	120.27	3157	1	0.54073
GO:0009790	embryo development	444	33	75.53	3171	1	0.54536
GO:0015711	organic anion transport	96	20	16.33	545	0.19112	0.56991
GO:0006807	nitrogen compound metabolic process	4011	589	682.3	3129	1	0.57048
GO:0007370	ventral furrow formation	17	3	2.89	1008	0.57172	0.57172
GO:0019236	response to pheromone	17	3	2.89	1009	0.57172	0.57172
GO:0032222	regulation of synaptic transmission, cholinergic	17	3	2.89	1010	0.57172	0.57172
GO:0046628	positive regulation of insulin receptor signaling pathway	17	3	2.89	1011	0.57172	0.57172
GO:0007009	plasma membrane organization	25	4	4.25	1235	0.63604	0.5719
GO:0030258	lipid modification	70	20	11.91	205	0.01082	0.57833
GO:1901992	positive regulation of mitotic cell cycle phase transition	22	5	3.74	723	0.31537	0.58112
GO:0001731	formation of translation preinitiation complex	11	2	1.87	1024	0.58158	0.58158
GO:0002385	mucosal immune response	11	2	1.87	1025	0.58158	0.58158
GO:0002813	regulation of biosynthetic process of antibacterial peptides active against Gram-negative bacteria	11	2	1.87	1026	0.58158	0.58158
GO:0006171	cAMP biosynthetic process	11	2	1.87	1027	0.58158	0.58158
GO:0006515	protein quality control for misfolded or incompletely synthesized proteins	11	2	1.87	1028	0.58158	0.58158
GO:0006879	cellular iron ion homeostasis	11	2	1.87	1029	0.58158	0.58158
GO:0016486	peptide hormone processing	11	2	1.87	1030	0.58158	0.58158
GO:0035160	maintenance of epithelial integrity, open tracheal system	11	2	1.87	1031	0.58158	0.58158
GO:0048082	regulation of adult chitin-containing cuticle pigmentation	11	2	1.87	1032	0.58158	0.58158
GO:0048311	mitochondrion distribution	11	2	1.87	1033	0.58158	0.58158
GO:0050975	sensory perception of touch	11	2	1.87	1034	0.58158	0.58158
GO:0140591	nuclear envelope budding	11	2	1.87	1035	0.58158	0.58158
GO:1904801	positive regulation of neuron remodeling	11	2	1.87	1036	0.58158	0.58158
GO:0051607	defense response to virus	42	6	7.14	1538	0.74248	0.60284
GO:0046148	pigment biosynthetic process	54	15	9.19	268	0.03226	0.60487
GO:0006511	ubiquitin-dependent protein catabolic process	302	53	51.37	847	0.42417	0.60514
GO:0071322	cellular response to carbohydrate stimulus	14	6	2.38	243	0.0209	0.60549
GO:0006650	glycerophospholipid metabolic process	110	22	18.71	606	0.23403	0.60557
GO:1901570	fatty acid derivative biosynthetic process	17	6	2.89	346	0.05476	0.60563
GO:0042886	amide transport	24	7	4.08	412	0.09914	0.60568
GO:0006661	phosphatidylinositol biosynthetic process	62	13	10.55	627	0.24723	0.6058
GO:0002807	positive regulation of antimicrobial peptide biosynthetic process	28	7	4.76	542	0.18667	0.60587
GO:0040014	regulation of multicellular organism growth	40	9	6.8	605	0.23026	0.60588
GO:0006084	acetyl-CoA metabolic process	11	3	1.87	687	0.28421	0.60617
GO:0045611	negative regulation of hemocyte differentiation	14	3	2.38	858	0.43459	0.60631
GO:0070286	axonemal dynein complex assembly	14	3	2.38	859	0.43459	0.60631
GO:0042045	epithelial fluid transport	20	4	3.4	872	0.45017	0.60632
GO:2001259	positive regulation of cation channel activity	21	4	3.57	932	0.49033	0.60637
GO:0002237	response to molecule of bacterial origin	10	2	1.7	954	0.52751	0.6064
GO:0001963	synaptic transmission, dopaminergic	5	1	0.85	1078	0.60644	0.60644
GO:0002092	positive regulation of receptor internalization	5	1	0.85	1079	0.60644	0.60644
GO:0002224	toll-like receptor signaling pathway	5	1	0.85	1080	0.60644	0.60644
GO:0006777	Mo-molybdopterin cofactor biosynthetic process	5	1	0.85	1081	0.60644	0.60644
GO:0007311	maternal specification of dorsal/ventral axis, oocyte, germ-line encoded	5	1	0.85	1082	0.60644	0.60644
GO:0007313	maternal specification of dorsal/ventral axis, oocyte, soma encoded	5	1	0.85	1083	0.60644	0.60644
GO:0007366	periodic partitioning by pair rule gene	5	1	0.85	1084	0.60644	0.60644
GO:0007521	muscle cell fate determination	5	1	0.85	1085	0.60644	0.60644
GO:0009396	folic acid-containing compound biosynthetic process	5	1	0.85	1086	0.60644	0.60644
GO:0009951	polarity specification of dorsal/ventral axis	5	1	0.85	1087	0.60644	0.60644
GO:0010032	meiotic chromosome condensation	5	1	0.85	1088	0.60644	0.60644
GO:0010559	regulation of glycoprotein biosynthetic process	5	1	0.85	1089	0.60644	0.60644
GO:0010824	regulation of centrosome duplication	5	1	0.85	1090	0.60644	0.60644
GO:0010841	positive regulation of circadian sleep/wake cycle, wakefulness	5	1	0.85	1091	0.60644	0.60644
GO:0010866	regulation of triglyceride biosynthetic process	5	1	0.85	1092	0.60644	0.60644
GO:0014047	glutamate secretion	5	1	0.85	1093	0.60644	0.60644
GO:0015014	heparan sulfate proteoglycan biosynthetic process, polysaccharide chain biosynthetic process	5	1	0.85	1094	0.60644	0.60644
GO:0015746	citrate transport	5	1	0.85	1095	0.60644	0.60644
GO:0015868	purine ribonucleotide transport	5	1	0.85	1096	0.60644	0.60644
GO:0016093	polyprenol metabolic process	5	1	0.85	1097	0.60644	0.60644
GO:0019079	viral genome replication	5	1	0.85	1098	0.60644	0.60644
GO:0021556	central nervous system formation	5	1	0.85	1099	0.60644	0.60644
GO:0030037	actin filament reorganization involved in cell cycle	5	1	0.85	1100	0.60644	0.60644
GO:0031053	primary miRNA processing	5	1	0.85	1101	0.60644	0.60644
GO:0031054	pre-miRNA processing	5	1	0.85	1102	0.60644	0.60644
GO:0031646	positive regulation of nervous system process	5	1	0.85	1103	0.60644	0.60644
GO:0032515	negative regulation of phosphoprotein phosphatase activity	5	1	0.85	1104	0.60644	0.60644
GO:0032837	distributive segregation	5	1	0.85	1105	0.60644	0.60644
GO:0034109	homotypic cell-cell adhesion	5	1	0.85	1106	0.60644	0.60644
GO:0034727	piecemeal microautophagy of the nucleus	5	1	0.85	1107	0.60644	0.60644
GO:0035066	positive regulation of histone acetylation	5	1	0.85	1108	0.60644	0.60644
GO:0035161	imaginal disc lineage restriction	5	1	0.85	1109	0.60644	0.60644
GO:0035246	peptidyl-arginine N-methylation	5	1	0.85	1110	0.60644	0.60644
GO:0035284	brain segmentation	5	1	0.85	1111	0.60644	0.60644
GO:0035310	notum cell fate specification	5	1	0.85	1112	0.60644	0.60644
GO:0035626	juvenile hormone mediated signaling pathway	5	1	0.85	1113	0.60644	0.60644
GO:0035721	intraciliary retrograde transport	5	1	0.85	1114	0.60644	0.60644
GO:0036158	outer dynein arm assembly	5	1	0.85	1115	0.60644	0.60644
GO:0036159	inner dynein arm assembly	5	1	0.85	1116	0.60644	0.60644
GO:0038083	peptidyl-tyrosine autophosphorylation	5	1	0.85	1117	0.60644	0.60644
GO:0042771	intrinsic apoptotic signaling pathway in response to DNA damage by p53 class mediator	5	1	0.85	1118	0.60644	0.60644
GO:0042994	cytoplasmic sequestering of transcription factor	5	1	0.85	1119	0.60644	0.60644
GO:0043154	negative regulation of cysteine-type endopeptidase activity involved in apoptotic process	5	1	0.85	1120	0.60644	0.60644
GO:0043255	regulation of carbohydrate biosynthetic process	5	1	0.85	1121	0.60644	0.60644
GO:0043928	exonucleolytic catabolism of deadenylated mRNA	5	1	0.85	1122	0.60644	0.60644
GO:0045850	positive regulation of nurse cell apoptotic process	5	1	0.85	1123	0.60644	0.60644
GO:0046184	aldehyde biosynthetic process	5	1	0.85	1124	0.60644	0.60644
GO:0046209	nitric oxide metabolic process	5	1	0.85	1125	0.60644	0.60644
GO:0046512	sphingosine biosynthetic process	5	1	0.85	1126	0.60644	0.60644
GO:0048016	inositol phosphate-mediated signaling	5	1	0.85	1127	0.60644	0.60644
GO:0048802	notum morphogenesis	5	1	0.85	1128	0.60644	0.60644
GO:0051295	establishment of meiotic spindle localization	5	1	0.85	1129	0.60644	0.60644
GO:0051447	negative regulation of meiotic cell cycle	5	1	0.85	1130	0.60644	0.60644
GO:0051780	behavioral response to nutrient	5	1	0.85	1131	0.60644	0.60644
GO:0060079	excitatory postsynaptic potential	5	1	0.85	1132	0.60644	0.60644
GO:0061909	autophagosome-lysosome fusion	5	1	0.85	1133	0.60644	0.60644
GO:0070536	protein K63-linked deubiquitination	5	1	0.85	1134	0.60644	0.60644
GO:0070979	protein K11-linked ubiquitination	5	1	0.85	1135	0.60644	0.60644
GO:0071035	nuclear polyadenylation-dependent rRNA catabolic process	5	1	0.85	1136	0.60644	0.60644
GO:0071038	nuclear polyadenylation-dependent tRNA catabolic process	5	1	0.85	1137	0.60644	0.60644
GO:0071108	protein K48-linked deubiquitination	5	1	0.85	1138	0.60644	0.60644
GO:0071219	cellular response to molecule of bacterial origin	5	1	0.85	1139	0.60644	0.60644
GO:0071243	cellular response to arsenic-containing substance	5	1	0.85	1140	0.60644	0.60644
GO:0071260	cellular response to mechanical stimulus	5	1	0.85	1141	0.60644	0.60644
GO:0071276	cellular response to cadmium ion	5	1	0.85	1142	0.60644	0.60644
GO:0071586	CAAX-box protein processing	5	1	0.85	1143	0.60644	0.60644
GO:0090153	regulation of sphingolipid biosynthetic process	5	1	0.85	1144	0.60644	0.60644
GO:0097345	mitochondrial outer membrane permeabilization	5	1	0.85	1145	0.60644	0.60644
GO:0097374	sensory neuron axon guidance	5	1	0.85	1146	0.60644	0.60644
GO:0098789	pre-mRNA cleavage required for polyadenylation	5	1	0.85	1147	0.60644	0.60644
GO:0098908	regulation of neuronal action potential	5	1	0.85	1148	0.60644	0.60644
GO:1902369	negative regulation of RNA catabolic process	5	1	0.85	1149	0.60644	0.60644
GO:1903170	negative regulation of calcium ion transmembrane transport	5	1	0.85	1150	0.60644	0.60644
GO:1903265	positive regulation of tumor necrosis factor-mediated signaling pathway	5	1	0.85	1151	0.60644	0.60644
GO:1904659	glucose transmembrane transport	5	1	0.85	1152	0.60644	0.60644
GO:2000300	regulation of synaptic vesicle exocytosis	5	1	0.85	1153	0.60644	0.60644
GO:2001242	regulation of intrinsic apoptotic signaling pathway	5	1	0.85	1154	0.60644	0.60644
GO:0019674	NAD metabolic process	11	2	1.87	1037	0.58158	0.60645
GO:0006911	phagocytosis, engulfment	17	3	2.89	1012	0.57172	0.60645
GO:0031365	N-terminal protein amino acid modification	17	3	2.89	1013	0.57172	0.60645
GO:0014065	phosphatidylinositol 3-kinase signaling	20	3	3.4	1393	0.68615	0.60659
GO:0032007	negative regulation of TOR signaling	15	2	2.55	1550	0.7517	0.60664
GO:0044782	cilium organization	115	19	19.56	1070	0.59484	0.60664
GO:0007162	negative regulation of cell adhesion	17	2	2.89	1695	0.81187	0.60673
GO:0031047	gene silencing by RNA	55	8	9.36	1536	0.74064	0.60686
GO:0043628	ncRNA 3'-end processing	34	3	5.78	2205	0.94467	0.60725
GO:0030706	germarium-derived oocyte differentiation	31	2	5.27	2399	0.97746	0.60739
GO:0045930	negative regulation of mitotic cell cycle	61	7	10.38	2060	0.91353	0.60742
GO:0032868	response to insulin	74	7	12.59	2409	0.97774	0.60803
GO:0045786	negative regulation of cell cycle	90	9	15.31	2414	0.97872	0.60823
GO:0042325	regulation of phosphorylation	132	13	22.45	2592	0.99317	0.60912
GO:0007076	mitotic chromosome condensation	18	3	3.06	1191	0.61259	0.61259
GO:0007390	germ-band shortening	18	3	3.06	1192	0.61259	0.61259
GO:0031145	anaphase-promoting complex-dependent catabolic process	18	3	3.06	1193	0.61259	0.61259
GO:0035212	cell competition in a multicellular organism	18	3	3.06	1194	0.61259	0.61259
GO:0045454	cell redox homeostasis	18	3	3.06	1195	0.61259	0.61259
GO:2001234	negative regulation of apoptotic signaling pathway	18	3	3.06	1196	0.61259	0.61259
GO:0008354	germ cell migration	33	4	5.61	1781	0.83689	0.61337
GO:0007613	memory	101	10	17.18	2478	0.98484	0.61619
GO:0009890	negative regulation of biosynthetic process	334	19	56.82	3189	1	0.61718
GO:0031325	positive regulation of cellular metabolic process	687	58	116.86	3210	1	0.62376
GO:0006979	response to oxidative stress	118	22	20.07	785	0.35381	0.62383
GO:0035011	melanotic encapsulation of foreign target	31	5	5.27	1207	0.62626	0.62626
GO:0042147	retrograde transport, endosome to Golgi	31	5	5.27	1208	0.62626	0.62626
GO:0007482	haltere development	12	2	2.04	1215	0.63094	0.63094
GO:0018094	protein polyglycylation	12	2	2.04	1216	0.63094	0.63094
GO:0042632	cholesterol homeostasis	12	2	2.04	1217	0.63094	0.63094
GO:0043652	engulfment of apoptotic cell	12	2	2.04	1218	0.63094	0.63094
GO:0045571	negative regulation of imaginal disc growth	12	2	2.04	1219	0.63094	0.63094
GO:0050982	detection of mechanical stimulus	12	2	2.04	1220	0.63094	0.63094
GO:0090303	positive regulation of wound healing	12	2	2.04	1221	0.63094	0.63094
GO:0001578	microtubule bundle formation	53	8	9.02	1407	0.70079	0.63134
GO:2000243	positive regulation of reproductive process	57	8	9.7	1664	0.77667	0.63161
GO:0022411	cellular component disassembly	132	19	22.45	1754	0.82117	0.63234
GO:0007608	sensory perception of smell	50	8	8.51	1231	0.63405	0.63405
GO:0048149	behavioral response to ethanol	50	8	8.51	1232	0.63405	0.63405
GO:0045824	negative regulation of innate immune response	30	8	5.1	443	0.124	0.63422
GO:0007494	midgut development	25	4	4.25	1236	0.63604	0.63604
GO:0070925	organelle assembly	340	40	57.84	2745	0.99754	0.63836
GO:0031326	regulation of cellular biosynthetic process	1066	74	181.33	3262	1	0.63903
GO:1901576	organic substance biosynthetic process	2059	251	350.25	3215	1	0.64107
GO:0007193	adenylate cyclase-inhibiting G protein-coupled receptor signaling pathway	19	3	3.23	1246	0.65076	0.65076
GO:0030308	negative regulation of cell growth	19	3	3.23	1247	0.65076	0.65076
GO:0034599	cellular response to oxidative stress	36	5	6.12	1578	0.75704	0.6512
GO:0007218	neuropeptide signaling pathway	45	7	7.65	1257	0.6639	0.6639
GO:0035149	lumen formation, open tracheal system	26	4	4.42	1259	0.66793	0.66793
GO:0006139	nucleobase-containing compound metabolic process	2023	158	344.13	3263	1	0.66896
GO:1901136	carbohydrate derivative catabolic process	62	22	10.55	108	0.00034	0.67025
GO:0030163	protein catabolic process	342	65	58.18	515	0.17594	0.67148
GO:0043648	dicarboxylic acid metabolic process	33	10	5.61	313	0.04257	0.67222
GO:0009267	cellular response to starvation	79	13	13.44	1075	0.59929	0.67265
GO:0009749	response to glucose	14	5	2.38	383	0.07408	0.6727
GO:0051156	glucose 6-phosphate metabolic process	14	4	2.38	588	0.20398	0.67298
GO:0034644	cellular response to UV	11	3	1.87	688	0.28421	0.67311
GO:0006164	purine nucleotide biosynthetic process	88	16	14.97	853	0.42805	0.67314
GO:0009794	regulation of mitotic cell cycle, embryonic	12	3	2.04	743	0.33479	0.67316
GO:0022600	digestive system process	12	3	2.04	744	0.33479	0.67316
GO:0060285	cilium-dependent cell motility	42	8	7.14	848	0.42447	0.67319
GO:0035290	trunk segmentation	13	3	2.21	807	0.38517	0.67321
GO:0045324	late endosome to vacuole transport	19	4	3.23	843	0.40905	0.67321
GO:0042073	intraciliary transport	11	2	1.87	1038	0.58158	0.67339
GO:0000335	negative regulation of transposition, DNA-mediated	6	1	1.02	1265	0.67343	0.67343
GO:0000467	exonucleolytic trimming to generate mature 3'-end of 5.8S rRNA from tricistronic rRNA transcript (SS...	6	1	1.02	1266	0.67343	0.67343
GO:0000492	box C/D snoRNP assembly	6	1	1.02	1267	0.67343	0.67343
GO:0000729	DNA double-strand break processing	6	1	1.02	1268	0.67343	0.67343
GO:0001706	endoderm formation	6	1	1.02	1269	0.67343	0.67343
GO:0001748	insect visual primordium development	6	1	1.02	1270	0.67343	0.67343
GO:0001775	cell activation	6	1	1.02	1271	0.67343	0.67343
GO:0001952	regulation of cell-matrix adhesion	6	1	1.02	1272	0.67343	0.67343
GO:0001956	positive regulation of neurotransmitter secretion	6	1	1.02	1273	0.67343	0.67343
GO:0002011	morphogenesis of an epithelial sheet	6	1	1.02	1274	0.67343	0.67343
GO:0006116	NADH oxidation	6	1	1.02	1275	0.67343	0.67343
GO:0006154	adenosine catabolic process	6	1	1.02	1276	0.67343	0.67343
GO:0006167	AMP biosynthetic process	6	1	1.02	1277	0.67343	0.67343
GO:0006182	cGMP biosynthetic process	6	1	1.02	1278	0.67343	0.67343
GO:0006398	mRNA 3'-end processing by stem-loop binding and cleavage	6	1	1.02	1279	0.67343	0.67343
GO:0006541	glutamine metabolic process	6	1	1.02	1280	0.67343	0.67343
GO:0006622	protein targeting to lysosome	6	1	1.02	1281	0.67343	0.67343
GO:0006883	cellular sodium ion homeostasis	6	1	1.02	1282	0.67343	0.67343
GO:0006954	inflammatory response	6	1	1.02	1283	0.67343	0.67343
GO:0007299	ovarian follicle cell-cell adhesion	6	1	1.02	1284	0.67343	0.67343
GO:0009113	purine nucleobase biosynthetic process	6	1	1.02	1285	0.67343	0.67343
GO:0010470	regulation of gastrulation	6	1	1.02	1286	0.67343	0.67343
GO:0015937	coenzyme A biosynthetic process	6	1	1.02	1287	0.67343	0.67343
GO:0018992	germ-line sex determination	6	1	1.02	1288	0.67343	0.67343
GO:0019359	nicotinamide nucleotide biosynthetic process	6	1	1.02	1289	0.67343	0.67343
GO:0019430	removal of superoxide radicals	6	1	1.02	1290	0.67343	0.67343
GO:0019509	L-methionine salvage from methylthioadenosine	6	1	1.02	1291	0.67343	0.67343
GO:0030007	cellular potassium ion homeostasis	6	1	1.02	1292	0.67343	0.67343
GO:0030104	water homeostasis	6	1	1.02	1293	0.67343	0.67343
GO:0032053	ciliary basal body organization	6	1	1.02	1294	0.67343	0.67343
GO:0032351	negative regulation of hormone metabolic process	6	1	1.02	1295	0.67343	0.67343
GO:0034227	tRNA thio-modification	6	1	1.02	1296	0.67343	0.67343
GO:0034755	iron ion transmembrane transport	6	1	1.02	1297	0.67343	0.67343
GO:0035208	positive regulation of hemocyte proliferation	6	1	1.02	1298	0.67343	0.67343
GO:0036376	sodium ion export across plasma membrane	6	1	1.02	1299	0.67343	0.67343
GO:0038066	p38MAPK cascade	6	1	1.02	1300	0.67343	0.67343
GO:0043328	protein transport to vacuole involved in ubiquitin-dependent protein catabolic process via the multi...	6	1	1.02	1301	0.67343	0.67343
GO:0043703	photoreceptor cell fate determination	6	1	1.02	1302	0.67343	0.67343
GO:0045198	establishment of epithelial cell apical/basal polarity	6	1	1.02	1303	0.67343	0.67343
GO:0045823	positive regulation of heart contraction	6	1	1.02	1304	0.67343	0.67343
GO:0046133	pyrimidine ribonucleoside catabolic process	6	1	1.02	1305	0.67343	0.67343
GO:0048172	regulation of short-term neuronal synaptic plasticity	6	1	1.02	1306	0.67343	0.67343
GO:0048262	determination of dorsal/ventral asymmetry	6	1	1.02	1307	0.67343	0.67343
GO:0048280	vesicle fusion with Golgi apparatus	6	1	1.02	1308	0.67343	0.67343
GO:0048478	replication fork protection	6	1	1.02	1309	0.67343	0.67343
GO:0048636	positive regulation of muscle organ development	6	1	1.02	1310	0.67343	0.67343
GO:0048865	stem cell fate commitment	6	1	1.02	1311	0.67343	0.67343
GO:0050482	arachidonic acid secretion	6	1	1.02	1312	0.67343	0.67343
GO:0051898	negative regulation of protein kinase B signaling	6	1	1.02	1313	0.67343	0.67343
GO:0051966	regulation of synaptic transmission, glutamatergic	6	1	1.02	1314	0.67343	0.67343
GO:0060253	negative regulation of glial cell proliferation	6	1	1.02	1315	0.67343	0.67343
GO:0061668	mitochondrial ribosome assembly	6	1	1.02	1316	0.67343	0.67343
GO:0061883	clathrin-dependent endocytosis involved in vitellogenesis	6	1	1.02	1317	0.67343	0.67343
GO:0071051	polyadenylation-dependent snoRNA 3'-end processing	6	1	1.02	1318	0.67343	0.67343
GO:0071168	protein localization to chromatin	6	1	1.02	1319	0.67343	0.67343
GO:0090209	negative regulation of triglyceride metabolic process	6	1	1.02	1320	0.67343	0.67343
GO:0097206	nephrocyte filtration	6	1	1.02	1321	0.67343	0.67343
GO:0097720	calcineurin-mediated signaling	6	1	1.02	1322	0.67343	0.67343
GO:0150011	regulation of neuron projection arborization	6	1	1.02	1323	0.67343	0.67343
GO:1901385	regulation of voltage-gated calcium channel activity	6	1	1.02	1324	0.67343	0.67343
GO:1905897	regulation of response to endoplasmic reticulum stress	6	1	1.02	1325	0.67343	0.67343
GO:2000647	negative regulation of stem cell proliferation	6	1	1.02	1326	0.67343	0.67343
GO:0018345	protein palmitoylation	19	3	3.23	1248	0.65076	0.67349
GO:0030032	lamellipodium assembly	23	3	3.91	1653	0.77605	0.67367
GO:0035172	hemocyte proliferation	42	6	7.14	1539	0.74248	0.67374
GO:0009615	response to virus	48	7	8.17	1528	0.7308	0.67374
GO:0006892	post-Golgi vesicle-mediated transport	29	3	4.93	1934	0.89278	0.67395
GO:0051494	negative regulation of cytoskeleton organization	36	4	6.12	1925	0.8834	0.67401
GO:0006309	apoptotic DNA fragmentation	13	2	2.21	1359	0.67562	0.67562
GO:0006783	heme biosynthetic process	13	2	2.21	1360	0.67562	0.67562
GO:0007479	leg disc proximal/distal pattern formation	13	2	2.21	1361	0.67562	0.67562
GO:0007568	aging	13	2	2.21	1362	0.67562	0.67562
GO:0010565	regulation of cellular ketone metabolic process	13	2	2.21	1363	0.67562	0.67562
GO:0016081	synaptic vesicle docking	13	2	2.21	1364	0.67562	0.67562
GO:0018230	peptidyl-L-cysteine S-palmitoylation	13	2	2.21	1365	0.67562	0.67562
GO:0040015	negative regulation of multicellular organism growth	13	2	2.21	1366	0.67562	0.67562
GO:0022900	electron transport chain	67	2	11.4	2981	0.99995	0.67601
GO:0051651	maintenance of location in cell	27	3	4.59	1851	0.86186	0.67617
GO:0009950	dorsal/ventral axis specification	64	7	10.89	2155	0.93569	0.67709
GO:0050790	regulation of catalytic activity	284	35	48.31	2528	0.9891	0.67717
GO:0043171	peptide catabolic process	26	5	4.42	882	0.46064	0.68568
GO:0007406	negative regulation of neuroblast proliferation	20	3	3.4	1394	0.68615	0.68615
GO:0045935	positive regulation of nucleobase-containing compound metabolic process	407	20	69.23	3245	1	0.68732
GO:0006812	cation transport	305	44	51.88	2002	0.90542	0.68787
GO:0000902	cell morphogenesis	478	30	81.31	3227	1	0.6887
GO:0000045	autophagosome assembly	32	6	5.44	886	0.46844	0.69722
GO:0045187	regulation of circadian sleep/wake cycle, sleep	28	5	4.76	977	0.53028	0.71556
GO:0030536	larval feeding behavior	14	2	2.38	1420	0.7158	0.7158
GO:0035209	pupal development	14	2	2.38	1421	0.7158	0.7158
GO:0043279	response to alkaloid	14	2	2.38	1422	0.7158	0.7158
GO:0048803	imaginal disc-derived male genitalia morphogenesis	14	2	2.38	1423	0.7158	0.7158
GO:2000134	negative regulation of G1/S transition of mitotic cell cycle	14	2	2.38	1424	0.7158	0.7158
GO:1901700	response to oxygen-containing compound	288	42	48.99	1931	0.8855	0.71841
GO:0018193	peptidyl-amino acid modification	351	52	59.71	1929	0.88442	0.71872
GO:0007455	eye-antennal disc morphogenesis	30	4	5.1	1647	0.77576	0.71904
GO:0051726	regulation of cell cycle	263	28	44.74	2800	0.99877	0.71921
GO:0060271	cilium assembly	103	18	17.52	934	0.49082	0.71942
GO:0007269	neurotransmitter secretion	84	7	14.29	2585	0.993	0.72194
GO:0042981	regulation of apoptotic process	157	17	26.71	2530	0.98915	0.72311
GO:0006637	acyl-CoA metabolic process	46	16	7.82	155	0.0027	0.72678
GO:0048066	developmental pigmentation	74	20	12.59	239	0.02004	0.72698
GO:0043647	inositol phosphate metabolic process	22	8	3.74	255	0.02336	0.72784
GO:0050878	regulation of body fluid levels	12	5	2.04	306	0.03925	0.72818
GO:0072348	sulfur compound transport	24	7	4.08	413	0.09914	0.72819
GO:0009409	response to cold	15	5	2.55	408	0.09615	0.72832
GO:0060294	cilium movement involved in cell motility	36	7	6.12	845	0.41505	0.72874
GO:0046165	alcohol biosynthetic process	37	7	6.29	868	0.44498	0.72878
GO:0008645	hexose transmembrane transport	12	2	2.04	1222	0.63094	0.72898
GO:0015012	heparan sulfate proteoglycan biosynthetic process	12	2	2.04	1223	0.63094	0.72898
GO:0042559	pteridine-containing compound biosynthetic process	12	2	2.04	1224	0.63094	0.72898
GO:0055072	iron ion homeostasis	18	3	3.06	1197	0.61259	0.72898
GO:0001746	Bolwig's organ morphogenesis	7	1	1.19	1452	0.72902	0.72902
GO:0006102	isocitrate metabolic process	7	1	1.19	1453	0.72902	0.72902
GO:0006207	'de novo' pyrimidine nucleobase biosynthetic process	7	1	1.19	1454	0.72902	0.72902
GO:0006616	SRP-dependent cotranslational protein targeting to membrane, translocation	7	1	1.19	1455	0.72902	0.72902
GO:0007395	dorsal closure, spreading of leading edge cells	7	1	1.19	1456	0.72902	0.72902
GO:0007503	fat body development	7	1	1.19	1457	0.72902	0.72902
GO:0008062	eclosion rhythm	7	1	1.19	1458	0.72902	0.72902
GO:0008584	male gonad development	7	1	1.19	1459	0.72902	0.72902
GO:0010171	body morphogenesis	7	1	1.19	1460	0.72902	0.72902
GO:0010469	regulation of signaling receptor activity	7	1	1.19	1461	0.72902	0.72902
GO:0010586	miRNA metabolic process	7	1	1.19	1462	0.72902	0.72902
GO:0016330	second mitotic wave involved in compound eye morphogenesis	7	1	1.19	1463	0.72902	0.72902
GO:0018342	protein prenylation	7	1	1.19	1464	0.72902	0.72902
GO:0030728	ovulation	7	1	1.19	1465	0.72902	0.72902
GO:0032413	negative regulation of ion transmembrane transporter activity	7	1	1.19	1466	0.72902	0.72902
GO:0032527	protein exit from endoplasmic reticulum	7	1	1.19	1467	0.72902	0.72902
GO:0032933	SREBP signaling pathway	7	1	1.19	1468	0.72902	0.72902
GO:0033120	positive regulation of RNA splicing	7	1	1.19	1469	0.72902	0.72902
GO:0034394	protein localization to cell surface	7	1	1.19	1470	0.72902	0.72902
GO:0034475	U4 snRNA 3'-end processing	7	1	1.19	1471	0.72902	0.72902
GO:0034501	protein localization to kinetochore	7	1	1.19	1472	0.72902	0.72902
GO:0035042	fertilization, exchange of chromosomal proteins	7	1	1.19	1473	0.72902	0.72902
GO:0035090	maintenance of apical/basal cell polarity	7	1	1.19	1474	0.72902	0.72902
GO:0035202	tracheal pit formation in open tracheal system	7	1	1.19	1475	0.72902	0.72902
GO:0042595	behavioral response to starvation	7	1	1.19	1476	0.72902	0.72902
GO:0042694	muscle cell fate specification	7	1	1.19	1477	0.72902	0.72902
GO:0043243	positive regulation of protein-containing complex disassembly	7	1	1.19	1478	0.72902	0.72902
GO:0044528	regulation of mitochondrial mRNA stability	7	1	1.19	1479	0.72902	0.72902
GO:0046103	inosine biosynthetic process	7	1	1.19	1480	0.72902	0.72902
GO:0046673	negative regulation of compound eye retinal cell programmed cell death	7	1	1.19	1481	0.72902	0.72902
GO:0048525	negative regulation of viral process	7	1	1.19	1482	0.72902	0.72902
GO:0051012	microtubule sliding	7	1	1.19	1483	0.72902	0.72902
GO:0051255	spindle midzone assembly	7	1	1.19	1484	0.72902	0.72902
GO:0051569	regulation of histone H3-K4 methylation	7	1	1.19	1485	0.72902	0.72902
GO:0060074	synapse maturation	7	1	1.19	1486	0.72902	0.72902
GO:0060402	calcium ion transport into cytosol	7	1	1.19	1487	0.72902	0.72902
GO:0061059	positive regulation of peptidoglycan recognition protein signaling pathway	7	1	1.19	1488	0.72902	0.72902
GO:0061331	epithelial cell proliferation involved in Malpighian tubule morphogenesis	7	1	1.19	1489	0.72902	0.72902
GO:0080188	gene silencing by RNA-directed DNA methylation	7	1	1.19	1490	0.72902	0.72902
GO:0097164	ammonium ion metabolic process	7	1	1.19	1491	0.72902	0.72902
GO:0140112	extracellular vesicle biogenesis	7	1	1.19	1492	0.72902	0.72902
GO:1900407	regulation of cellular response to oxidative stress	7	1	1.19	1493	0.72902	0.72902
GO:1903035	negative regulation of response to wounding	7	1	1.19	1494	0.72902	0.72902
GO:1903078	positive regulation of protein localization to plasma membrane	7	1	1.19	1495	0.72902	0.72902
GO:2000252	negative regulation of feeding behavior	7	1	1.19	1496	0.72902	0.72902
GO:2000253	positive regulation of feeding behavior	7	1	1.19	1497	0.72902	0.72902
GO:0034614	cellular response to reactive oxygen species	13	2	2.21	1367	0.67562	0.72902
GO:0006904	vesicle docking involved in exocytosis	20	3	3.4	1395	0.68615	0.72908
GO:0061355	Wnt protein secretion	15	2	2.55	1551	0.7517	0.72911
GO:0072089	stem cell proliferation	17	2	2.89	1696	0.81187	0.72921
GO:0045570	regulation of imaginal disc growth	35	5	5.95	1529	0.73398	0.72922
GO:0050688	regulation of defense response to virus	18	2	3.06	1771	0.83678	0.72925
GO:1902904	negative regulation of supramolecular fiber organization	35	4	5.95	1865	0.86936	0.72949
GO:0007277	pole cell development	24	2	4.08	2144	0.93284	0.72952
GO:0045787	positive regulation of cell cycle	60	7	10.21	2001	0.9048	0.72982
GO:1905039	carboxylic acid transmembrane transport	68	8	11.57	2056	0.91174	0.72992
GO:0046328	regulation of JNK cascade	60	5	10.21	2448	0.98307	0.73036
GO:0048515	spermatid differentiation	103	7	17.52	2851	0.99936	0.73178
GO:0009792	embryo development ending in birth or egg hatching	148	8	25.18	3067	1	0.73357
GO:0006810	transport	1595	257	271.32	1861	0.86325	0.73361
GO:0007131	reciprocal meiotic recombination	22	3	3.74	1542	0.74873	0.74873
GO:0034587	piRNA metabolic process	22	3	3.74	1543	0.74873	0.74873
GO:0002225	positive regulation of antimicrobial peptide production	48	10	8.17	702	0.29299	0.75082
GO:0007426	tracheal outgrowth, open tracheal system	15	2	2.55	1552	0.7517	0.7517
GO:0009744	response to sucrose	15	2	2.55	1553	0.7517	0.7517
GO:0016201	synaptic target inhibition	15	2	2.55	1554	0.7517	0.7517
GO:0034198	cellular response to amino acid starvation	15	2	2.55	1555	0.7517	0.7517
GO:0035147	branch fusion, open tracheal system	15	2	2.55	1556	0.7517	0.7517
GO:0043052	thermotaxis	15	2	2.55	1557	0.7517	0.7517
GO:0051260	protein homooligomerization	15	2	2.55	1558	0.7517	0.7517
GO:0007526	larval somatic muscle development	29	4	4.93	1574	0.75174	0.75174
GO:0050773	regulation of dendrite development	45	4	7.65	2279	0.96086	0.75284
GO:0016477	cell migration	267	26	45.42	2920	0.99978	0.76753
GO:0006464	cellular protein modification process	1122	146	190.86	2996	0.99996	0.77073
GO:0032102	negative regulation of response to external stimulus	61	16	10.38	319	0.04531	0.77363
GO:0070873	regulation of glycogen metabolic process	18	4	3.06	791	0.36733	0.77483
GO:1901264	carbohydrate derivative transport	18	4	3.06	792	0.36733	0.77483
GO:0071248	cellular response to metal ion	13	2	2.21	1368	0.67562	0.77511
GO:0006024	glycosaminoglycan biosynthetic process	8	1	1.36	1591	0.77515	0.77515
GO:0006264	mitochondrial DNA replication	8	1	1.36	1592	0.77515	0.77515
GO:0006268	DNA unwinding involved in DNA replication	8	1	1.36	1593	0.77515	0.77515
GO:0007249	I-kappaB kinase/NF-kappaB signaling	8	1	1.36	1594	0.77515	0.77515
GO:0007436	larval salivary gland morphogenesis	8	1	1.36	1595	0.77515	0.77515
GO:0008608	attachment of spindle microtubules to kinetochore	8	1	1.36	1596	0.77515	0.77515
GO:0009262	deoxyribonucleotide metabolic process	8	1	1.36	1597	0.77515	0.77515
GO:0015695	organic cation transport	8	1	1.36	1598	0.77515	0.77515
GO:0016233	telomere capping	8	1	1.36	1599	0.77515	0.77515
GO:0018095	protein polyglutamylation	8	1	1.36	1600	0.77515	0.77515
GO:0019233	sensory perception of pain	8	1	1.36	1601	0.77515	0.77515
GO:0030336	negative regulation of cell migration	8	1	1.36	1602	0.77515	0.77515
GO:0030708	germarium-derived female germ-line cyst encapsulation	8	1	1.36	1603	0.77515	0.77515
GO:0033363	secretory granule organization	8	1	1.36	1604	0.77515	0.77515
GO:0042689	regulation of crystal cell differentiation	8	1	1.36	1605	0.77515	0.77515
GO:0042744	hydrogen peroxide catabolic process	8	1	1.36	1606	0.77515	0.77515
GO:0045035	sensory organ precursor cell division	8	1	1.36	1607	0.77515	0.77515
GO:0048682	sprouting of injured axon	8	1	1.36	1608	0.77515	0.77515
GO:0051567	histone H3-K9 methylation	8	1	1.36	1609	0.77515	0.77515
GO:0060967	negative regulation of gene silencing by RNA	8	1	1.36	1610	0.77515	0.77515
GO:0061357	positive regulation of Wnt protein secretion	8	1	1.36	1611	0.77515	0.77515
GO:0061724	lipophagy	8	1	1.36	1612	0.77515	0.77515
GO:0070076	histone lysine demethylation	8	1	1.36	1613	0.77515	0.77515
GO:0070584	mitochondrion morphogenesis	8	1	1.36	1614	0.77515	0.77515
GO:0071763	nuclear membrane organization	8	1	1.36	1615	0.77515	0.77515
GO:0089718	amino acid import across plasma membrane	8	1	1.36	1616	0.77515	0.77515
GO:0097010	eukaryotic translation initiation factor 4F complex assembly	8	1	1.36	1617	0.77515	0.77515
GO:0097320	plasma membrane tubulation	8	1	1.36	1618	0.77515	0.77515
GO:1902117	positive regulation of organelle assembly	8	1	1.36	1619	0.77515	0.77515
GO:1903510	mucopolysaccharide metabolic process	8	1	1.36	1620	0.77515	0.77515
GO:1903900	regulation of viral life cycle	8	1	1.36	1621	0.77515	0.77515
GO:2000059	negative regulation of ubiquitin-dependent protein catabolic process	8	1	1.36	1622	0.77515	0.77515
GO:0006614	SRP-dependent cotranslational protein targeting to membrane	15	2	2.55	1559	0.7517	0.7752
GO:0034314	Arp2/3 complex-mediated actin nucleation	17	2	2.89	1697	0.81187	0.77529
GO:0019216	regulation of lipid metabolic process	47	7	8	1415	0.70958	0.77531
GO:0008078	mesodermal cell migration	18	2	3.06	1772	0.83678	0.77533
GO:0006612	protein targeting to membrane	42	7	7.14	1062	0.58773	0.77572
GO:0006814	sodium ion transport	60	10	10.21	1058	0.58208	0.77575
GO:0007314	oocyte anterior/posterior axis specification	75	10	12.76	1791	0.84318	0.77576
GO:0046718	viral entry into host cell	23	3	3.91	1654	0.77605	0.77605
GO:0031401	positive regulation of protein modification process	90	11	15.31	2068	0.91749	0.77615
GO:0008361	regulation of cell size	92	9	15.65	2447	0.9827	0.77675
GO:0000387	spliceosomal snRNP assembly	16	2	2.72	1669	0.78362	0.78362
GO:0043524	negative regulation of neuron apoptotic process	16	2	2.72	1670	0.78362	0.78362
GO:0045494	photoreceptor cell maintenance	16	2	2.72	1671	0.78362	0.78362
GO:0045572	positive regulation of imaginal disc growth	16	2	2.72	1672	0.78362	0.78362
GO:0050877	nervous system process	349	40	59.37	2799	0.99873	0.78416
GO:0007052	mitotic spindle organization	63	7	10.72	2138	0.92893	0.78416
GO:0051649	establishment of localization in cell	729	77	124.01	3121	1	0.78765
GO:0009953	dorsal/ventral pattern formation	131	10	22.28	2873	0.99948	0.78767
GO:0007424	open tracheal system development	207	16	35.21	3008	0.99997	0.78834
GO:0007264	small GTPase mediated signal transduction	154	8	26.2	3083	1	0.78973
GO:0001751	compound eye photoreceptor cell differentiation	167	9	28.41	3093	1	0.79016
GO:0007423	sensory organ development	396	25	67.36	3203	1	0.79837
GO:0007189	adenylate cyclase-activating G protein-coupled receptor signaling pathway	38	5	6.46	1686	0.79859	0.79859
GO:0000070	mitotic sister chromatid segregation	97	13	16.5	1860	0.86313	0.79896
GO:0009306	protein secretion	75	10	12.76	1792	0.84318	0.79927
GO:0006906	vesicle fusion	47	8	8	996	0.55981	0.80044
GO:0009408	response to heat	67	10	11.4	1443	0.72456	0.80101
GO:0008284	positive regulation of cell population proliferation	70	8	11.91	2122	0.92672	0.80242
GO:0030162	regulation of proteolysis	136	32	23.13	267	0.03082	0.81119
GO:0061057	peptidoglycan recognition protein signaling pathway	43	8	7.31	876	0.45225	0.81136
GO:0006491	N-glycan processing	17	2	2.89	1698	0.81187	0.81187
GO:0017085	response to insecticide	17	8	2.89	165	0.00392	0.81211
GO:0030335	positive regulation of cell migration	53	5	9.02	2276	0.96017	0.8129
GO:0046942	carboxylic acid transport	72	13	12.25	878	0.45481	0.81313
GO:0043666	regulation of phosphoprotein phosphatase activity	14	2	2.38	1425	0.7158	0.8134
GO:0006688	glycosphingolipid biosynthetic process	9	1	1.53	1709	0.81344	0.81344
GO:0006896	Golgi to vacuole transport	9	1	1.53	1710	0.81344	0.81344
GO:0007095	mitotic G2 DNA damage checkpoint signaling	9	1	1.53	1711	0.81344	0.81344
GO:0015804	neutral amino acid transport	9	1	1.53	1712	0.81344	0.81344
GO:0016242	negative regulation of macroautophagy	9	1	1.53	1713	0.81344	0.81344
GO:0017158	regulation of calcium ion-dependent exocytosis	9	1	1.53	1714	0.81344	0.81344
GO:0019934	cGMP-mediated signaling	9	1	1.53	1715	0.81344	0.81344
GO:0030381	chorion-containing eggshell pattern formation	9	1	1.53	1716	0.81344	0.81344
GO:0030382	sperm mitochondrion organization	9	1	1.53	1717	0.81344	0.81344
GO:0030422	production of siRNA involved in post-transcriptional gene silencing by RNA	9	1	1.53	1718	0.81344	0.81344
GO:0034315	regulation of Arp2/3 complex-mediated actin nucleation	9	1	1.53	1719	0.81344	0.81344
GO:0035225	determination of genital disc primordium	9	1	1.53	1720	0.81344	0.81344
GO:0043697	cell dedifferentiation	9	1	1.53	1721	0.81344	0.81344
GO:0044719	regulation of imaginal disc-derived wing size	9	1	1.53	1722	0.81344	0.81344
GO:0045498	sex comb development	9	1	1.53	1723	0.81344	0.81344
GO:0046664	dorsal closure, amnioserosa morphology change	9	1	1.53	1724	0.81344	0.81344
GO:0048140	male germ-line cyst encapsulation	9	1	1.53	1725	0.81344	0.81344
GO:0048800	antennal morphogenesis	9	1	1.53	1726	0.81344	0.81344
GO:0048935	peripheral nervous system neuron development	9	1	1.53	1727	0.81344	0.81344
GO:0050962	detection of light stimulus involved in sensory perception	9	1	1.53	1728	0.81344	0.81344
GO:0060232	delamination	9	1	1.53	1729	0.81344	0.81344
GO:0061327	anterior Malpighian tubule development	9	1	1.53	1730	0.81344	0.81344
GO:0090140	regulation of mitochondrial fission	9	1	1.53	1731	0.81344	0.81344
GO:1903146	regulation of autophagy of mitochondrion	9	1	1.53	1732	0.81344	0.81344
GO:1903321	negative regulation of protein modification by small protein conjugation or removal	9	1	1.53	1733	0.81344	0.81344
GO:0051896	regulation of protein kinase B signaling	15	2	2.55	1560	0.7517	0.81344
GO:0030011	maintenance of cell polarity	16	2	2.72	1673	0.78362	0.81348
GO:0035082	axoneme assembly	41	6	6.97	1442	0.72037	0.81354
GO:0050708	regulation of protein secretion	30	4	5.1	1648	0.77576	0.81357
GO:0016236	macroautophagy	93	13	15.82	1753	0.82051	0.81398
GO:0030239	myofibril assembly	42	2	7.14	2687	0.99624	0.81452
GO:0008298	intracellular mRNA localization	68	6	11.57	2444	0.98241	0.81462
GO:0007304	chorion-containing eggshell formation	77	4	13.1	2891	0.99957	0.81545
GO:0006260	DNA replication	93	5	15.82	2930	0.99982	0.81586
GO:0032535	regulation of cellular component size	154	14	26.2	2779	0.9984	0.81621
GO:0008283	cell population proliferation	259	30	44.06	2637	0.99459	0.81669
GO:0007416	synapse assembly	149	8	25.35	3071	1	0.81728
GO:0051493	regulation of cytoskeleton organization	147	6	25.01	3112	1	0.8178
GO:0008219	cell death	322	36	54.77	2812	0.99887	0.81784
GO:0051049	regulation of transport	283	28	48.14	2925	0.99979	0.81829
GO:2000026	regulation of multicellular organismal development	227	17	38.61	3054	0.99999	0.81846
GO:0051130	positive regulation of cellular component organization	236	17	40.15	3081	1	0.81882
GO:0048569	post-embryonic animal organ development	390	29	66.34	3151	1	0.82229
GO:0006518	peptide metabolic process	531	51	90.33	3115	1	0.82292
GO:0036335	intestinal stem cell homeostasis	25	3	4.25	1755	0.82336	0.82336
GO:0007018	microtubule-based movement	148	20	25.18	1995	0.89769	0.82489
GO:0007155	cell adhesion	186	11	31.64	3091	1	0.82678
GO:0051604	protein maturation	115	32	19.56	150	0.00241	0.83257
GO:0008586	imaginal disc-derived wing vein morphogenesis	40	5	6.8	1766	0.83433	0.83433
GO:0000422	autophagy of mitochondrion	31	5	5.27	1209	0.62626	0.83654
GO:0007288	sperm axoneme assembly	18	2	3.06	1773	0.83678	0.83678
GO:0055059	asymmetric neuroblast division	33	4	5.61	1782	0.83689	0.83689
GO:0031647	regulation of protein stability	58	6	9.87	2211	0.94519	0.83764
GO:0010942	positive regulation of cell death	83	8	14.12	2429	0.98033	0.83834
GO:0006897	endocytosis	165	14	28.07	2882	0.99951	0.84008
GO:0007603	phototransduction, visible light	26	3	4.42	1793	0.84364	0.84364
GO:0051491	positive regulation of filopodium assembly	26	3	4.42	1794	0.84364	0.84364
GO:0032482	Rab protein signal transduction	38	4	6.46	2005	0.90758	0.84401
GO:0005977	glycogen metabolic process	38	8	6.46	717	0.31366	0.84472
GO:0098659	inorganic cation import across plasma membrane	22	5	3.74	724	0.31537	0.84478
GO:0009755	hormone-mediated signaling pathway	28	6	4.76	750	0.33783	0.84478
GO:0006497	protein lipidation	60	11	10.21	865	0.44494	0.84488
GO:0000212	meiotic spindle organization	28	5	4.76	978	0.53028	0.845
GO:0010959	regulation of metal ion transport	52	9	8.85	987	0.53478	0.84502
GO:0000338	protein deneddylation	10	1	1.7	1799	0.8452	0.8452
GO:0001742	oenocyte differentiation	10	1	1.7	1800	0.8452	0.8452
GO:0006298	mismatch repair	10	1	1.7	1801	0.8452	0.8452
GO:0006970	response to osmotic stress	10	1	1.7	1802	0.8452	0.8452
GO:0007301	female germline ring canal formation	10	1	1.7	1803	0.8452	0.8452
GO:0007509	mesoderm migration involved in gastrulation	10	1	1.7	1804	0.8452	0.8452
GO:0030589	pseudocleavage involved in syncytial blastoderm formation	10	1	1.7	1805	0.8452	0.8452
GO:0030713	ovarian follicle cell stalk formation	10	1	1.7	1806	0.8452	0.8452
GO:0032418	lysosome localization	10	1	1.7	1807	0.8452	0.8452
GO:0035289	posterior head segmentation	10	1	1.7	1808	0.8452	0.8452
GO:0040040	thermosensory behavior	10	1	1.7	1809	0.8452	0.8452
GO:0045039	protein insertion into mitochondrial inner membrane	10	1	1.7	1810	0.8452	0.8452
GO:0045314	regulation of compound eye photoreceptor development	10	1	1.7	1811	0.8452	0.8452
GO:0046622	positive regulation of organ growth	10	1	1.7	1812	0.8452	0.8452
GO:0051663	oocyte nucleus localization involved in oocyte dorsal/ventral axis specification	10	1	1.7	1813	0.8452	0.8452
GO:0070534	protein K63-linked ubiquitination	10	1	1.7	1814	0.8452	0.8452
GO:0070816	phosphorylation of RNA polymerase II C-terminal domain	10	1	1.7	1815	0.8452	0.8452
GO:0071028	nuclear mRNA surveillance	10	1	1.7	1816	0.8452	0.8452
GO:0099054	presynapse assembly	10	1	1.7	1817	0.8452	0.8452
GO:1904262	negative regulation of TORC1 signaling	10	1	1.7	1818	0.8452	0.8452
GO:0007160	cell-matrix adhesion	16	2	2.72	1674	0.78362	0.84521
GO:0051304	chromosome separation	47	7	8	1416	0.70958	0.84527
GO:1901215	negative regulation of neuron death	26	3	4.42	1795	0.84364	0.84536
GO:0031345	negative regulation of cell projection organization	21	2	3.57	1970	0.89458	0.84539
GO:0006493	protein O-linked glycosylation	34	4	5.78	1837	0.85389	0.84544
GO:0045995	regulation of embryonic development	36	4	6.12	1926	0.8834	0.84551
GO:0003015	heart process	37	3	6.29	2285	0.9634	0.84577
GO:0000819	sister chromatid segregation	107	14	18.2	1933	0.89138	0.84597
GO:0030031	cell projection assembly	168	24	28.58	1839	0.85459	0.84606
GO:0045926	negative regulation of growth	96	9	16.33	2526	0.98869	0.84665
GO:0002165	instar larval or pupal development	457	37	77.74	3153	1	0.85411
GO:0022416	chaeta development	68	6	11.57	2445	0.98241	0.85538
GO:0006900	vesicle budding from membrane	19	2	3.23	1842	0.85867	0.85867
GO:0042332	gravitaxis	19	2	3.23	1843	0.85867	0.85867
GO:0097352	autophagosome maturation	19	2	3.23	1844	0.85867	0.85867
GO:1904263	positive regulation of TORC1 signaling	27	3	4.59	1852	0.86186	0.86186
GO:0030198	extracellular matrix organization	48	5	8.17	2140	0.92911	0.86239
GO:0022008	neurogenesis	771	52	131.15	3264	1	0.86287
GO:0007498	mesoderm development	82	9	13.95	2248	0.95297	0.86323
GO:0007030	Golgi organization	76	10	12.93	1840	0.85471	0.86382
GO:0046474	glycerophospholipid biosynthetic process	79	16	13.44	630	0.26109	0.87088
GO:0007271	synaptic transmission, cholinergic	28	4	4.76	1445	0.72578	0.87155
GO:0010004	gastrulation involving germ band extension	28	4	4.76	1446	0.72578	0.87155
GO:0002230	positive regulation of defense response to virus by host	11	1	1.87	1869	0.87157	0.87157
GO:0003384	apical constriction involved in gastrulation	11	1	1.87	1870	0.87157	0.87157
GO:0006390	mitochondrial transcription	11	1	1.87	1871	0.87157	0.87157
GO:0006999	nuclear pore organization	11	1	1.87	1872	0.87157	0.87157
GO:0007110	meiosis I cytokinesis	11	1	1.87	1873	0.87157	0.87157
GO:0007318	pole plasm protein localization	11	1	1.87	1874	0.87157	0.87157
GO:0007638	mechanosensory behavior	11	1	1.87	1875	0.87157	0.87157
GO:0008089	anterograde axonal transport	11	1	1.87	1876	0.87157	0.87157
GO:0008343	adult feeding behavior	11	1	1.87	1877	0.87157	0.87157
GO:0010635	regulation of mitochondrial fusion	11	1	1.87	1878	0.87157	0.87157
GO:0010977	negative regulation of neuron projection development	11	1	1.87	1879	0.87157	0.87157
GO:0035158	regulation of tube diameter, open tracheal system	11	1	1.87	1880	0.87157	0.87157
GO:0043153	entrainment of circadian clock by photoperiod	11	1	1.87	1881	0.87157	0.87157
GO:0043687	post-translational protein modification	11	1	1.87	1882	0.87157	0.87157
GO:0045450	bicoid mRNA localization	11	1	1.87	1883	0.87157	0.87157
GO:0046959	habituation	11	1	1.87	1884	0.87157	0.87157
GO:0050775	positive regulation of dendrite morphogenesis	11	1	1.87	1885	0.87157	0.87157
GO:0050909	sensory perception of taste	11	1	1.87	1886	0.87157	0.87157
GO:0051781	positive regulation of cell division	11	1	1.87	1887	0.87157	0.87157
GO:1900074	negative regulation of neuromuscular synaptic transmission	11	1	1.87	1888	0.87157	0.87157
GO:0007204	positive regulation of cytosolic calcium ion concentration	18	2	3.06	1774	0.83678	0.8716
GO:0010389	regulation of G2/M transition of mitotic cell cycle	30	4	5.1	1649	0.77576	0.87161
GO:0045937	positive regulation of phosphate metabolic process	81	9	13.78	2218	0.9483	0.87234
GO:0051028	mRNA transport	42	2	7.14	2688	0.99624	0.87241
GO:0072002	Malpighian tubule development	51	3	8.68	2655	0.99527	0.87252
GO:0007219	Notch signaling pathway	63	4	10.72	2708	0.99662	0.87272
GO:0048588	developmental cell growth	65	4	11.06	2740	0.99746	0.87279
GO:0060548	negative regulation of cell death	118	11	20.07	2625	0.99417	0.8732
GO:0043484	regulation of RNA splicing	95	4	16.16	3010	0.99997	0.8738
GO:0007143	female meiotic nuclear division	42	7	7.14	1063	0.58773	0.87751
GO:0007029	endoplasmic reticulum organization	33	5	5.61	1388	0.6832	0.87783
GO:0015914	phospholipid transport	20	2	3.4	1909	0.87784	0.87784
GO:0000723	telomere maintenance	28	3	4.76	1921	0.87819	0.87793
GO:0033674	positive regulation of kinase activity	42	5	7.14	1863	0.86471	0.87803
GO:0035317	imaginal disc-derived wing hair organization	42	3	7.14	2437	0.98202	0.87855
GO:0007166	cell surface receptor signaling pathway	580	64	98.66	3038	0.99999	0.87858
GO:0030307	positive regulation of cell growth	42	4	7.14	2203	0.94298	0.87862
GO:0022402	cell cycle process	495	44	84.2	3128	1	0.87957
GO:0035295	tube development	589	48	100.19	3196	1	0.88204
GO:0007283	spermatogenesis	214	20	36.4	2890	0.99957	0.8865
GO:0044272	sulfur compound biosynthetic process	42	12	7.14	314	0.04281	0.89238
GO:0046330	positive regulation of JNK cascade	29	3	4.93	1935	0.89278	0.89278
GO:0007399	nervous system development	944	67	160.58	3265	1	0.89301
GO:0006874	cellular calcium ion homeostasis	53	5	9.02	2277	0.96017	0.89338
GO:0000727	double-strand break repair via break-induced replication	12	1	2.04	1936	0.89344	0.89344
GO:0001710	mesodermal cell fate commitment	12	1	2.04	1937	0.89344	0.89344
GO:0002027	regulation of heart rate	12	1	2.04	1938	0.89344	0.89344
GO:0007026	negative regulation of microtubule depolymerization	12	1	2.04	1939	0.89344	0.89344
GO:0007035	vacuolar acidification	12	1	2.04	1940	0.89344	0.89344
GO:0007141	male meiosis I	12	1	2.04	1941	0.89344	0.89344
GO:0007362	terminal region determination	12	1	2.04	1942	0.89344	0.89344
GO:0008366	axon ensheathment	12	1	2.04	1943	0.89344	0.89344
GO:0018993	somatic sex determination	12	1	2.04	1944	0.89344	0.89344
GO:0030322	stabilization of membrane potential	12	1	2.04	1945	0.89344	0.89344
GO:0031062	positive regulation of histone methylation	12	1	2.04	1946	0.89344	0.89344
GO:0032483	regulation of Rab protein signal transduction	12	1	2.04	1947	0.89344	0.89344
GO:0035269	protein O-linked mannosylation	12	1	2.04	1948	0.89344	0.89344
GO:0043112	receptor metabolic process	12	1	2.04	1949	0.89344	0.89344
GO:0048142	germarium-derived cystoblast division	12	1	2.04	1950	0.89344	0.89344
GO:0051952	regulation of amine transport	12	1	2.04	1951	0.89344	0.89344
GO:0071902	positive regulation of protein serine/threonine kinase activity	12	1	2.04	1952	0.89344	0.89344
GO:0099532	synaptic vesicle endosomal processing	12	1	2.04	1953	0.89344	0.89344
GO:2000105	positive regulation of DNA-templated DNA replication	12	1	2.04	1954	0.89344	0.89344
GO:0033209	tumor necrosis factor-mediated signaling pathway	22	2	3.74	2009	0.90917	0.89357
GO:0072553	terminal button organization	34	2	5.78	2481	0.98606	0.89393
GO:0008088	axo-dendritic transport	39	2	6.63	2616	0.99383	0.89409
GO:0007254	JNK cascade	72	6	12.25	2529	0.98914	0.89438
GO:0043254	regulation of protein-containing complex assembly	84	7	14.29	2586	0.993	0.89456
GO:0006378	mRNA polyadenylation	21	2	3.57	1971	0.89458	0.89458
GO:0006446	regulation of translational initiation	21	2	3.57	1972	0.89458	0.89458
GO:0009593	detection of chemical stimulus	21	2	3.57	1973	0.89458	0.89458
GO:0045792	negative regulation of cell size	21	2	3.57	1974	0.89458	0.89458
GO:0070374	positive regulation of ERK1 and ERK2 cascade	21	2	3.57	1975	0.89458	0.89458
GO:0071711	basement membrane organization	21	2	3.57	1976	0.89458	0.89458
GO:0051568	histone H3-K4 methylation	28	3	4.76	1922	0.87819	0.89463
GO:0048546	digestive tract morphogenesis	60	2	10.21	2931	0.99982	0.89472
GO:0009880	embryonic pattern specification	180	18	30.62	2736	0.99737	0.89554
GO:0050807	regulation of synapse organization	137	7	23.3	3063	0.99999	0.89618
GO:0016579	protein deubiquitination	47	7	8	1417	0.70958	0.90549
GO:0046777	protein autophosphorylation	35	4	5.95	1866	0.86936	0.90574
GO:0007268	chemical synaptic transmission	264	26	44.91	2908	0.9997	0.90697
GO:0042391	regulation of membrane potential	68	7	11.57	2254	0.95738	0.9082
GO:0030261	chromosome condensation	43	5	7.31	1920	0.87805	0.90929
GO:0007300	ovarian nurse cell to oocyte transport	32	3	5.44	2131	0.92759	0.90932
GO:0008286	insulin receptor signaling pathway	62	6	10.55	2294	0.96476	0.90978
GO:0009116	nucleoside metabolic process	37	7	6.29	869	0.44498	0.91128
GO:0031644	regulation of nervous system process	21	3	3.57	1437	0.71879	0.91149
GO:0090263	positive regulation of canonical Wnt signaling pathway	46	5	7.82	2019	0.91154	0.91154
GO:0000463	maturation of LSU-rRNA from tricistronic rRNA transcript (SSU-rRNA, 5.8S rRNA, LSU-rRNA)	13	1	2.21	2021	0.91159	0.91159
GO:0006271	DNA strand elongation involved in DNA replication	13	1	2.21	2022	0.91159	0.91159
GO:0006301	postreplication repair	13	1	2.21	2023	0.91159	0.91159
GO:0006611	protein export from nucleus	13	1	2.21	2024	0.91159	0.91159
GO:0007080	mitotic metaphase plate congression	13	1	2.21	2025	0.91159	0.91159
GO:0007200	phospholipase C-activating G protein-coupled receptor signaling pathway	13	1	2.21	2026	0.91159	0.91159
GO:0016973	poly(A)+ mRNA export from nucleus	13	1	2.21	2027	0.91159	0.91159
GO:0035073	pupariation	13	1	2.21	2028	0.91159	0.91159
GO:0042675	compound eye cone cell differentiation	13	1	2.21	2029	0.91159	0.91159
GO:0043001	Golgi to plasma membrane protein transport	13	1	2.21	2030	0.91159	0.91159
GO:0045143	homologous chromosome segregation	13	1	2.21	2031	0.91159	0.91159
GO:0046889	positive regulation of lipid biosynthetic process	13	1	2.21	2032	0.91159	0.91159
GO:0051231	spindle elongation	13	1	2.21	2033	0.91159	0.91159
GO:0070509	calcium ion import	13	1	2.21	2034	0.91159	0.91159
GO:0010529	negative regulation of transposition	19	2	3.23	1845	0.85867	0.9116
GO:0031124	mRNA 3'-end processing	37	4	6.29	1990	0.89611	0.91177
GO:1902533	positive regulation of intracellular signal transduction	163	12	27.73	2960	0.99991	0.91223
GO:0006974	cellular response to DNA damage stimulus	207	16	35.21	3009	0.99997	0.91451
GO:0007317	regulation of pole plasm oskar mRNA localization	23	2	3.91	2072	0.92184	0.92184
GO:0033227	dsRNA transport	23	2	3.91	2073	0.92184	0.92184
GO:2001020	regulation of response to DNA damage stimulus	23	2	3.91	2074	0.92184	0.92184
GO:0035167	larval lymph gland hemopoiesis	43	4	7.31	2231	0.94964	0.92212
GO:0042127	regulation of cell population proliferation	184	22	31.3	2412	0.97796	0.92333
GO:0033365	protein localization to organelle	229	28	38.95	2446	0.98264	0.92367
GO:0007165	signal transduction	1287	148	218.93	3167	1	0.92585
GO:0030154	cell differentiation	1366	100	232.37	3266	1	0.92649
GO:0035186	syncytial blastoderm mitotic cell cycle	20	3	3.4	1396	0.68615	0.92651
GO:0002098	tRNA wobble uridine modification	14	1	2.38	2088	0.92665	0.92665
GO:0007094	mitotic spindle assembly checkpoint signaling	14	1	2.38	2089	0.92665	0.92665
GO:0007527	adult somatic muscle development	14	1	2.38	2090	0.92665	0.92665
GO:0008069	dorsal/ventral axis specification, ovarian follicular epithelium	14	1	2.38	2091	0.92665	0.92665
GO:0008362	chitin-based embryonic cuticle biosynthetic process	14	1	2.38	2092	0.92665	0.92665
GO:0022409	positive regulation of cell-cell adhesion	14	1	2.38	2093	0.92665	0.92665
GO:0032507	maintenance of protein location in cell	14	1	2.38	2094	0.92665	0.92665
GO:0036098	male germ-line stem cell population maintenance	14	1	2.38	2095	0.92665	0.92665
GO:0045773	positive regulation of axon extension	14	1	2.38	2096	0.92665	0.92665
GO:0046621	negative regulation of organ growth	14	1	2.38	2097	0.92665	0.92665
GO:0060966	regulation of gene silencing by RNA	22	2	3.74	2010	0.90917	0.92671
GO:0045471	response to ethanol	64	9	10.89	1667	0.78335	0.92673
GO:0016334	establishment or maintenance of polarity of follicular epithelium	28	2	4.76	2291	0.9638	0.92685
GO:0050821	protein stabilization	40	4	6.8	2126	0.9272	0.9272
GO:0030100	regulation of endocytosis	57	3	9.7	2765	0.99811	0.92742
GO:0032456	endocytic recycling	32	3	5.44	2132	0.92759	0.92759
GO:0090630	activation of GTPase activity	32	3	5.44	2133	0.92759	0.92759
GO:0050767	regulation of neurogenesis	104	7	17.69	2864	0.99944	0.928
GO:0040008	regulation of growth	269	24	45.76	2995	0.99996	0.92962
GO:0033554	cellular response to stress	546	70	92.88	2748	0.99772	0.92989
GO:0016192	vesicle-mediated transport	475	61	80.8	2676	0.9957	0.93159
GO:0035206	regulation of hemocyte proliferation	36	5	6.12	1579	0.75704	0.93267
GO:0048675	axon extension	48	3	8.17	2577	0.99256	0.93339
GO:0000963	mitochondrial RNA processing	15	1	2.55	2161	0.93915	0.93915
GO:0006744	ubiquinone biosynthetic process	15	1	2.55	2162	0.93915	0.93915
GO:0007280	pole cell migration	15	1	2.55	2163	0.93915	0.93915
GO:0007289	spermatid nucleus differentiation	15	1	2.55	2164	0.93915	0.93915
GO:0007629	flight behavior	15	1	2.55	2165	0.93915	0.93915
GO:0016226	iron-sulfur cluster assembly	15	1	2.55	2166	0.93915	0.93915
GO:0016339	calcium-dependent cell-cell adhesion via plasma membrane cell adhesion molecules	15	1	2.55	2167	0.93915	0.93915
GO:0018023	peptidyl-lysine trimethylation	15	1	2.55	2168	0.93915	0.93915
GO:0035019	somatic stem cell population maintenance	15	1	2.55	2169	0.93915	0.93915
GO:0035025	positive regulation of Rho protein signal transduction	15	1	2.55	2170	0.93915	0.93915
GO:0046426	negative regulation of receptor signaling pathway via JAK-STAT	15	1	2.55	2171	0.93915	0.93915
GO:0048137	spermatocyte division	15	1	2.55	2172	0.93915	0.93915
GO:0060260	regulation of transcription initiation from RNA polymerase II promoter	15	1	2.55	2173	0.93915	0.93915
GO:0060911	cardiac cell fate commitment	15	1	2.55	2174	0.93915	0.93915
GO:0090175	regulation of establishment of planar polarity	15	1	2.55	2175	0.93915	0.93915
GO:0044057	regulation of system process	59	6	10.04	2243	0.95084	0.93947
GO:0051272	positive regulation of cellular component movement	72	8	12.25	2191	0.93944	0.9395
GO:0090305	nucleic acid phosphodiester bond hydrolysis	53	4	9.02	2484	0.98634	0.93959
GO:0006352	DNA-templated transcription, initiation	76	5	12.93	2760	0.99796	0.93997
GO:0002164	larval development	140	11	23.81	2881	0.99951	0.9406
GO:0040011	locomotion	557	48	94.75	3164	1	0.94094
GO:0071805	potassium ion transmembrane transport	54	9	9.19	1059	0.58347	0.94202
GO:0006289	nucleotide-excision repair	25	2	4.25	2195	0.94236	0.94236
GO:0007099	centriole replication	25	2	4.25	2196	0.94236	0.94236
GO:0031122	cytoplasmic microtubule organization	25	2	4.25	2197	0.94236	0.94236
GO:0046716	muscle cell cellular homeostasis	25	2	4.25	2198	0.94236	0.94236
GO:0001934	positive regulation of protein phosphorylation	47	5	8	2069	0.92075	0.94248
GO:0010508	positive regulation of autophagy	46	3	7.82	2537	0.98999	0.94278
GO:0007267	cell-cell signaling	437	43	74.34	3068	1	0.94304
GO:0045793	positive regulation of cell size	34	3	5.78	2206	0.94467	0.94467
GO:0016322	neuron remodeling	47	5	8	2070	0.92075	0.94471
GO:0007606	sensory perception of chemical stimulus	94	12	15.99	1989	0.89605	0.94489
GO:0000226	microtubule cytoskeleton organization	300	28	51.03	2994	0.99996	0.94843
GO:0048193	Golgi vesicle transport	124	21	21.09	991	0.54668	0.94934
GO:0008594	photoreceptor cell morphogenesis	16	1	2.72	2220	0.94952	0.94952
GO:0031167	rRNA methylation	16	1	2.72	2221	0.94952	0.94952
GO:0043280	positive regulation of cysteine-type endopeptidase activity involved in apoptotic process	16	1	2.72	2222	0.94952	0.94952
GO:0051091	positive regulation of DNA-binding transcription factor activity	16	1	2.72	2223	0.94952	0.94952
GO:0072375	medium-term memory	16	1	2.72	2224	0.94952	0.94952
GO:1902475	L-alpha-amino acid transmembrane transport	16	1	2.72	2225	0.94952	0.94952
GO:0007310	oocyte dorsal/ventral axis specification	36	4	6.12	1927	0.8834	0.94957
GO:0045880	positive regulation of smoothened signaling pathway	43	4	7.31	2232	0.94964	0.94964
GO:0000077	DNA damage checkpoint signaling	35	2	5.95	2506	0.98815	0.94977
GO:0006626	protein targeting to mitochondrion	50	3	8.51	2631	0.99449	0.94995
GO:0007059	chromosome segregation	157	17	26.71	2531	0.98915	0.95043
GO:0030150	protein import into mitochondrial matrix	26	2	4.42	2237	0.95059	0.95059
GO:0007552	metamorphosis	388	29	66	3147	1	0.95095
GO:0008344	adult locomotory behavior	74	7	12.59	2410	0.97774	0.95119
GO:0003007	heart morphogenesis	35	3	5.95	2244	0.95173	0.95173
GO:1903688	positive regulation of border follicle cell migration	35	3	5.95	2245	0.95173	0.95173
GO:0043065	positive regulation of apoptotic process	43	4	7.31	2233	0.94964	0.95179
GO:0045165	cell fate commitment	258	18	43.89	3103	1	0.95226
GO:0035220	wing disc development	329	23	55.97	3136	1	0.95532
GO:0051225	spindle assembly	62	7	10.55	2071	0.92155	0.95781
GO:0006099	tricarboxylic acid cycle	36	3	6.12	2258	0.95794	0.95794
GO:0007422	peripheral nervous system development	45	4	7.65	2280	0.96086	0.95802
GO:0006270	DNA replication initiation	17	1	2.89	2261	0.95812	0.95812
GO:0007279	pole cell formation	17	1	2.89	2262	0.95812	0.95812
GO:0016575	histone deacetylation	17	1	2.89	2263	0.95812	0.95812
GO:0042331	phototaxis	17	1	2.89	2264	0.95812	0.95812
GO:0045176	apical protein localization	17	1	2.89	2265	0.95812	0.95812
GO:0045197	establishment or maintenance of epithelial cell apical/basal polarity	23	2	3.91	2075	0.92184	0.95813
GO:0007275	multicellular organism development	1784	162	303.47	3267	1	0.95816
GO:0046928	regulation of neurotransmitter secretion	26	2	4.42	2238	0.95059	0.95818
GO:0007266	Rho protein signal transduction	38	2	6.46	2581	0.99273	0.95838
GO:0018205	peptidyl-lysine modification	150	9	25.52	3031	0.99999	0.95958
GO:0009967	positive regulation of signal transduction	350	40	59.54	2806	0.99883	0.95993
GO:0008104	protein localization	642	76	109.21	2973	0.99994	0.96263
GO:0008103	oocyte microtubule cytoskeleton polarization	18	1	3.06	2296	0.96526	0.96526
GO:0015807	L-amino acid transport	18	1	3.06	2297	0.96526	0.96526
GO:0018107	peptidyl-threonine phosphorylation	18	1	3.06	2298	0.96526	0.96526
GO:0035099	hemocyte migration	18	1	3.06	2299	0.96526	0.96526
GO:0045167	asymmetric protein localization involved in cell fate determination	18	1	3.06	2300	0.96526	0.96526
GO:0045464	R8 cell fate specification	18	1	3.06	2301	0.96526	0.96526
GO:0048100	wing disc anterior/posterior pattern formation	18	1	3.06	2302	0.96526	0.96526
GO:0070593	dendrite self-avoidance	18	1	3.06	2303	0.96526	0.96526
GO:0001752	compound eye photoreceptor fate commitment	65	3	11.06	2869	0.99946	0.96579
GO:0032880	regulation of protein localization	102	6	17.35	2926	0.9998	0.96607
GO:0009952	anterior/posterior pattern specification	162	14	27.56	2845	0.99932	0.96627
GO:0006397	mRNA processing	281	17	47.8	3144	1	0.96777
GO:0010629	negative regulation of gene expression	304	26	51.71	3065	0.99999	0.96813
GO:0030707	ovarian follicle cell development	244	18	41.51	3079	1	0.96842
GO:0036099	female germ-line stem cell population maintenance	29	2	4.93	2327	0.96906	0.96906
GO:0045747	positive regulation of Notch signaling pathway	29	2	4.93	2328	0.96906	0.96906
GO:0006886	intracellular protein transport	307	33	52.22	2849	0.99934	0.96969
GO:0002052	positive regulation of neuroblast proliferation	19	1	3.23	2338	0.97118	0.97118
GO:0007157	heterophilic cell-cell adhesion via plasma membrane cell adhesion molecules	19	1	3.23	2339	0.97118	0.97118
GO:0007601	visual perception	19	1	3.23	2340	0.97118	0.97118
GO:0033627	cell adhesion mediated by integrin	19	1	3.23	2341	0.97118	0.97118
GO:0035277	spiracle morphogenesis, open tracheal system	19	1	3.23	2342	0.97118	0.97118
GO:0046660	female sex differentiation	19	1	3.23	2343	0.97118	0.97118
GO:0090307	mitotic spindle assembly	19	1	3.23	2344	0.97118	0.97118
GO:0048814	regulation of dendrite morphogenesis	30	2	5.1	2360	0.97358	0.97125
GO:0006997	nucleus organization	67	7	11.4	2247	0.95268	0.97135
GO:0045807	positive regulation of endocytosis	39	2	6.63	2617	0.99383	0.97137
GO:0008033	tRNA processing	80	5	13.61	2807	0.99883	0.97167
GO:0034613	cellular protein localization	474	52	80.63	2976	0.99994	0.97177
GO:0006914	autophagy	180	19	30.62	2645	0.99476	0.97191
GO:0045475	locomotor rhythm	64	6	10.89	2351	0.97194	0.97194
GO:0045886	negative regulation of synaptic assembly at neuromuscular junction	39	3	6.63	2353	0.97237	0.97237
GO:1990542	mitochondrial transmembrane transport	65	5	11.06	2558	0.99107	0.97264
GO:0007112	male meiosis cytokinesis	30	2	5.1	2361	0.97358	0.97358
GO:2000736	regulation of stem cell differentiation	30	2	5.1	2362	0.97358	0.97358
GO:0007293	germarium-derived egg chamber formation	90	7	15.31	2709	0.99663	0.97406
GO:0007420	brain development	99	5	16.84	2966	0.99993	0.97438
GO:0007616	long-term memory	65	6	11.06	2369	0.97499	0.97499
GO:0000245	spliceosomal complex assembly	20	1	3.4	2380	0.9761	0.9761
GO:0006334	nucleosome assembly	20	1	3.4	2381	0.9761	0.9761
GO:0007413	axonal fasciculation	20	1	3.4	2382	0.9761	0.9761
GO:0007549	dosage compensation	20	1	3.4	2383	0.9761	0.9761
GO:0010822	positive regulation of mitochondrion organization	20	1	3.4	2384	0.9761	0.9761
GO:0014017	neuroblast fate commitment	20	1	3.4	2385	0.9761	0.9761
GO:0070373	negative regulation of ERK1 and ERK2 cascade	20	1	3.4	2386	0.9761	0.9761
GO:0090502	RNA phosphodiester bond hydrolysis, endonucleolytic	20	1	3.4	2387	0.9761	0.9761
GO:0045451	pole plasm oskar mRNA localization	43	3	7.31	2470	0.98445	0.97622
GO:0042067	establishment of ommatidial planar polarity	45	2	7.65	2749	0.99772	0.97631
GO:0007286	spermatid development	96	6	16.33	2884	0.99953	0.97663
GO:0018105	peptidyl-serine phosphorylation	49	4	8.34	2396	0.97669	0.97669
GO:0006414	translational elongation	31	2	5.27	2400	0.97746	0.97746
GO:0007520	myoblast fusion	31	2	5.27	2401	0.97746	0.97746
GO:0003333	amino acid transmembrane transport	48	3	8.17	2578	0.99256	0.97761
GO:0016573	histone acetylation	77	3	13.1	2962	0.99992	0.97801
GO:0007528	neuromuscular junction development	156	7	26.54	3109	1	0.97877
GO:0098656	anion transmembrane transport	78	13	13.27	1023	0.57959	0.9789
GO:0007010	cytoskeleton organization	553	42	94.07	3208	1	0.9794
GO:0007430	terminal branching, open tracheal system	21	1	3.57	2418	0.98017	0.98017
GO:0007614	short-term memory	21	1	3.57	2419	0.98017	0.98017
GO:0007632	visual behavior	21	1	3.57	2420	0.98017	0.98017
GO:0016199	axon midline choice point recognition	21	1	3.57	2421	0.98017	0.98017
GO:0016239	positive regulation of macroautophagy	21	1	3.57	2422	0.98017	0.98017
GO:0042659	regulation of cell fate specification	21	1	3.57	2423	0.98017	0.98017
GO:0043967	histone H4 acetylation	21	1	3.57	2424	0.98017	0.98017
GO:0048489	synaptic vesicle transport	21	1	3.57	2425	0.98017	0.98017
GO:0060581	cell fate commitment involved in pattern specification	28	2	4.76	2292	0.9638	0.98018
GO:0035159	regulation of tube length, open tracheal system	32	2	5.44	2430	0.98078	0.98022
GO:0098655	cation transmembrane transport	212	31	36.06	1830	0.84881	0.98032
GO:0060627	regulation of vesicle-mediated transport	111	8	18.88	2841	0.99928	0.98066
GO:0035556	intracellular signal transduction	572	50	97.3	3161	1	0.98084
GO:0006413	translational initiation	69	6	11.74	2467	0.98439	0.98095
GO:0006338	chromatin remodeling	105	7	17.86	2883	0.99951	0.9814
GO:0035075	response to ecdysone	38	5	6.46	1687	0.79859	0.98349
GO:0001737	establishment of imaginal disc-derived wing hair orientation	22	1	3.74	2449	0.98355	0.98355
GO:0006469	negative regulation of protein kinase activity	22	1	3.74	2450	0.98355	0.98355
GO:2000331	regulation of terminal button organization	22	1	3.74	2451	0.98355	0.98355
GO:0008347	glial cell migration	33	2	5.61	2461	0.98363	0.98363
GO:0007525	somatic muscle development	65	6	11.06	2370	0.97499	0.98367
GO:0140694	non-membrane-bounded organelle assembly	189	14	32.15	3003	0.99997	0.98433
GO:0007474	imaginal disc-derived wing vein specification	52	4	8.85	2465	0.98437	0.98437
GO:0032436	positive regulation of proteasomal ubiquitin-dependent protein catabolic process	43	3	7.31	2471	0.98445	0.98445
GO:0061024	membrane organization	238	35	40.49	1836	0.85304	0.98453
GO:0007298	border follicle cell migration	106	9	18.03	2692	0.99629	0.98469
GO:0008407	chaeta morphogenesis	34	2	5.78	2482	0.98606	0.98606
GO:0010001	glial cell differentiation	34	2	5.78	2483	0.98606	0.98606
GO:0007379	segment specification	30	3	5.1	2003	0.90578	0.98632
GO:0048102	autophagic cell death	23	1	3.91	2486	0.98636	0.98636
GO:0070983	dendrite guidance	23	1	3.91	2487	0.98636	0.98636
GO:0072384	organelle transport along microtubule	23	1	3.91	2488	0.98636	0.98636
GO:0046843	dorsal appendage formation	45	3	7.65	2507	0.98839	0.98839
GO:0065003	protein-containing complex assembly	429	34	72.98	3146	1	0.98867
GO:0040001	establishment of mitotic spindle localization	24	1	4.08	2513	0.98868	0.98868
GO:0046627	negative regulation of insulin receptor signaling pathway	24	1	4.08	2514	0.98868	0.98868
GO:0051294	establishment of spindle orientation	24	1	4.08	2515	0.98868	0.98868
GO:0006302	double-strand break repair	80	5	13.61	2808	0.99883	0.98889
GO:0006468	protein phosphorylation	305	27	51.88	3046	0.99999	0.98892
GO:0050804	modulation of chemical synaptic transmission	128	12	21.77	2665	0.99534	0.98894
GO:0010564	regulation of cell cycle process	177	19	30.11	2594	0.99318	0.98899
GO:0006418	tRNA aminoacylation for protein translation	36	2	6.12	2535	0.98992	0.98992
GO:0007367	segment polarity determination	36	2	6.12	2536	0.98992	0.98992
GO:0008406	gonad development	43	3	7.31	2472	0.98445	0.98993
GO:0006367	transcription initiation from RNA polymerase II promoter	61	4	10.38	2671	0.9955	0.99006
GO:0008293	torso signaling pathway	25	1	4.25	2541	0.99061	0.99061
GO:0016318	ommatidial rotation	25	1	4.25	2542	0.99061	0.99061
GO:0045500	sevenless signaling pathway	25	1	4.25	2543	0.99061	0.99061
GO:0051098	regulation of binding	25	1	4.25	2544	0.99061	0.99061
GO:0071456	cellular response to hypoxia	25	1	4.25	2545	0.99061	0.99061
GO:0031532	actin cytoskeleton reorganization	32	2	5.44	2431	0.98078	0.99062
GO:0045597	positive regulation of cell differentiation	95	6	16.16	2866	0.99946	0.99084
GO:0007626	locomotory behavior	158	14	26.88	2816	0.99895	0.99093
GO:0030833	regulation of actin filament polymerization	53	4	9.02	2485	0.98634	0.99147
GO:0006366	transcription by RNA polymerase II	727	41	123.67	3268	1	0.99156
GO:0031503	protein-containing complex localization	37	3	6.29	2286	0.9634	0.99221
GO:0000462	maturation of SSU-rRNA from tricistronic rRNA transcript (SSU-rRNA, 5.8S rRNA, LSU-rRNA)	26	1	4.42	2567	0.99222	0.99222
GO:0007294	germarium-derived oocyte fate determination	26	1	4.42	2568	0.99222	0.99222
GO:0043966	histone H3 acetylation	26	1	4.42	2569	0.99222	0.99222
GO:0046329	negative regulation of JNK cascade	26	1	4.42	2570	0.99222	0.99222
GO:0061982	meiosis I cell cycle process	85	7	14.46	2614	0.99379	0.99233
GO:1901701	cellular response to oxygen-containing compound	157	19	26.71	2312	0.96536	0.99234
GO:0008582	regulation of synaptic assembly at neuromuscular junction	97	5	16.5	2952	0.9999	0.99244
GO:0050803	regulation of synapse structure or activity	163	8	27.73	3100	1	0.99267
GO:0007005	mitochondrion organization	228	17	38.78	3061	0.99999	0.99273
GO:0009966	regulation of signal transduction	675	74	114.82	3085	1	0.99329
GO:0035332	positive regulation of hippo signaling	27	1	4.59	2597	0.99354	0.99354
GO:0042337	cuticle development involved in chitin-based cuticle molting cycle	27	1	4.59	2598	0.99354	0.99354
GO:0045746	negative regulation of Notch signaling pathway	27	1	4.59	2599	0.99354	0.99354
GO:0042752	regulation of circadian rhythm	82	9	13.95	2249	0.95297	0.99358
GO:0007281	germ cell development	599	49	101.89	3200	1	0.99359
GO:0007291	sperm individualization	49	3	8.34	2610	0.9936	0.9936
GO:0000724	double-strand break repair via homologous recombination	51	3	8.68	2656	0.99527	0.99386
GO:0016567	protein ubiquitination	198	18	33.68	2889	0.99956	0.99396
GO:0000209	protein polyubiquitination	83	7	14.12	2565	0.99211	0.994
GO:0051241	negative regulation of multicellular organismal process	137	10	23.3	2913	0.99975	0.99408
GO:0070588	calcium ion transmembrane transport	38	3	6.46	2320	0.96818	0.99464
GO:0001709	cell fate determination	110	7	18.71	2914	0.99975	0.99468
GO:0008360	regulation of cell shape	50	3	8.51	2632	0.99449	0.99468
GO:0030718	germ-line stem cell population maintenance	69	4	11.74	2791	0.99859	0.99473
GO:0048488	synaptic vesicle endocytosis	40	2	6.8	2648	0.99477	0.99477
GO:0043087	regulation of GTPase activity	97	5	16.5	2953	0.9999	0.99481
GO:0007431	salivary gland development	104	4	17.69	3059	0.99999	0.99485
GO:0051094	positive regulation of developmental process	202	18	34.36	2911	0.99971	0.99491
GO:0007169	transmembrane receptor protein tyrosine kinase signaling pathway	189	12	32.15	3074	1	0.99515
GO:0006470	protein dephosphorylation	107	9	18.2	2711	0.9967	0.99518
GO:0071482	cellular response to light stimulus	40	4	6.8	2127	0.9272	0.99554
GO:0006383	transcription by RNA polymerase III	29	1	4.93	2672	0.99556	0.99556
GO:0006355	regulation of transcription, DNA-templated	865	55	147.14	3269	1	0.99563
GO:1902532	negative regulation of intracellular signal transduction	114	9	19.39	2786	0.99855	0.99569
GO:0006606	protein import into nucleus	52	3	8.85	2678	0.99593	0.99593
GO:0006281	DNA repair	165	11	28.07	3019	0.99998	0.99619
GO:0007097	nuclear migration	30	1	5.1	2693	0.99632	0.99632
GO:0008258	head involution	30	1	5.1	2694	0.99632	0.99632
GO:0032784	regulation of DNA-templated transcription, elongation	30	1	5.1	2695	0.99632	0.99632
GO:0051017	actin filament bundle assembly	30	1	5.1	2696	0.99632	0.99632
GO:0008039	synaptic target recognition	45	3	7.65	2508	0.98839	0.99633
GO:0031328	positive regulation of cellular biosynthetic process	422	23	71.79	3237	1	0.99633
GO:0007349	cellularization	95	5	16.16	2945	0.99987	0.99643
GO:0031146	SCF-dependent proteasomal ubiquitin-dependent protein catabolic process	53	3	9.02	2703	0.99651	0.99651
GO:0008543	fibroblast growth factor receptor signaling pathway	31	1	5.27	2714	0.99695	0.99695
GO:0019991	septate junction assembly	31	1	5.27	2715	0.99695	0.99695
GO:0043066	negative regulation of apoptotic process	91	9	15.48	2432	0.98081	0.99701
GO:0048749	compound eye development	321	16	54.6	3209	1	0.99715
GO:0007417	central nervous system development	222	11	37.76	3140	1	0.99745
GO:0042052	rhabdomere development	40	3	6.8	2375	0.97603	0.99746
GO:0072659	protein localization to plasma membrane	54	3	9.19	2726	0.997	0.99749
GO:0007605	sensory perception of sound	56	3	9.53	2753	0.9978	0.9978
GO:0007409	axonogenesis	284	12	48.31	3214	1	0.99782
GO:0016203	muscle attachment	33	1	5.61	2755	0.9979	0.9979
GO:0045214	sarcomere organization	33	1	5.61	2756	0.9979	0.9979
GO:0045887	positive regulation of synaptic assembly at neuromuscular junction	33	1	5.61	2757	0.9979	0.9979
GO:0006325	chromatin organization	231	15	39.29	3102	1	0.99809
GO:0010212	response to ionizing radiation	34	1	5.78	2771	0.99826	0.99826
GO:0032981	mitochondrial respiratory chain complex I assembly	34	1	5.78	2772	0.99826	0.99826
GO:0007507	heart development	86	5	14.63	2877	0.9995	0.9983
GO:0007274	neuromuscular synaptic transmission	75	3	12.76	2949	0.99989	0.99841
GO:0045727	positive regulation of translation	35	1	5.95	2787	0.99856	0.99856
GO:0042255	ribosome assembly	41	2	6.97	2674	0.99556	0.99856
GO:0007476	imaginal disc-derived wing morphogenesis	231	17	39.29	3070	1	0.99873
GO:0008355	olfactory learning	36	1	6.12	2802	0.9988	0.9988
GO:0032101	regulation of response to external stimulus	215	42	36.57	524	0.18155	0.99895
GO:0007156	homophilic cell adhesion via plasma membrane adhesion molecules	37	1	6.29	2817	0.99901	0.99901
GO:0001745	compound eye morphogenesis	268	13	45.59	3182	1	0.99901
GO:0008587	imaginal disc-derived wing margin morphogenesis	50	2	8.51	2819	0.99902	0.99902
GO:1902600	proton transmembrane transport	50	2	8.51	2820	0.99902	0.99902
GO:0043547	positive regulation of GTPase activity	69	4	11.74	2792	0.99859	0.99902
GO:0030036	actin cytoskeleton organization	270	14	45.93	3168	1	0.99917
GO:0071897	DNA biosynthetic process	38	1	6.46	2830	0.99918	0.99918
GO:0090090	negative regulation of canonical Wnt signaling pathway	39	1	6.63	2843	0.99932	0.99932
GO:0007186	G protein-coupled receptor signaling pathway	183	18	31.13	2762	0.99802	0.99936
GO:0048813	dendrite morphogenesis	137	8	23.3	3016	0.99998	0.99937
GO:0008045	motor neuron axon guidance	64	3	10.89	2853	0.99937	0.99937
GO:0016319	mushroom body development	65	3	11.06	2870	0.99946	0.99946
GO:0017148	negative regulation of translation	72	2	12.25	3017	0.99998	0.99962
GO:0048645	animal organ formation	44	1	7.48	2912	0.99973	0.99973
GO:0031032	actomyosin structure organization	86	3	14.63	3025	0.99998	0.99974
GO:0000281	mitotic cytokinesis	45	1	7.65	2921	0.99978	0.99978
GO:0008049	male courtship behavior	45	1	7.65	2922	0.99978	0.99978
GO:0048190	wing disc dorsal/ventral pattern formation	46	1	7.82	2929	0.99982	0.99982
GO:0045893	positive regulation of transcription, DNA-templated	340	15	57.84	3234	1	0.99985
GO:0000398	mRNA splicing, via spliceosome	233	12	39.63	3141	1	0.99987
GO:0045892	negative regulation of transcription, DNA-templated	242	11	41.17	3172	1	0.99988
GO:0000381	regulation of alternative mRNA splicing, via spliceosome	76	3	12.93	2954	0.99991	0.99991
GO:0000278	mitotic cell cycle	406	31	69.06	3148	1	0.99992
GO:0007391	dorsal closure	88	6	14.97	2793	0.99861	0.99995
GO:0042775	mitochondrial ATP synthesis coupled electron transport	53	1	9.02	2983	0.99995	0.99995
GO:0002168	instar larval development	61	2	10.38	2942	0.99985	0.99995
GO:0007435	salivary gland morphogenesis	76	3	12.93	2955	0.99991	0.99996
GO:0050808	synapse organization	263	13	44.74	3175	1	0.99998
GO:0031507	heterochromatin assembly	84	6	14.29	2747	0.99763	0.99998
GO:0007419	ventral cord development	60	1	10.21	3034	0.99999	0.99999
GO:0007480	imaginal disc-derived leg morphogenesis	60	1	10.21	3035	0.99999	0.99999
GO:0007173	epidermal growth factor receptor signaling pathway	61	1	10.38	3043	0.99999	0.99999
GO:0010638	positive regulation of organelle organization	104	6	17.69	2940	0.99985	0.99999
GO:0060341	regulation of cellular localization	111	4	18.88	3082	1	1
GO:0010628	positive regulation of gene expression	169	14	28.75	2906	0.99969	1
GO:0000122	negative regulation of transcription by RNA polymerase II	169	8	28.75	3114	1	1
GO:0048477	oogenesis	492	42	83.69	3138	1	1
GO:0006357	regulation of transcription by RNA polymerase II	669	39	113.8	3270	1	1
GO:0032543	mitochondrial translation	102	1	17.35	3152	1	1
GO:0007411	axon guidance	226	8	38.44	3201	1	1
GO:0045944	positive regulation of transcription by RNA polymerase II	258	11	43.89	3198	1	1
GO:0000002	mitochondrial genome maintenance	10	1	1.7	1819	0.8452	1
GO:0000003	reproduction	1144	226	194.6	171	0.00503	1
GO:0000018	regulation of DNA recombination	13	3	2.21	808	0.38517	1
GO:0000038	very long-chain fatty acid metabolic process	25	14	4.25	43	1.1e-05	1
GO:0000076	DNA replication checkpoint signaling	15	2	2.55	1561	0.7517	1
GO:0000082	G1/S transition of mitotic cell cycle	30	2	5.1	2363	0.97358	1
GO:0000154	rRNA modification	23	1	3.91	2489	0.98636	1
GO:0000165	MAPK cascade	131	12	22.28	2707	0.9966	1
GO:0000266	mitochondrial fission	13	1	2.21	2035	0.91159	1
GO:0000271	polysaccharide biosynthetic process	14	1	2.38	2098	0.92665	1
GO:0000272	polysaccharide catabolic process	18	6	3.06	378	0.07073	1
GO:0000280	nuclear division	243	28	41.34	2612	0.99378	1
GO:0000288	nuclear-transcribed mRNA catabolic process, deadenylation-dependent decay	28	1	4.76	2639	0.99465	1
GO:0000291	nuclear-transcribed mRNA catabolic process, exonucleolytic	12	2	2.04	1225	0.63094	1
GO:0000303	response to superoxide	6	1	1.02	1327	0.67343	1
GO:0000305	response to oxygen radical	6	1	1.02	1328	0.67343	1
GO:0000337	regulation of transposition, DNA-mediated	6	1	1.02	1329	0.67343	1
GO:0000375	RNA splicing, via transesterification reactions	233	12	39.63	3142	1	1
GO:0000377	RNA splicing, via transesterification reactions with bulged adenosine as nucleophile	233	12	39.63	3143	1	1
GO:0000380	alternative mRNA splicing, via spliceosome	78	3	13.27	2971	0.99993	1
GO:0000394	RNA splicing, via endonucleolytic cleavage and ligation	8	3	1.36	481	0.14127	1
GO:0000459	exonucleolytic trimming involved in rRNA processing	6	1	1.02	1330	0.67343	1
GO:0000460	maturation of 5.8S rRNA	23	1	3.91	2490	0.98636	1
GO:0000466	maturation of 5.8S rRNA from tricistronic rRNA transcript (SSU-rRNA, 5.8S rRNA, LSU-rRNA)	14	1	2.38	2099	0.92665	1
GO:0000469	cleavage involved in rRNA processing	19	1	3.23	2345	0.97118	1
GO:0000470	maturation of LSU-rRNA	27	1	4.59	2600	0.99354	1
GO:0000491	small nucleolar ribonucleoprotein complex assembly	8	1	1.36	1623	0.77515	1
GO:0000725	recombinational repair	51	3	8.68	2657	0.99527	1
GO:0000768	syncytium formation by plasma membrane fusion	31	2	5.27	2402	0.97746	1
GO:0000904	cell morphogenesis involved in differentiation	406	22	69.06	3228	1	1
GO:0000910	cytokinesis	92	4	15.65	2991	0.99996	1
GO:0000956	nuclear-transcribed mRNA catabolic process	60	2	10.21	2932	0.99982	1
GO:0000959	mitochondrial RNA metabolic process	31	2	5.27	2403	0.97746	1
GO:0001101	response to acid chemical	18	5	3.06	517	0.17882	1
GO:0001505	regulation of neurotransmitter levels	94	7	15.99	2761	0.99796	1
GO:0001508	action potential	11	1	1.87	1889	0.87157	1
GO:0001510	RNA methylation	48	3	8.17	2579	0.99256	1
GO:0001523	retinoid metabolic process	9	3	1.53	534	0.1863	1
GO:0001539	cilium or flagellum-dependent cell motility	42	8	7.14	849	0.42447	1
GO:0001558	regulation of cell growth	77	7	13.1	2464	0.98413	1
GO:0001654	eye development	338	16	57.5	3222	1	1
GO:0001655	urogenital system development	57	3	9.7	2766	0.99811	1
GO:0001667	ameboidal-type cell migration	164	12	27.9	2964	0.99992	1
GO:0001700	embryonic development via the syncytial blastoderm	141	7	23.99	3075	1	1
GO:0001703	gastrulation with mouth forming first	28	4	4.76	1447	0.72578	1
GO:0001704	formation of primary germ layer	30	2	5.1	2364	0.97358	1
GO:0001707	mesoderm formation	24	2	4.08	2145	0.93284	1
GO:0001708	cell fate specification	77	3	13.1	2963	0.99992	1
GO:0001736	establishment of planar polarity	80	3	13.61	2987	0.99995	1
GO:0001738	morphogenesis of a polarized epithelium	90	3	15.31	3047	0.99999	1
GO:0001754	eye photoreceptor cell differentiation	171	9	29.09	3095	1	1
GO:0001763	morphogenesis of a branching structure	46	3	7.82	2538	0.98999	1
GO:0001816	cytokine production	7	2	1.19	772	0.33988	1
GO:0001894	tissue homeostasis	58	6	9.87	2212	0.94519	1
GO:0001895	retina homeostasis	17	2	2.89	1699	0.81187	1
GO:0001932	regulation of protein phosphorylation	100	8	17.01	2730	0.99719	1
GO:0001933	negative regulation of protein phosphorylation	36	1	6.12	2803	0.9988	1
GO:0001959	regulation of cytokine-mediated signaling pathway	10	1	1.7	1820	0.8452	1
GO:0001961	positive regulation of cytokine-mediated signaling pathway	5	1	0.85	1155	0.60644	1
GO:0002009	morphogenesis of an epithelium	485	31	82.5	3226	1	1
GO:0002064	epithelial cell development	269	19	45.76	3108	1	1
GO:0002090	regulation of receptor internalization	6	1	1.02	1331	0.67343	1
GO:0002097	tRNA wobble base modification	15	1	2.55	2176	0.93915	1
GO:0002181	cytoplasmic translation	122	2	20.75	3155	1	1
GO:0002183	cytoplasmic translational initiation	17	2	2.89	1700	0.81187	1
GO:0002251	organ or tissue specific immune response	11	2	1.87	1039	0.58158	1
GO:0002440	production of molecular mediator of immune response	64	14	10.89	543	0.18884	1
GO:0002520	immune system development	83	5	14.12	2837	0.99924	1
GO:0002682	regulation of immune system process	211	45	35.89	357	0.05815	1
GO:0002683	negative regulation of immune system process	66	17	11.23	324	0.0467	1
GO:0002684	positive regulation of immune system process	98	23	16.67	359	0.06169	1
GO:0002697	regulation of immune effector process	65	15	11.06	447	0.1285	1
GO:0002699	positive regulation of immune effector process	48	10	8.17	703	0.29299	1
GO:0002700	regulation of production of molecular mediator of immune response	64	14	10.89	544	0.18884	1
GO:0002701	negative regulation of production of molecular mediator of immune response	13	4	2.21	506	0.16687	1
GO:0002702	positive regulation of production of molecular mediator of immune response	48	10	8.17	704	0.29299	1
GO:0002759	regulation of antimicrobial humoral response	67	15	11.4	495	0.15532	1
GO:0002760	positive regulation of antimicrobial humoral response	48	10	8.17	705	0.29299	1
GO:0002775	antimicrobial peptide production	63	14	10.72	511	0.17294	1
GO:0002777	antimicrobial peptide biosynthetic process	33	9	5.61	401	0.09486	1
GO:0002778	antibacterial peptide production	30	8	5.1	444	0.124	1
GO:0002780	antibacterial peptide biosynthetic process	28	8	4.76	398	0.0894	1
GO:0002781	antifungal peptide production	11	6	1.87	176	0.00509	1
GO:0002784	regulation of antimicrobial peptide production	63	14	10.72	512	0.17294	1
GO:0002786	regulation of antibacterial peptide production	30	8	5.1	445	0.124	1
GO:0002787	negative regulation of antibacterial peptide production	5	2	0.85	581	0.20287	1
GO:0002790	peptide secretion	15	5	2.55	409	0.09615	1
GO:0002791	regulation of peptide secretion	14	5	2.38	384	0.07408	1
GO:0002792	negative regulation of peptide secretion	7	2	1.19	773	0.33988	1
GO:0002793	positive regulation of peptide secretion	6	3	1.02	371	0.06559	1
GO:0002803	positive regulation of antibacterial peptide production	23	6	3.91	527	0.18445	1
GO:0002805	regulation of antimicrobial peptide biosynthetic process	33	9	5.61	402	0.09486	1
GO:0002806	negative regulation of antimicrobial peptide biosynthetic process	5	2	0.85	582	0.20287	1
GO:0002808	regulation of antibacterial peptide biosynthetic process	28	8	4.76	399	0.0894	1
GO:0002812	biosynthetic process of antibacterial peptides active against Gram-negative bacteria	11	2	1.87	1040	0.58158	1
GO:0002831	regulation of response to biotic stimulus	159	38	27.05	220	0.01569	1
GO:0002832	negative regulation of response to biotic stimulus	53	15	9.02	261	0.02748	1
GO:0002833	positive regulation of response to biotic stimulus	95	23	16.16	320	0.04535	1
GO:0002920	regulation of humoral immune response	70	15	11.91	546	0.20059	1
GO:0002921	negative regulation of humoral immune response	18	5	3.06	518	0.17882	1
GO:0002922	positive regulation of humoral immune response	48	10	8.17	706	0.29299	1
GO:0003002	regionalization	401	29	68.21	3165	1	1
GO:0003006	developmental process involved in reproduction	738	66	125.54	3204	1	1
GO:0003008	system process	440	55	74.85	2713	0.99693	1
GO:0003013	circulatory system process	37	3	6.29	2287	0.9634	1
GO:0003381	epithelial cell morphogenesis involved in gastrulation	11	1	1.87	1890	0.87157	1
GO:0003382	epithelial cell morphogenesis	25	1	4.25	2546	0.99061	1
GO:0003383	apical constriction	18	1	3.06	2304	0.96526	1
GO:0005976	polysaccharide metabolic process	43	9	7.31	712	0.30296	1
GO:0005980	glycogen catabolic process	18	6	3.06	379	0.07073	1
GO:0005996	monosaccharide metabolic process	65	25	11.06	55	2.9e-05	1
GO:0006022	aminoglycan metabolic process	38	12	6.46	240	0.02007	1
GO:0006023	aminoglycan biosynthetic process	12	1	2.04	1955	0.89344	1
GO:0006026	aminoglycan catabolic process	20	10	3.4	123	0.0007	1
GO:0006029	proteoglycan metabolic process	21	5	3.57	672	0.27953	1
GO:0006030	chitin metabolic process	19	6	3.23	395	0.0891	1
GO:0006066	alcohol metabolic process	83	26	14.12	132	0.00095	1
GO:0006073	cellular glucan metabolic process	38	8	6.46	718	0.31366	1
GO:0006112	energy reserve metabolic process	38	8	6.46	719	0.31366	1
GO:0006119	oxidative phosphorylation	71	1	12.08	3086	1	1
GO:0006152	purine nucleoside catabolic process	9	1	1.53	1734	0.81344	1
GO:0006163	purine nucleotide metabolic process	157	32	26.71	494	0.15217	1
GO:0006165	nucleoside diphosphate phosphorylation	32	5	5.44	1254	0.65548	1
GO:0006195	purine nucleotide catabolic process	10	2	1.7	955	0.52751	1
GO:0006213	pyrimidine nucleoside metabolic process	6	1	1.02	1332	0.67343	1
GO:0006259	DNA metabolic process	277	19	47.12	3120	1	1
GO:0006261	DNA-templated DNA replication	79	4	13.44	2903	0.99968	1
GO:0006275	regulation of DNA replication	33	2	5.61	2462	0.98363	1
GO:0006310	DNA recombination	80	9	13.61	2204	0.94322	1
GO:0006313	transposition, DNA-mediated	6	1	1.02	1333	0.67343	1
GO:0006346	DNA methylation-dependent heterochromatin assembly	12	1	2.04	1956	0.89344	1
GO:0006351	transcription, DNA-templated	954	60	162.28	3271	1	1
GO:0006354	DNA-templated transcription, elongation	40	1	6.8	2859	0.99943	1
GO:0006364	rRNA processing	137	4	23.3	3132	1	1
GO:0006379	mRNA cleavage	7	1	1.19	1498	0.72902	1
GO:0006396	RNA processing	548	27	93.22	3272	1	1
GO:0006399	tRNA metabolic process	134	8	22.79	3002	0.99997	1
GO:0006400	tRNA modification	53	1	9.02	2984	0.99995	1
GO:0006401	RNA catabolic process	99	5	16.84	2967	0.99993	1
GO:0006402	mRNA catabolic process	82	3	13.95	2999	0.99997	1
GO:0006403	RNA localization	149	10	25.35	2980	0.99995	1
GO:0006405	RNA export from nucleus	45	1	7.65	2923	0.99978	1
GO:0006406	mRNA export from nucleus	31	1	5.27	2716	0.99695	1
GO:0006412	translation	409	16	69.57	3273	1	1
GO:0006417	regulation of translation	147	6	25.01	3113	1	1
GO:0006458	'de novo' protein folding	20	6	3.4	435	0.10979	1
GO:0006473	protein acetylation	86	5	14.63	2878	0.9995	1
GO:0006474	N-terminal protein amino acid acetylation	12	2	2.04	1226	0.63094	1
GO:0006475	internal protein amino acid acetylation	79	3	13.44	2977	0.99994	1
GO:0006476	protein deacetylation	17	1	2.89	2266	0.95812	1
GO:0006482	protein demethylation	9	1	1.53	1735	0.81344	1
GO:0006505	GPI anchor metabolic process	33	7	5.61	729	0.32522	1
GO:0006555	methionine metabolic process	10	3	1.7	616	0.23435	1
GO:0006558	L-phenylalanine metabolic process	7	6	1.19	86	0.00014	1
GO:0006577	amino-acid betaine metabolic process	7	3	1.19	422	0.10059	1
GO:0006605	protein targeting	121	15	20.58	2156	0.93576	1
GO:0006613	cotranslational protein targeting to membrane	15	2	2.55	1562	0.7517	1
GO:0006620	post-translational protein targeting to endoplasmic reticulum membrane	9	3	1.53	535	0.1863	1
GO:0006623	protein targeting to vacuole	15	1	2.55	2177	0.93915	1
GO:0006625	protein targeting to peroxisome	9	2	1.53	909	0.46888	1
GO:0006638	neutral lipid metabolic process	45	18	7.65	98	0.00021	1
GO:0006639	acylglycerol metabolic process	45	18	7.65	99	0.00021	1
GO:0006643	membrane lipid metabolic process	95	35	16.16	33	2.6e-06	1
GO:0006664	glycolipid metabolic process	49	12	8.34	436	0.11636	1
GO:0006670	sphingosine metabolic process	5	1	0.85	1156	0.60644	1
GO:0006677	glycosylceramide metabolic process	6	3	1.02	372	0.06559	1
GO:0006687	glycosphingolipid metabolic process	14	4	2.38	589	0.20398	1
GO:0006714	sesquiterpenoid metabolic process	11	3	1.87	689	0.28421	1
GO:0006716	juvenile hormone metabolic process	11	3	1.87	690	0.28421	1
GO:0006720	isoprenoid metabolic process	36	9	6.12	484	0.14572	1
GO:0006725	cellular aromatic compound metabolic process	2142	195	364.37	3274	1	1
GO:0006743	ubiquinone metabolic process	15	1	2.55	2178	0.93915	1
GO:0006753	nucleoside phosphate metabolic process	193	36	32.83	711	0.29737	1
GO:0006757	ATP generation from ADP	27	5	4.59	939	0.49591	1
GO:0006766	vitamin metabolic process	13	4	2.21	507	0.16687	1
GO:0006767	water-soluble vitamin metabolic process	11	2	1.87	1041	0.58158	1
GO:0006778	porphyrin-containing compound metabolic process	14	2	2.38	1426	0.7158	1
GO:0006779	porphyrin-containing compound biosynthetic process	13	2	2.21	1369	0.67562	1
GO:0006801	superoxide metabolic process	8	1	1.36	1624	0.77515	1
GO:0006811	ion transport	450	76	76.55	992	0.54876	1
GO:0006813	potassium ion transport	62	9	10.55	1549	0.74995	1
GO:0006816	calcium ion transport	57	5	9.7	2372	0.97542	1
GO:0006817	phosphate ion transport	18	3	3.06	1198	0.61259	1
GO:0006821	chloride transport	29	5	4.93	1002	0.56355	1
GO:0006829	zinc ion transport	12	7	2.04	143	0.00145	1
GO:0006835	dicarboxylic acid transport	26	4	4.42	1260	0.66793	1
GO:0006839	mitochondrial transport	68	4	11.57	2775	0.99836	1
GO:0006842	tricarboxylic acid transport	5	1	0.85	1157	0.60644	1
GO:0006865	amino acid transport	58	4	9.87	2591	0.99314	1
GO:0006873	cellular ion homeostasis	114	19	19.39	1019	0.57842	1
GO:0006875	cellular metal ion homeostasis	87	15	14.8	942	0.52181	1
GO:0006885	regulation of pH	27	4	4.59	1404	0.69785	1
GO:0006887	exocytosis	78	4	13.27	2894	0.99963	1
GO:0006893	Golgi to plasma membrane transport	15	1	2.55	2179	0.93915	1
GO:0006913	nucleocytoplasmic transport	117	6	19.9	3013	0.99998	1
GO:0006921	cellular component disassembly involved in execution phase of apoptosis	13	2	2.21	1370	0.67562	1
GO:0006928	movement of cell or subcellular component	599	55	101.89	3150	1	1
GO:0006935	chemotaxis	243	9	41.34	3205	1	1
GO:0006936	muscle contraction	25	2	4.25	2199	0.94236	1
GO:0006949	syncytium formation	31	2	5.27	2404	0.97746	1
GO:0006984	ER-nucleus signaling pathway	9	1	1.53	1736	0.81344	1
GO:0006986	response to unfolded protein	30	8	5.1	446	0.124	1
GO:0006991	response to sterol depletion	7	1	1.19	1499	0.72902	1
GO:0006996	organelle organization	1549	152	263.5	3275	1	1
GO:0007006	mitochondrial membrane organization	43	3	7.31	2473	0.98445	1
GO:0007007	inner mitochondrial membrane organization	26	1	4.42	2571	0.99222	1
GO:0007015	actin filament organization	150	9	25.52	3032	0.99999	1
GO:0007017	microtubule-based process	389	41	66.17	2958	0.99991	1
GO:0007028	cytoplasm organization	68	9	11.57	1789	0.84015	1
GO:0007033	vacuole organization	48	10	8.17	707	0.29299	1
GO:0007034	vacuolar transport	56	10	9.53	931	0.48802	1
GO:0007043	cell-cell junction assembly	51	1	8.68	2968	0.99993	1
GO:0007049	cell cycle	626	50	106.49	3213	1	1
GO:0007051	spindle organization	112	10	19.05	2664	0.99528	1
GO:0007127	meiosis I	50	6	8.51	1904	0.87521	1
GO:0007154	cell communication	1524	171	259.24	3216	1	1
GO:0007163	establishment or maintenance of cell polarity	173	9	29.43	3099	1	1
GO:0007164	establishment of tissue polarity	80	3	13.61	2988	0.99995	1
GO:0007178	transmembrane receptor protein serine/threonine kinase signaling pathway	51	8	8.68	1255	0.65719	1
GO:0007188	adenylate cyclase-modulating G protein-coupled receptor signaling pathway	54	6	9.19	2062	0.91639	1
GO:0007224	smoothened signaling pathway	84	4	14.29	2943	0.99985	1
GO:0007259	receptor signaling pathway via JAK-STAT	27	1	4.59	2601	0.99354	1
GO:0007265	Ras protein signal transduction	132	6	22.45	3080	1	1
GO:0007272	ensheathment of neurons	13	1	2.21	2036	0.91159	1
GO:0007276	gamete generation	759	77	129.11	3139	1	1
GO:0007282	cystoblast division	19	1	3.23	2346	0.97118	1
GO:0007292	female gamete generation	533	50	90.67	3122	1	1
GO:0007296	vitellogenesis	8	1	1.36	1625	0.77515	1
GO:0007297	ovarian follicle cell migration	118	9	20.07	2828	0.99911	1
GO:0007306	eggshell chorion assembly	64	3	10.89	2854	0.99937	1
GO:0007308	oocyte construction	114	14	19.39	2151	0.93544	1
GO:0007315	pole plasm assembly	61	8	10.38	1785	0.83747	1
GO:0007316	pole plasm RNA localization	46	4	7.82	2314	0.96556	1
GO:0007338	single fertilization	22	1	3.74	2452	0.98355	1
GO:0007346	regulation of mitotic cell cycle	148	16	25.18	2498	0.98745	1
GO:0007350	blastoderm segmentation	165	16	28.07	2739	0.99744	1
GO:0007351	tripartite regional subdivision	98	11	16.67	2273	0.95854	1
GO:0007354	zygotic determination of anterior/posterior axis, embryo	16	1	2.72	2226	0.94952	1
GO:0007365	periodic partitioning	42	3	7.14	2438	0.98202	1
GO:0007369	gastrulation	65	5	11.06	2559	0.99107	1
GO:0007389	pattern specification process	434	30	73.83	3190	1	1
GO:0007392	initiation of dorsal closure	10	2	1.7	956	0.52751	1
GO:0007405	neuroblast proliferation	78	8	13.27	2317	0.96671	1
GO:0007427	epithelial cell migration, open tracheal system	39	2	6.63	2618	0.99383	1
GO:0007442	hindgut morphogenesis	48	1	8.17	2946	0.99987	1
GO:0007443	Malpighian tubule morphogenesis	36	1	6.12	2804	0.9988	1
GO:0007445	determination of imaginal disc primordium	9	1	1.53	1737	0.81344	1
GO:0007446	imaginal disc growth	44	5	7.48	1932	0.89026	1
GO:0007447	imaginal disc pattern formation	96	4	16.33	3015	0.99998	1
GO:0007448	anterior/posterior pattern specification, imaginal disc	26	1	4.42	2572	0.99222	1
GO:0007449	proximal/distal pattern formation, imaginal disc	16	2	2.72	1675	0.78362	1
GO:0007450	dorsal/ventral pattern formation, imaginal disc	49	1	8.34	2950	0.9999	1
GO:0007460	R8 cell fate commitment	18	1	3.06	2305	0.96526	1
GO:0007465	R7 cell fate commitment	29	1	4.93	2673	0.99556	1
GO:0007472	wing disc morphogenesis	243	18	41.34	3077	1	1
GO:0007478	leg disc morphogenesis	63	1	10.72	3050	0.99999	1
GO:0007483	genital disc morphogenesis	17	2	2.89	1701	0.81187	1
GO:0007484	imaginal disc-derived genitalia development	21	2	3.57	1977	0.89458	1
GO:0007485	imaginal disc-derived male genitalia development	19	2	3.23	1846	0.85867	1
GO:0007492	endoderm development	7	1	1.19	1500	0.72902	1
GO:0007517	muscle organ development	72	2	12.25	3018	0.99998	1
GO:0007530	sex determination	27	3	4.59	1853	0.86186	1
GO:0007548	sex differentiation	76	6	12.93	2595	0.99339	1
GO:0007560	imaginal disc morphogenesis	330	21	56.14	3162	1	1
GO:0007562	eclosion	14	1	2.38	2100	0.92665	1
GO:0007584	response to nutrient	13	1	2.21	2037	0.91159	1
GO:0007586	digestion	13	3	2.21	809	0.38517	1
GO:0007591	molting cycle, chitin-based cuticle	69	9	11.74	1834	0.85236	1
GO:0007593	chitin-based cuticle sclerotization	15	3	2.55	929	0.48243	1
GO:0007600	sensory perception	181	20	30.79	2555	0.99095	1
GO:0007610	behavior	460	68	78.25	2063	0.91668	1
GO:0007611	learning or memory	141	13	23.99	2732	0.99727	1
GO:0007612	learning	54	4	9.19	2504	0.98808	1
GO:0007620	copulation	28	12	4.76	134	0.00117	1
GO:0007622	rhythmic behavior	99	12	16.84	2142	0.9299	1
GO:0007623	circadian rhythm	140	13	23.81	2723	0.99697	1
GO:0007631	feeding behavior	44	4	7.48	2250	0.95558	1
GO:0007635	chemosensory behavior	65	8	11.06	1930	0.88443	1
GO:0008015	blood circulation	27	2	4.59	2255	0.95768	1
GO:0008016	regulation of heart contraction	23	2	3.91	2076	0.92184	1
GO:0008038	neuron recognition	102	6	17.35	2927	0.9998	1
GO:0008053	mitochondrial fusion	14	1	2.38	2101	0.92665	1
GO:0008055	ocellus pigment biosynthetic process	17	5	2.89	489	0.1488	1
GO:0008064	regulation of actin polymerization or depolymerization	56	4	9.53	2551	0.99094	1
GO:0008150	biological_process	8624	1467	1467	3276	1	1
GO:0008152	metabolic process	4845	816	824.17	1399	0.69188	1
GO:0008154	actin polymerization or depolymerization	67	5	11.4	2588	0.99313	1
GO:0008156	negative regulation of DNA replication	13	1	2.21	2038	0.91159	1
GO:0008202	steroid metabolic process	42	9	7.14	669	0.27807	1
GO:0008205	ecdysone metabolic process	10	2	1.7	957	0.52751	1
GO:0008213	protein alkylation	77	8	13.1	2284	0.96312	1
GO:0008214	protein dealkylation	9	1	1.53	1738	0.81344	1
GO:0008299	isoprenoid biosynthetic process	19	2	3.23	1847	0.85867	1
GO:0008334	histone mRNA metabolic process	7	1	1.19	1501	0.72902	1
GO:0008356	asymmetric cell division	92	6	15.65	2835	0.99919	1
GO:0008380	RNA splicing	252	15	42.87	3131	1	1
GO:0008544	epidermis development	54	3	9.19	2727	0.997	1
GO:0008589	regulation of smoothened signaling pathway	79	4	13.44	2904	0.99968	1
GO:0008592	regulation of Toll signaling pathway	41	16	6.97	122	0.00065	1
GO:0008593	regulation of Notch signaling pathway	52	3	8.85	2679	0.99593	1
GO:0008595	anterior/posterior axis specification, embryo	98	11	16.67	2274	0.95854	1
GO:0008610	lipid biosynthetic process	233	64	39.63	60	3.5e-05	1
GO:0008630	intrinsic apoptotic signaling pathway in response to DNA damage	13	1	2.21	2039	0.91159	1
GO:0008637	apoptotic mitochondrial changes	13	1	2.21	2040	0.91159	1
GO:0009057	macromolecule catabolic process	497	89	84.54	715	0.31006	1
GO:0009059	macromolecule biosynthetic process	1574	121	267.75	3277	1	1
GO:0009060	aerobic respiration	100	4	17.01	3040	0.99999	1
GO:0009064	glutamine family amino acid metabolic process	28	15	4.76	42	1.1e-05	1
GO:0009069	serine family amino acid metabolic process	14	6	2.38	244	0.0209	1
GO:0009081	branched-chain amino acid metabolic process	10	2	1.7	958	0.52751	1
GO:0009100	glycoprotein metabolic process	137	34	23.3	213	0.0123	1
GO:0009101	glycoprotein biosynthetic process	114	27	19.39	311	0.04138	1
GO:0009112	nucleobase metabolic process	19	6	3.23	396	0.0891	1
GO:0009119	ribonucleoside metabolic process	22	6	3.74	498	0.15764	1
GO:0009123	nucleoside monophosphate metabolic process	24	7	4.08	414	0.09914	1
GO:0009124	nucleoside monophosphate biosynthetic process	18	5	3.06	519	0.17882	1
GO:0009125	nucleoside monophosphate catabolic process	5	2	0.85	583	0.20287	1
GO:0009126	purine nucleoside monophosphate metabolic process	17	6	2.89	347	0.05476	1
GO:0009127	purine nucleoside monophosphate biosynthetic process	12	4	2.04	457	0.13247	1
GO:0009132	nucleoside diphosphate metabolic process	36	5	6.12	1580	0.75704	1
GO:0009135	purine nucleoside diphosphate metabolic process	28	5	4.76	979	0.53028	1
GO:0009150	purine ribonucleotide metabolic process	150	31	25.52	465	0.138	1
GO:0009152	purine ribonucleotide biosynthetic process	82	15	13.95	846	0.42317	1
GO:0009161	ribonucleoside monophosphate metabolic process	21	7	3.57	340	0.05253	1
GO:0009163	nucleoside biosynthetic process	11	3	1.87	691	0.28421	1
GO:0009164	nucleoside catabolic process	15	2	2.55	1563	0.7517	1
GO:0009165	nucleotide biosynthetic process	109	17	18.54	1400	0.69257	1
GO:0009167	purine ribonucleoside monophosphate metabolic process	17	6	2.89	348	0.05476	1
GO:0009168	purine ribonucleoside monophosphate biosynthetic process	12	4	2.04	458	0.13247	1
GO:0009179	purine ribonucleoside diphosphate metabolic process	28	5	4.76	980	0.53028	1
GO:0009185	ribonucleoside diphosphate metabolic process	29	5	4.93	1003	0.56355	1
GO:0009187	cyclic nucleotide metabolic process	22	3	3.74	1544	0.74873	1
[truncated: 2,102 more rows]

## Sheet: Module3_GO_res
GO.ID	Term	Annotated	Significant	Expected	Rank in Fisher.classic	Fisher.classic	Fisher.weight01
GO:0008586	imaginal disc-derived wing vein morphogenesis	40	23	5.38	185	6.6e-11	6.6e-11
GO:0007411	axon guidance	226	76	30.37	137	2.9e-15	3.9e-09
GO:0007391	dorsal closure	88	35	11.83	203	6.2e-10	8.1e-09
GO:0045944	positive regulation of transcription by RNA polymerase II	258	68	34.67	239	1.5e-08	1.8e-07
GO:0007616	long-term memory	65	25	8.74	298	3.8e-07	3.8e-07
GO:0045732	positive regulation of protein catabolic process	71	25	9.54	366	2.6e-06	5.3e-07
GO:0048190	wing disc dorsal/ventral pattern formation	46	20	6.18	305	5.5e-07	5.5e-07
GO:0007298	border follicle cell migration	106	43	14.25	165	3e-12	1.1e-06
GO:1903688	positive regulation of border follicle cell migration	35	16	4.7	376	3.4e-06	3.4e-06
GO:0030517	negative regulation of axon extension	6	6	0.81	396	5.8e-06	5.8e-06
GO:0071526	semaphorin-plexin signaling pathway	6	6	0.81	397	5.8e-06	5.8e-06
GO:0016476	regulation of embryonic cell shape	22	11	2.96	469	4.2e-05	5.9e-06
GO:0048813	dendrite morphogenesis	137	42	18.41	274	1.1e-07	6.6e-06
GO:0007480	imaginal disc-derived leg morphogenesis	60	22	8.06	388	4.8e-06	1.2e-05
GO:0033627	cell adhesion mediated by integrin	19	11	2.55	403	6.6e-06	1.5e-05
GO:0048749	compound eye development	321	90	43.14	162	1.6e-12	1.9e-05
GO:0016319	mushroom body development	65	22	8.74	437	2.1e-05	2.1e-05
GO:0007015	actin filament organization	150	40	20.16	420	1.1e-05	2.4e-05
GO:0007349	cellularization	95	38	12.77	186	9.3e-11	2.7e-05
GO:0045475	locomotor rhythm	64	22	8.6	431	1.6e-05	3e-05
GO:0030720	oocyte localization involved in germarium-derived egg chamber formation	12	8	1.61	456	3.1e-05	3.1e-05
GO:0007409	axonogenesis	284	98	38.17	83	2.7e-20	3.2e-05
GO:0034198	cellular response to amino acid starvation	15	9	2.02	460	3.2e-05	3.2e-05
GO:0008045	motor neuron axon guidance	64	21	8.6	478	5.4e-05	5.4e-05
GO:0007419	ventral cord development	60	20	8.06	484	6.3e-05	6.3e-05
GO:0030713	ovarian follicle cell stalk formation	10	7	1.34	486	6.4e-05	6.4e-05
GO:0035335	peptidyl-tyrosine dephosphorylation	10	7	1.34	487	6.4e-05	6.4e-05
GO:0030308	negative regulation of cell growth	19	14	2.55	225	3.5e-09	6.9e-05
GO:0016325	oocyte microtubule cytoskeleton organization	31	12	4.17	617	0.00039	7.1e-05
GO:0035011	melanotic encapsulation of foreign target	31	13	4.17	507	8.6e-05	8.6e-05
GO:0007476	imaginal disc-derived wing morphogenesis	231	81	31.04	113	2.1e-17	8.9e-05
GO:0007097	nuclear migration	30	16	4.03	288	2.3e-07	0.00012
GO:0007279	pole cell formation	17	9	2.28	524	0.00012	0.00012
GO:0035331	negative regulation of hippo signaling	36	14	4.84	526	0.00012	0.00012
GO:0007291	sperm individualization	49	17	6.59	529	0.00013	0.00013
GO:0032368	regulation of lipid transport	8	6	1.08	533	0.00013	0.00013
GO:0000226	microtubule cytoskeleton organization	300	78	40.32	219	2.5e-09	0.00014
GO:0008587	imaginal disc-derived wing margin morphogenesis	50	21	6.72	309	5.8e-07	0.00017
GO:0007424	open tracheal system development	207	63	27.82	187	9.9e-11	0.0002
GO:0035023	regulation of Rho protein signal transduction	21	12	2.82	372	3e-06	0.00023
GO:0007112	male meiosis cytokinesis	30	12	4.03	587	0.00027	0.00027
GO:0016203	muscle attachment	33	12	4.43	682	0.00076	0.00027
GO:0035019	somatic stem cell population maintenance	15	8	2.02	588	0.00028	0.00028
GO:0045892	negative regulation of transcription, DNA-templated	242	59	32.52	358	2.3e-06	0.00029
GO:0045880	positive regulation of smoothened signaling pathway	43	15	5.78	594	0.00029	0.00029
GO:0006357	regulation of transcription by RNA polymerase II	669	149	89.91	177	4.8e-11	0.0003
GO:0007538	primary sex determination	11	5	1.48	1074	0.00995	0.00032
GO:0034067	protein localization to Golgi apparatus	9	6	1.21	601	0.00034	0.00034
GO:0045815	epigenetic maintenance of chromatin in transcription-competent conformation	9	6	1.21	602	0.00034	0.00034
GO:0048935	peripheral nervous system neuron development	9	6	1.21	603	0.00034	0.00034
GO:0006338	chromatin remodeling	105	29	14.11	508	8.6e-05	0.00035
GO:0001745	compound eye morphogenesis	268	71	36.02	232	5.8e-09	0.00036
GO:0006897	endocytosis	165	52	22.17	207	1.1e-09	0.00037
GO:0045746	negative regulation of Notch signaling pathway	27	11	3.63	622	0.00041	0.00041
GO:0045893	positive regulation of transcription, DNA-templated	340	90	45.69	179	5e-11	0.00042
GO:0008594	photoreceptor cell morphogenesis	16	8	2.15	639	0.00049	0.00049
GO:0035556	intracellular signal transduction	572	153	76.87	102	1.2e-18	0.00052
GO:0030036	actin cytoskeleton organization	270	86	36.29	133	1.6e-15	0.00054
GO:0006511	ubiquitin-dependent protein catabolic process	302	60	40.59	704	0.00098	0.00054
GO:0035220	wing disc development	329	114	44.22	64	1.1e-23	0.00057
GO:0007399	nervous system development	944	261	126.87	19	< 1e-30	0.00063
GO:0030334	regulation of cell migration	73	33	9.81	171	3.2e-11	0.00067
GO:0045332	phospholipid translocation	12	7	1.61	600	0.00033	0.00072
GO:1902667	regulation of axon guidance	19	7	2.55	1039	0.009	0.00072
GO:0090317	negative regulation of intracellular protein transport	7	5	0.94	675	0.00072	0.00072
GO:1904262	negative regulation of TORC1 signaling	10	6	1.34	680	0.00075	0.00075
GO:0007475	apposition of dorsal and ventral imaginal disc-derived wing surfaces	17	8	2.28	691	0.00082	0.00082
GO:0007443	Malpighian tubule morphogenesis	36	13	4.84	640	0.0005	0.00083
GO:0042059	negative regulation of epidermal growth factor receptor signaling pathway	29	11	3.9	693	0.00084	0.00084
GO:0030866	cortical actin cytoskeleton organization	48	19	6.45	394	5.7e-06	0.00085
GO:0045879	negative regulation of smoothened signaling pathway	47	15	6.32	695	0.00086	0.00086
GO:0009888	tissue development	835	246	112.22	17	< 1e-30	0.00086
GO:0031532	actin cytoskeleton reorganization	32	12	4.3	653	0.00055	0.00088
GO:0000902	cell morphogenesis	478	160	64.24	25	< 1e-30	0.00091
GO:0031507	heterochromatin assembly	84	30	11.29	284	1.8e-07	0.00093
GO:0016322	neuron remodeling	47	19	6.32	384	4e-06	0.001
GO:0009887	animal organ morphogenesis	623	191	83.73	24	< 1e-30	0.00102
GO:0008258	head involution	30	11	4.03	723	0.00117	0.00117
GO:0045886	negative regulation of synaptic assembly at neuromuscular junction	39	13	5.24	732	0.0012	0.0012
GO:0090090	negative regulation of canonical Wnt signaling pathway	39	13	5.24	733	0.0012	0.0012
GO:0032456	endocytic recycling	32	13	4.3	531	0.00013	0.00125
GO:0008406	gonad development	43	13	5.78	851	0.00322	0.00129
GO:0000132	establishment of mitotic spindle orientation	18	8	2.42	743	0.0013	0.0013
GO:0018107	peptidyl-threonine phosphorylation	18	8	2.42	744	0.0013	0.0013
GO:0035099	hemocyte migration	18	8	2.42	745	0.0013	0.0013
GO:0008354	germ cell migration	33	9	4.43	1287	0.02633	0.00131
GO:2000331	regulation of terminal button organization	22	9	2.96	748	0.00133	0.00133
GO:0048134	germ-line cyst formation	26	10	3.49	740	0.00127	0.00143
GO:0097374	sensory neuron axon guidance	5	4	0.67	758	0.00145	0.00145
GO:0008063	Toll signaling pathway	52	13	6.99	1188	0.01771	0.00146
GO:0007464	R3/R4 cell fate commitment	11	6	1.48	760	0.00147	0.00147
GO:0035160	maintenance of epithelial integrity, open tracheal system	11	6	1.48	761	0.00147	0.00147
GO:1904801	positive regulation of neuron remodeling	11	6	1.48	762	0.00147	0.00147
GO:0007297	ovarian follicle cell migration	118	51	15.86	130	1.2e-15	0.0015
GO:0006468	protein phosphorylation	305	83	40.99	184	6.5e-11	0.00152
GO:0000122	negative regulation of transcription by RNA polymerase II	169	37	22.71	772	0.00156	0.00156
GO:0032102	negative regulation of response to external stimulus	61	14	8.2	1309	0.02901	0.0017
GO:0031623	receptor internalization	14	7	1.88	720	0.00113	0.0017
GO:0016578	histone deubiquitination	8	5	1.08	777	0.00171	0.00171
GO:0007422	peripheral nervous system development	45	18	6.05	415	8.5e-06	0.00177
GO:0007367	segment polarity determination	36	12	4.84	784	0.00183	0.00183
GO:0007435	salivary gland morphogenesis	76	27	10.21	321	8.4e-07	0.00186
GO:0035025	positive regulation of Rho protein signal transduction	15	7	2.02	787	0.00187	0.00187
GO:0035147	branch fusion, open tracheal system	15	7	2.02	788	0.00187	0.00187
GO:0045807	positive regulation of endocytosis	39	14	5.24	597	0.00033	0.00195
GO:0048814	regulation of dendrite morphogenesis	30	11	4.03	724	0.00117	0.00197
GO:0090263	positive regulation of canonical Wnt signaling pathway	46	14	6.18	801	0.00212	0.00212
GO:0043087	regulation of GTPase activity	97	31	13.04	352	1.9e-06	0.00226
GO:0043547	positive regulation of GTPase activity	69	21	9.27	559	0.00018	0.00231
GO:0008360	regulation of cell shape	50	21	6.72	310	5.8e-07	0.00231
GO:0051647	nucleus localization	37	20	4.97	230	5.2e-09	0.00234
GO:0031349	positive regulation of defense response	82	24	11.02	535	0.00013	0.00236
GO:0016567	protein ubiquitination	198	50	26.61	389	4.8e-06	0.00238
GO:1903036	positive regulation of response to wounding	22	9	2.96	749	0.00133	0.0024
GO:0035072	ecdysone-mediated induction of salivary gland cell autophagic cell death	12	6	1.61	812	0.00261	0.00261
GO:0046627	negative regulation of insulin receptor signaling pathway	24	9	3.23	825	0.00272	0.00272
GO:0007507	heart development	86	25	11.56	519	0.00011	0.00279
GO:0008347	glial cell migration	33	11	4.43	834	0.00282	0.00282
GO:0035317	imaginal disc-derived wing hair organization	42	14	5.64	686	0.00078	0.00287
GO:0007413	axonal fasciculation	20	8	2.69	837	0.00292	0.00292
GO:0007379	segment specification	30	9	4.03	1128	0.01413	0.00293
GO:0051642	centrosome localization	16	7	2.15	842	0.00294	0.00294
GO:0007626	locomotory behavior	158	44	21.23	330	1.1e-06	0.00317
GO:0031032	actomyosin structure organization	86	29	11.56	331	1.2e-06	0.00324
GO:0045747	positive regulation of Notch signaling pathway	29	10	3.9	859	0.00328	0.00328
GO:0000289	nuclear-transcribed mRNA poly(A) tail shortening	16	7	2.15	843	0.00294	0.00341
GO:0006623	protein targeting to vacuole	15	6	2.02	1063	0.00987	0.00342
GO:0000916	actomyosin contractile ring contraction	9	5	1.21	869	0.00342	0.00342
GO:0007440	foregut morphogenesis	9	5	1.21	870	0.00342	0.00342
GO:0032954	regulation of cytokinetic process	9	5	1.21	871	0.00342	0.00342
GO:0034446	substrate adhesion-dependent cell spreading	9	5	1.21	872	0.00342	0.00342
GO:0045186	zonula adherens assembly	9	5	1.21	873	0.00342	0.00342
GO:0048738	cardiac muscle tissue development	9	5	1.21	874	0.00342	0.00342
GO:0022416	chaeta development	68	22	9.14	474	4.6e-05	0.00351
GO:0008407	chaeta morphogenesis	34	11	4.57	882	0.00367	0.00367
GO:0030716	oocyte fate determination	32	13	4.3	532	0.00013	0.00382
GO:0046011	regulation of oskar mRNA translation	14	8	1.88	545	0.00015	0.00385
GO:0005977	glycogen metabolic process	38	11	5.11	1051	0.0093	0.00385
GO:0001941	postsynaptic membrane organization	12	5	1.61	1153	0.0152	0.00388
GO:0006954	inflammatory response	6	4	0.81	893	0.00389	0.00389
GO:0007299	ovarian follicle cell-cell adhesion	6	4	0.81	894	0.00389	0.00389
GO:0009415	response to water	6	4	0.81	895	0.00389	0.00389
GO:0045874	positive regulation of sevenless signaling pathway	6	4	0.81	896	0.00389	0.00389
GO:0046665	amnioserosa maintenance	6	4	0.81	897	0.00389	0.00389
GO:0097688	glutamate receptor clustering	6	4	0.81	898	0.00389	0.00389
GO:1901096	regulation of autophagosome maturation	6	4	0.81	899	0.00389	0.00389
GO:2000647	negative regulation of stem cell proliferation	6	4	0.81	900	0.00389	0.00389
GO:2000649	regulation of sodium ion transmembrane transporter activity	6	4	0.81	901	0.00389	0.00389
GO:0001700	embryonic development via the syncytial blastoderm	141	58	18.95	122	2.1e-16	0.00414
GO:0030514	negative regulation of BMP signaling pathway	21	8	2.82	909	0.00417	0.00417
GO:0046529	imaginal disc fusion, thorax closure	21	8	2.82	910	0.00417	0.00417
GO:0032465	regulation of cytokinesis	17	7	2.28	930	0.00442	0.00442
GO:0016579	protein deubiquitination	47	18	6.32	435	1.7e-05	0.00454
GO:0048812	neuron projection morphogenesis	378	124	50.8	69	2.8e-23	0.00458
GO:0034976	response to endoplasmic reticulum stress	77	16	10.35	1433	0.04781	0.00507
GO:0007294	germarium-derived oocyte fate determination	26	9	3.49	940	0.00507	0.00507
GO:0035149	lumen formation, open tracheal system	26	9	3.49	941	0.00507	0.00507
GO:0043966	histone H3 acetylation	26	9	3.49	942	0.00507	0.00507
GO:0042060	wound healing	71	21	9.54	591	0.00028	0.00561
GO:0042147	retrograde transport, endosome to Golgi	31	10	4.17	951	0.00565	0.00565
GO:0072499	photoreceptor cell axon guidance	31	10	4.17	952	0.00565	0.00565
GO:0040008	regulation of growth	269	73	36.15	206	1.1e-09	0.00575
GO:0035096	larval midgut cell programmed cell death	22	8	2.96	955	0.0058	0.0058
GO:0030589	pseudocleavage involved in syncytial blastoderm formation	10	5	1.34	961	0.0061	0.0061
GO:0032924	activin receptor signaling pathway	10	5	1.34	962	0.0061	0.0061
GO:0042306	regulation of protein import into nucleus	10	5	1.34	963	0.0061	0.0061
GO:0070936	protein K48-linked ubiquitination	10	5	1.34	964	0.0061	0.0061
GO:0090254	cell elongation involved in imaginal disc-derived wing morphogenesis	10	5	1.34	965	0.0061	0.0061
GO:2000737	negative regulation of stem cell differentiation	10	5	1.34	966	0.0061	0.0061
GO:0010883	regulation of lipid storage	41	14	5.51	658	0.00059	0.00629
GO:0031647	regulation of protein stability	58	14	7.79	1198	0.01914	0.00636
GO:0007076	mitotic chromosome condensation	18	7	2.42	979	0.00641	0.00641
GO:0070593	dendrite self-avoidance	18	7	2.42	980	0.00641	0.00641
GO:0050770	regulation of axonogenesis	41	18	5.51	346	1.7e-06	0.00643
GO:0022409	positive regulation of cell-cell adhesion	14	6	1.88	985	0.00667	0.00667
GO:0030536	larval feeding behavior	14	6	1.88	986	0.00667	0.00667
GO:0032507	maintenance of protein location in cell	14	6	1.88	987	0.00667	0.00667
GO:0048803	imaginal disc-derived male genitalia morphogenesis	14	6	1.88	988	0.00667	0.00667
GO:0007474	imaginal disc-derived wing vein specification	52	14	6.99	999	0.0072	0.0072
GO:0046847	filopodium assembly	42	13	5.64	810	0.00255	0.00799
GO:0034333	adherens junction assembly	16	9	2.15	488	6.5e-05	0.00801
GO:0035309	wing and notum subfield formation	12	6	1.61	813	0.00261	0.00807
GO:0016330	second mitotic wave involved in compound eye morphogenesis	7	4	0.94	1016	0.0081	0.0081
GO:0032012	regulation of ARF protein signal transduction	7	4	0.94	1017	0.0081	0.0081
GO:0035190	syncytial nuclear migration	7	4	0.94	1018	0.0081	0.0081
GO:0043243	positive regulation of protein-containing complex disassembly	7	4	0.94	1019	0.0081	0.0081
GO:0046823	negative regulation of nucleocytoplasmic transport	7	4	0.94	1020	0.0081	0.0081
GO:0048567	ectodermal digestive tract morphogenesis	7	4	0.94	1021	0.0081	0.0081
GO:0006914	autophagy	180	46	24.19	412	8.2e-06	0.00827
GO:0051656	establishment of organelle localization	137	40	18.41	324	9e-07	0.0083
GO:0006886	intracellular protein transport	307	57	41.26	978	0.00616	0.00843
GO:0032103	positive regulation of response to external stimulus	106	29	14.25	516	0.0001	0.00845
GO:0030718	germ-line stem cell population maintenance	69	20	9.27	646	0.00053	0.00847
GO:0040013	negative regulation of locomotion	12	6	1.61	814	0.00261	0.00867
GO:1905954	positive regulation of lipid localization	16	6	2.15	1120	0.01403	0.00868
GO:0042051	compound eye photoreceptor development	81	20	10.89	927	0.0044	0.0088
GO:0045214	sarcomere organization	33	10	4.43	1044	0.00918	0.00918
GO:0045887	positive regulation of synaptic assembly at neuromuscular junction	33	10	4.43	1045	0.00918	0.00918
GO:0032436	positive regulation of proteasomal ubiquitin-dependent protein catabolic process	43	12	5.78	1048	0.0092	0.0092
GO:0030100	regulation of endocytosis	57	21	7.66	408	7.2e-06	0.0096
GO:0072002	Malpighian tubule development	51	19	6.85	432	1.6e-05	0.00964
GO:0042078	germ-line stem cell division	34	11	4.57	883	0.00367	0.00977
GO:0090068	positive regulation of cell cycle process	42	13	5.64	811	0.00255	0.00981
GO:0110020	regulation of actomyosin structure organization	19	9	2.55	610	0.00036	0.00985
GO:0016201	synaptic target inhibition	15	6	2.02	1064	0.00987	0.00987
GO:0046426	negative regulation of receptor signaling pathway via JAK-STAT	15	6	2.02	1065	0.00987	0.00987
GO:0090175	regulation of establishment of planar polarity	15	6	2.02	1066	0.00987	0.00987
GO:0018108	peptidyl-tyrosine phosphorylation	24	8	3.23	1084	0.01043	0.00991
GO:0000022	mitotic spindle elongation	11	5	1.48	1075	0.00995	0.00995
GO:0006999	nuclear pore organization	11	5	1.48	1076	0.00995	0.00995
GO:0009047	dosage compensation by hyperactivation of X chromosome	11	5	1.48	1077	0.00995	0.00995
GO:0009996	negative regulation of cell fate specification	11	5	1.48	1078	0.00995	0.00995
GO:0007427	epithelial cell migration, open tracheal system	39	13	5.24	734	0.0012	0.01103
GO:0007526	larval somatic muscle development	29	9	3.9	1088	0.0112	0.0112
GO:0009968	negative regulation of signal transduction	318	100	42.74	112	1.9e-17	0.01215
GO:0009953	dorsal/ventral pattern formation	131	47	17.61	182	5.1e-11	0.01259
GO:0046843	dorsal appendage formation	45	12	6.05	1109	0.01339	0.01339
GO:0031122	cytoplasmic microtubule organization	25	8	3.36	1112	0.01358	0.01358
GO:0006952	defense response	334	77	44.89	314	7.6e-07	0.01363
GO:0048599	oocyte development	122	36	16.4	361	2.4e-06	0.01376
GO:0008039	synaptic target recognition	45	15	6.05	642	0.00051	0.01383
GO:0000077	DNA damage checkpoint signaling	35	9	4.7	1375	0.03774	0.014
GO:0016360	sensory organ precursor cell fate determination	16	6	2.15	1121	0.01403	0.01403
GO:0030513	positive regulation of BMP signaling pathway	16	6	2.15	1122	0.01403	0.01403
GO:0032968	positive regulation of transcription elongation from RNA polymerase II promoter	16	6	2.15	1123	0.01403	0.01403
GO:0050807	regulation of synapse organization	137	39	18.41	365	2.5e-06	0.01427
GO:0045466	R7 cell differentiation	55	14	7.39	1095	0.01206	0.01433
GO:0030727	germarium-derived female germ-line cyst formation	20	6	2.69	1410	0.04245	0.01448
GO:0007319	negative regulation of oskar mRNA translation	8	4	1.08	1136	0.0145	0.0145
GO:0008608	attachment of spindle microtubules to kinetochore	8	4	1.08	1137	0.0145	0.0145
GO:0030050	vesicle transport along actin filament	8	4	1.08	1138	0.0145	0.0145
GO:0034453	microtubule anchoring	8	4	1.08	1139	0.0145	0.0145
GO:0045035	sensory organ precursor cell division	8	4	1.08	1140	0.0145	0.0145
GO:0045742	positive regulation of epidermal growth factor receptor signaling pathway	8	4	1.08	1141	0.0145	0.0145
GO:0051383	kinetochore organization	8	4	1.08	1142	0.0145	0.0145
GO:0061357	positive regulation of Wnt protein secretion	8	4	1.08	1143	0.0145	0.0145
GO:0072657	protein localization to membrane	150	30	20.16	1163	0.01534	0.01485
GO:0055001	muscle cell development	54	16	7.26	756	0.00144	0.01491
GO:0007591	molting cycle, chitin-based cuticle	69	18	9.27	880	0.0036	0.01491
GO:0007009	plasma membrane organization	25	8	3.36	1113	0.01358	0.01513
GO:0007482	haltere development	12	5	1.61	1154	0.0152	0.0152
GO:0032483	regulation of Rab protein signal transduction	12	5	1.61	1155	0.0152	0.0152
GO:0090303	positive regulation of wound healing	12	5	1.61	1156	0.0152	0.0152
GO:0090316	positive regulation of intracellular protein transport	12	5	1.61	1157	0.0152	0.0152
GO:0006979	response to oxidative stress	118	20	15.86	1878	0.16064	0.0156
GO:0070374	positive regulation of ERK1 and ERK2 cascade	21	7	2.82	1169	0.01631	0.01631
GO:0010628	positive regulation of gene expression	169	48	22.71	285	1.9e-07	0.01766
GO:0071375	cellular response to peptide hormone stimulus	71	23	9.54	453	3.1e-05	0.01768
GO:0031668	cellular response to extracellular stimulus	87	25	11.69	539	0.00013	0.01769
GO:1903684	regulation of border follicle cell migration	37	18	4.97	291	2.5e-07	0.0177
GO:0030178	negative regulation of Wnt signaling pathway	41	15	5.51	553	0.00016	0.01781
GO:0061157	mRNA destabilization	30	11	4.03	725	0.00117	0.01788
GO:1903828	negative regulation of protein localization	15	8	2.02	589	0.00028	0.01792
GO:0046661	male sex differentiation	24	9	3.23	826	0.00272	0.01792
GO:0048070	regulation of developmental pigmentation	21	8	2.82	911	0.00417	0.01794
GO:0070252	actin-mediated cell contraction	20	7	2.69	1100	0.01226	0.01797
GO:0034097	response to cytokine	28	8	3.76	1294	0.02708	0.01797
GO:0060259	regulation of feeding behavior	16	6	2.15	1124	0.01403	0.01798
GO:1903076	regulation of protein localization to plasma membrane	9	5	1.21	875	0.00342	0.01798
GO:1905477	positive regulation of protein localization to membrane	9	5	1.21	876	0.00342	0.01798
GO:0060573	cell fate specification involved in pattern specification	7	4	0.94	1022	0.0081	0.01801
GO:0045217	cell-cell junction maintenance	8	4	1.08	1144	0.0145	0.01801
GO:0097090	presynaptic membrane organization	9	4	1.21	1256	0.02335	0.01801
GO:0042745	circadian sleep/wake cycle	42	8	5.64	1998	0.19507	0.01803
GO:0045840	positive regulation of mitotic nuclear division	13	4	1.75	1632	0.08559	0.01803
GO:2000242	negative regulation of reproductive process	7	3	0.94	1487	0.05575	0.01804
GO:0071229	cellular response to acid chemical	14	3	1.88	2178	0.28833	0.01807
GO:0050802	circadian sleep/wake cycle, sleep	30	5	4.03	2335	0.37746	0.01807
GO:0007416	synapse assembly	149	39	20.02	439	2.2e-05	0.0181
GO:0052547	regulation of peptidase activity	39	4	5.24	3135	0.78818	0.01814
GO:0030335	positive regulation of cell migration	53	22	7.12	299	4e-07	0.01841
GO:0008340	determination of adult lifespan	146	29	19.62	1194	0.01853	0.01853
GO:0051056	regulation of small GTPase mediated signal transduction	81	32	10.89	228	4.1e-09	0.01873
GO:0008544	epidermis development	54	19	7.26	467	4.1e-05	0.01917
GO:0048619	embryonic hindgut morphogenesis	41	16	5.51	466	3.9e-05	0.01923
GO:0007259	receptor signaling pathway via JAK-STAT	27	12	3.63	500	8.1e-05	0.01932
GO:0051051	negative regulation of transport	47	14	6.32	821	0.00265	0.01936
GO:0031445	regulation of heterochromatin assembly	18	7	2.42	981	0.00641	0.0195
GO:0014065	phosphatidylinositol 3-kinase signaling	20	7	2.69	1101	0.01226	0.01952
GO:0035051	cardiocyte differentiation	22	7	2.96	1237	0.02121	0.01953
GO:0007162	negative regulation of cell adhesion	17	6	2.28	1200	0.01926	0.01954
GO:0035195	miRNA-mediated gene silencing	25	7	3.36	1402	0.0418	0.01955
GO:0048678	response to axon injury	18	6	2.42	1277	0.02569	0.01955
GO:0050772	positive regulation of axonogenesis	19	6	2.55	1331	0.03339	0.01956
GO:0070193	synaptonemal complex organization	12	5	1.61	1158	0.0152	0.01956
GO:0031057	negative regulation of histone modification	11	4	1.48	1440	0.04909	0.0196
GO:0002224	toll-like receptor signaling pathway	5	3	0.67	1204	0.01961	0.01961
GO:0002347	response to tumor cell	5	3	0.67	1205	0.01961	0.01961
GO:0007486	imaginal disc-derived female genitalia development	5	3	0.67	1206	0.01961	0.01961
GO:0007561	imaginal disc eversion	5	3	0.67	1207	0.01961	0.01961
GO:0010804	negative regulation of tumor necrosis factor-mediated signaling pathway	5	3	0.67	1208	0.01961	0.01961
GO:0014074	response to purine-containing compound	5	3	0.67	1209	0.01961	0.01961
GO:0016601	Rac protein signal transduction	5	3	0.67	1210	0.01961	0.01961
GO:0021954	central nervous system neuron development	5	3	0.67	1211	0.01961	0.01961
GO:0033182	regulation of histone ubiquitination	5	3	0.67	1212	0.01961	0.01961
GO:0034109	homotypic cell-cell adhesion	5	3	0.67	1213	0.01961	0.01961
GO:0035001	dorsal trunk growth, open tracheal system	5	3	0.67	1214	0.01961	0.01961
GO:0038061	NIK/NF-kappaB signaling	5	3	0.67	1215	0.01961	0.01961
GO:0046833	positive regulation of RNA export from nucleus	5	3	0.67	1216	0.01961	0.01961
GO:0048730	epidermis morphogenesis	5	3	0.67	1217	0.01961	0.01961
GO:0051496	positive regulation of stress fiber assembly	5	3	0.67	1218	0.01961	0.01961
GO:0060269	centripetally migrating follicle cell migration	5	3	0.67	1219	0.01961	0.01961
GO:0070536	protein K63-linked deubiquitination	5	3	0.67	1220	0.01961	0.01961
GO:0071907	determination of digestive tract left/right asymmetry	5	3	0.67	1221	0.01961	0.01961
GO:1900363	regulation of mRNA polyadenylation	5	3	0.67	1222	0.01961	0.01961
GO:1901976	regulation of cell cycle checkpoint	5	3	0.67	1223	0.01961	0.01961
GO:0071214	cellular response to abiotic stimulus	65	9	8.74	2634	0.51656	0.01971
GO:0007173	epidermal growth factor receptor signaling pathway	61	22	8.2	400	6.5e-06	0.02031
GO:0006869	lipid transport	83	25	11.15	480	5.6e-05	0.02064
GO:0007030	Golgi organization	76	17	10.21	1246	0.02197	0.02121
GO:0090630	activation of GTPase activity	32	9	4.3	1240	0.02165	0.02165
GO:0008104	protein localization	642	125	86.28	393	5.7e-06	0.02174
GO:0035332	positive regulation of hippo signaling	27	8	3.63	1243	0.02184	0.02184
GO:0001933	negative regulation of protein phosphorylation	36	9	4.84	1428	0.04454	0.02195
GO:0040011	locomotion	557	169	74.86	45	3.1e-27	0.02262
GO:0007405	neuroblast proliferation	78	18	10.48	1115	0.01373	0.02303
GO:0001764	neuron migration	9	4	1.21	1257	0.02335	0.02335
GO:0007488	histoblast morphogenesis	9	4	1.21	1258	0.02335	0.02335
GO:0045498	sex comb development	9	4	1.21	1259	0.02335	0.02335
GO:0046664	dorsal closure, amnioserosa morphology change	9	4	1.21	1260	0.02335	0.02335
GO:0071361	cellular response to ethanol	9	4	1.21	1261	0.02335	0.02335
GO:0007062	sister chromatid cohesion	24	6	3.23	1654	0.09284	0.02335
GO:0043066	negative regulation of apoptotic process	91	16	12.23	1861	0.15582	0.02429
GO:0000209	protein polyubiquitination	83	23	11.15	629	0.00043	0.02438
GO:0007420	brain development	99	33	13.3	293	2.9e-07	0.02515
GO:0007498	mesoderm development	82	20	11.02	946	0.00511	0.02537
GO:0003007	heart morphogenesis	35	10	4.7	1134	0.01418	0.02552
GO:0051568	histone H3-K4 methylation	28	8	3.76	1295	0.02708	0.02562
GO:0007390	germ-band shortening	18	6	2.42	1278	0.02569	0.02569
GO:0035212	cell competition in a multicellular organism	18	6	2.42	1279	0.02569	0.02569
GO:0045464	R8 cell fate specification	18	6	2.42	1280	0.02569	0.02569
GO:0048100	wing disc anterior/posterior pattern formation	18	6	2.42	1281	0.02569	0.02569
GO:0018105	peptidyl-serine phosphorylation	49	12	6.59	1286	0.02594	0.02594
GO:0048010	vascular endothelial growth factor receptor signaling pathway	33	10	4.43	1046	0.00918	0.02691
GO:0035167	larval lymph gland hemopoiesis	43	10	5.78	1484	0.05506	0.02702
GO:0007317	regulation of pole plasm oskar mRNA localization	23	7	3.09	1290	0.02705	0.02705
GO:0033227	dsRNA transport	23	7	3.09	1291	0.02705	0.02705
GO:0045087	innate immune response	165	44	22.17	382	3.9e-06	0.0272
GO:0048856	anatomical structure development	2082	510	279.8	2	< 1e-30	0.02768
GO:0007623	circadian rhythm	140	38	18.81	421	1.1e-05	0.02889
GO:0030707	ovarian follicle cell development	244	81	32.79	128	8e-16	0.0294
GO:0016334	establishment or maintenance of polarity of follicular epithelium	28	10	3.76	808	0.00244	0.03022
GO:0035186	syncytial blastoderm mitotic cell cycle	20	6	2.69	1411	0.04245	0.03052
GO:0008069	dorsal/ventral axis specification, ovarian follicular epithelium	14	5	1.88	1313	0.03054	0.03054
GO:0046621	negative regulation of organ growth	14	5	1.88	1314	0.03054	0.03054
GO:0021782	glial cell development	29	7	3.9	1628	0.08467	0.03055
GO:0007283	spermatogenesis	214	51	28.76	440	2.2e-05	0.03101
GO:0008284	positive regulation of cell population proliferation	70	17	9.41	1060	0.00984	0.03214
GO:0048598	embryonic morphogenesis	191	67	25.67	142	1.3e-14	0.03216
GO:0045926	negative regulation of growth	96	37	12.9	202	5.8e-10	0.03275
GO:0042332	gravitaxis	19	6	2.55	1332	0.03339	0.03339
GO:0016331	morphogenesis of embryonic epithelium	102	39	13.71	197	2.6e-10	0.03346
GO:0035206	regulation of hemocyte proliferation	36	11	4.84	960	0.00598	0.03356
GO:0030031	cell projection assembly	168	32	22.58	1270	0.02454	0.03417
GO:0035071	salivary gland cell autophagic cell death	22	10	2.96	582	0.00026	0.03442
GO:0060446	branching involved in open tracheal system development	45	13	6.05	936	0.00497	0.03443
GO:0030952	establishment or maintenance of cytoskeleton polarity	45	17	6.05	462	3.6e-05	0.03462
GO:0006821	chloride transport	29	7	3.9	1629	0.08467	0.03481
GO:0002804	positive regulation of antifungal peptide production	10	4	1.34	1343	0.03486	0.03486
GO:0006607	NLS-bearing protein import into nucleus	10	4	1.34	1344	0.03486	0.03486
GO:0007100	mitotic centrosome separation	10	4	1.34	1345	0.03486	0.03486
GO:0070534	protein K63-linked ubiquitination	10	4	1.34	1346	0.03486	0.03486
GO:2000274	regulation of epithelial cell migration, open tracheal system	10	4	1.34	1347	0.03486	0.03486
GO:1901215	negative regulation of neuron death	26	6	3.49	1742	0.12641	0.03487
GO:0040001	establishment of mitotic spindle localization	24	11	3.23	522	0.00011	0.03488
GO:0048846	axon extension involved in axon guidance	13	6	1.75	917	0.00429	0.03516
GO:0006892	post-Golgi vesicle-mediated transport	29	8	3.9	1327	0.03313	0.03518
GO:2000105	positive regulation of DNA-templated DNA replication	12	5	1.61	1159	0.0152	0.03523
GO:0009954	proximal/distal pattern formation	22	6	2.96	1533	0.06479	0.03526
GO:0047496	vesicle transport along microtubule	11	4	1.48	1441	0.04909	0.03531
GO:0000729	DNA double-strand break processing	6	3	0.81	1352	0.03533	0.03533
GO:0001706	endoderm formation	6	3	0.81	1353	0.03533	0.03533
GO:0001748	insect visual primordium development	6	3	0.81	1354	0.03533	0.03533
GO:0007312	oocyte nucleus migration involved in oocyte dorsal/ventral axis specification	6	3	0.81	1355	0.03533	0.03533
GO:0007377	germ-band extension	6	3	0.81	1356	0.03533	0.03533
GO:0010259	multicellular organism aging	6	3	0.81	1357	0.03533	0.03533
GO:0018992	germ-line sex determination	6	3	0.81	1358	0.03533	0.03533
GO:0030104	water homeostasis	6	3	0.81	1359	0.03533	0.03533
GO:0031048	heterochromatin assembly by small RNA	6	3	0.81	1360	0.03533	0.03533
GO:0031281	positive regulation of cyclase activity	6	3	0.81	1361	0.03533	0.03533
GO:0031508	pericentric heterochromatin assembly	6	3	0.81	1362	0.03533	0.03533
GO:0043620	regulation of DNA-templated transcription in response to stress	6	3	0.81	1363	0.03533	0.03533
GO:0045198	establishment of epithelial cell apical/basal polarity	6	3	0.81	1364	0.03533	0.03533
GO:0051349	positive regulation of lyase activity	6	3	0.81	1365	0.03533	0.03533
GO:0051898	negative regulation of protein kinase B signaling	6	3	0.81	1366	0.03533	0.03533
GO:2001135	regulation of endocytic recycling	6	3	0.81	1367	0.03533	0.03533
GO:0051453	regulation of intracellular pH	22	4	2.96	2273	0.34188	0.03543
GO:0045727	positive regulation of translation	35	9	4.7	1376	0.03774	0.03774
GO:0046777	protein autophosphorylation	35	10	4.7	1135	0.01418	0.0398
GO:0071711	basement membrane organization	21	7	2.82	1170	0.01631	0.04072
GO:0007346	regulation of mitotic cell cycle	148	34	19.89	706	0.001	0.04075
GO:0034587	piRNA metabolic process	22	6	2.96	1534	0.06479	0.04087
GO:0009744	response to sucrose	15	5	2.02	1393	0.04088	0.04088
GO:0010508	positive regulation of autophagy	46	13	6.18	971	0.0061	0.04126
GO:0007520	myoblast fusion	31	9	4.17	1182	0.0176	0.0416
GO:0001934	positive regulation of protein phosphorylation	47	14	6.32	822	0.00265	0.04177
GO:0036335	intestinal stem cell homeostasis	25	7	3.36	1403	0.0418	0.0418
GO:0045451	pole plasm oskar mRNA localization	43	13	5.78	852	0.00322	0.04184
GO:0007143	female meiotic nuclear division	42	9	5.64	1675	0.10214	0.04244
GO:0007406	negative regulation of neuroblast proliferation	20	6	2.69	1412	0.04245	0.04245
GO:0035050	embryonic heart tube development	20	6	2.69	1413	0.04245	0.04245
GO:0007274	neuromuscular synaptic transmission	75	18	10.08	1043	0.00912	0.0429
GO:0055088	lipid homeostasis	77	17	10.35	1272	0.02478	0.04401
GO:0045595	regulation of cell differentiation	228	69	30.64	170	1.6e-11	0.04427
GO:0006810	transport	1595	285	214.36	241	1.6e-08	0.04588
GO:0007447	imaginal disc pattern formation	96	34	12.9	254	3.5e-08	0.04772
GO:0016055	Wnt signaling pathway	110	34	14.78	338	1.4e-06	0.04787
GO:0048477	oogenesis	492	140	66.12	92	1.1e-19	0.04798
GO:0042067	establishment of ommatidial planar polarity	45	16	6.05	543	0.00014	0.04808
GO:1901888	regulation of cell junction assembly	109	29	14.65	556	0.00018	0.04826
GO:0043067	regulation of programmed cell death	185	38	24.86	929	0.00442	0.04835
GO:0010720	positive regulation of cell development	70	21	9.41	574	0.00023	0.04849
GO:0051146	striated muscle cell differentiation	74	21	9.95	647	0.00053	0.04853
GO:0033157	regulation of intracellular protein transport	26	14	3.49	332	1.2e-06	0.04858
GO:0030155	regulation of cell adhesion	51	16	6.85	676	0.00072	0.04869
GO:0043409	negative regulation of MAPK cascade	49	14	6.59	907	0.00404	0.04883
GO:0072384	organelle transport along microtubule	23	9	3.09	793	0.00193	0.04895
GO:0007091	metaphase/anaphase transition of mitotic cell cycle	32	10	4.3	1002	0.00725	0.04897
GO:0051028	mRNA transport	42	9	5.64	1676	0.10214	0.04897
GO:2000027	regulation of animal organ morphogenesis	18	8	2.42	746	0.0013	0.04898
GO:0090136	epithelial cell-cell adhesion	9	6	1.21	604	0.00034	0.04904
GO:0002230	positive regulation of defense response to virus by host	11	4	1.48	1442	0.04909	0.04909
GO:0006171	cAMP biosynthetic process	11	4	1.48	1443	0.04909	0.04909
GO:0007110	meiosis I cytokinesis	11	4	1.48	1444	0.04909	0.04909
GO:0007318	pole plasm protein localization	11	4	1.48	1445	0.04909	0.04909
GO:0007628	adult walking behavior	11	4	1.48	1446	0.04909	0.04909
GO:0008090	retrograde axonal transport	11	4	1.48	1447	0.04909	0.04909
GO:0010888	negative regulation of lipid storage	11	4	1.48	1448	0.04909	0.04909
GO:0046959	habituation	11	4	1.48	1449	0.04909	0.04909
GO:0048311	mitochondrion distribution	11	4	1.48	1450	0.04909	0.04909
GO:0050907	detection of chemical stimulus involved in sensory perception	12	5	1.61	1160	0.0152	0.04915
GO:0045478	fusome organization	13	5	1.75	1247	0.02202	0.04917
GO:0047497	mitochondrion transport along microtubule	13	5	1.75	1248	0.02202	0.04917
GO:0035296	regulation of tube diameter	14	5	1.88	1315	0.03054	0.04918
GO:0035223	leg disc pattern formation	16	4	2.15	1864	0.15814	0.04928
GO:0055069	zinc ion homeostasis	12	3	1.61	2012	0.21176	0.04932
GO:0032880	regulation of protein localization	102	34	13.71	286	1.9e-07	0.05017
GO:0046329	negative regulation of JNK cascade	26	7	3.49	1463	0.05081	0.05081
GO:0046854	phosphatidylinositol phosphate biosynthetic process	26	7	3.49	1464	0.05081	0.05081
GO:0000281	mitotic cytokinesis	45	12	6.05	1110	0.01339	0.05165
GO:0006302	double-strand break repair	80	19	10.75	1029	0.00844	0.05194
GO:0008356	asymmetric cell division	92	22	12.36	928	0.00441	0.05194
GO:0007310	oocyte dorsal/ventral axis specification	36	12	4.84	785	0.00183	0.05215
GO:0008543	fibroblast growth factor receptor signaling pathway	31	8	4.17	1434	0.04784	0.05278
GO:0007614	short-term memory	21	6	2.82	1469	0.0529	0.0529
GO:0016199	axon midline choice point recognition	21	6	2.82	1470	0.0529	0.0529
GO:0016239	positive regulation of macroautophagy	21	6	2.82	1471	0.0529	0.0529
GO:0045792	negative regulation of cell size	21	6	2.82	1472	0.0529	0.0529
GO:0051493	regulation of cytoskeleton organization	147	41	19.76	364	2.4e-06	0.05337
GO:0007169	transmembrane receptor protein tyrosine kinase signaling pathway	189	60	25.4	175	4.1e-11	0.05371
GO:0007442	hindgut morphogenesis	48	19	6.45	395	5.7e-06	0.05446
GO:0010638	positive regulation of organelle organization	104	26	13.98	713	0.00104	0.05452
GO:0007277	pole cell development	24	12	3.23	436	1.9e-05	0.05493
GO:0072089	stem cell proliferation	17	8	2.28	692	0.00082	0.0553
GO:0045570	regulation of imaginal disc growth	35	8	4.7	1648	0.08849	0.0556
GO:0007282	cystoblast division	19	5	2.55	1665	0.10091	0.05571
GO:0006513	protein monoubiquitination	12	4	1.61	1547	0.06603	0.05571
GO:0006964	positive regulation of biosynthetic process of antibacterial peptides active against Gram-negative b...	7	3	0.94	1488	0.05575	0.05575
GO:0007053	spindle assembly involved in male meiosis	7	3	0.94	1489	0.05575	0.05575
GO:0007111	meiosis II cytokinesis	7	3	0.94	1490	0.05575	0.05575
GO:0007415	defasciculation of motor neuron axon	7	3	0.94	1491	0.05575	0.05575
GO:0007418	ventral midline development	7	3	0.94	1492	0.05575	0.05575
GO:0007503	fat body development	7	3	0.94	1493	0.05575	0.05575
GO:0007523	larval visceral muscle development	7	3	0.94	1494	0.05575	0.05575
GO:0014068	positive regulation of phosphatidylinositol 3-kinase signaling	7	3	0.94	1495	0.05575	0.05575
GO:0018027	peptidyl-lysine dimethylation	7	3	0.94	1496	0.05575	0.05575
GO:0031116	positive regulation of microtubule polymerization	7	3	0.94	1497	0.05575	0.05575
GO:0034501	protein localization to kinetochore	7	3	0.94	1498	0.05575	0.05575
GO:0035202	tracheal pit formation in open tracheal system	7	3	0.94	1499	0.05575	0.05575
GO:0043519	regulation of myosin II filament organization	7	3	0.94	1500	0.05575	0.05575
GO:0046427	positive regulation of receptor signaling pathway via JAK-STAT	7	3	0.94	1501	0.05575	0.05575
GO:0048562	embryonic organ morphogenesis	7	3	0.94	1502	0.05575	0.05575
GO:0048841	regulation of axon extension involved in axon guidance	7	3	0.94	1503	0.05575	0.05575
GO:0050686	negative regulation of mRNA processing	7	3	0.94	1504	0.05575	0.05575
GO:0060361	flight	7	3	0.94	1505	0.05575	0.05575
GO:0090114	COPII-coated vesicle budding	7	3	0.94	1506	0.05575	0.05575
GO:0120177	negative regulation of torso signaling pathway	7	3	0.94	1507	0.05575	0.05575
GO:1903078	positive regulation of protein localization to plasma membrane	7	3	0.94	1508	0.05575	0.05575
GO:0009166	nucleotide catabolic process	17	4	2.28	1931	0.18612	0.0558
GO:0042593	glucose homeostasis	44	9	5.91	1752	0.12786	0.05672
GO:0033554	cellular response to stress	546	114	73.38	302	4.5e-07	0.05909
GO:0007417	central nervous system development	222	67	29.84	173	3.7e-11	0.05961
GO:0009306	protein secretion	75	16	10.08	1380	0.03859	0.05992
GO:0035725	sodium ion transmembrane transport	37	11	4.97	1008	0.0075	0.06032
GO:0007029	endoplasmic reticulum organization	33	9	4.43	1288	0.02633	0.06066
GO:0048488	synaptic vesicle endocytosis	40	9	5.38	1591	0.07966	0.06088
GO:0006355	regulation of transcription, DNA-templated	865	190	116.25	151	2.4e-13	0.06107
GO:0009880	embryonic pattern specification	180	49	24.19	308	5.7e-07	0.06208
GO:0051129	negative regulation of cellular component organization	142	43	19.08	275	1.1e-07	0.06225
GO:0007265	Ras protein signal transduction	132	40	17.74	295	3.1e-07	0.06254
GO:0007431	salivary gland development	104	35	13.98	269	9.7e-08	0.06277
GO:0007525	somatic muscle development	65	18	8.74	783	0.00176	0.06338
GO:0035222	wing disc pattern formation	71	27	9.54	283	1.7e-07	0.0634
GO:0030509	BMP signaling pathway	47	17	6.32	492	7e-05	0.06458
GO:0048149	behavioral response to ethanol	50	11	6.72	1532	0.0646	0.0646
GO:0001737	establishment of imaginal disc-derived wing hair orientation	22	6	2.96	1535	0.06479	0.06479
GO:0022411	cellular component disassembly	132	27	17.74	1167	0.01566	0.06481
GO:0009950	dorsal/ventral axis specification	64	21	8.6	479	5.4e-05	0.06519
GO:0007266	Rho protein signal transduction	38	17	5.11	363	2.4e-06	0.0653
GO:0045185	maintenance of protein location	26	10	3.49	741	0.00127	0.06531
GO:0008088	axo-dendritic transport	39	10	5.24	1311	0.02988	0.06561
GO:1902115	regulation of organelle assembly	25	6	3.36	1699	0.10896	0.06599
GO:0001710	mesodermal cell fate commitment	12	4	1.61	1548	0.06603	0.06603
GO:0007026	negative regulation of microtubule depolymerization	12	4	1.61	1549	0.06603	0.06603
GO:0007362	terminal region determination	12	4	1.61	1550	0.06603	0.06603
GO:0016572	histone phosphorylation	12	4	1.61	1551	0.06603	0.06603
GO:0042632	cholesterol homeostasis	12	4	1.61	1552	0.06603	0.06603
GO:0045433	male courtship behavior, veined wing generated song production	12	4	1.61	1553	0.06603	0.06603
GO:0071902	positive regulation of protein serine/threonine kinase activity	12	4	1.61	1554	0.06603	0.06603
GO:0051017	actin filament bundle assembly	30	10	4.03	924	0.00434	0.06651
GO:0007131	reciprocal meiotic recombination	22	6	2.96	1536	0.06479	0.06712
GO:0006491	N-glycan processing	17	5	2.28	1566	0.06719	0.06719
GO:0007370	ventral furrow formation	17	5	2.28	1567	0.06719	0.06719
GO:0030838	positive regulation of actin filament polymerization	17	5	2.28	1568	0.06719	0.06719
GO:0046628	positive regulation of insulin receptor signaling pathway	17	5	2.28	1569	0.06719	0.06719
GO:0032879	regulation of localization	475	139	63.84	81	9.4e-21	0.06781
GO:0007010	cytoskeleton organization	553	157	74.32	79	6.2e-22	0.06787
GO:0006997	nucleus organization	67	16	9	1132	0.01416	0.0712
GO:0007472	wing disc morphogenesis	243	85	32.66	107	3.8e-18	0.07189
GO:0030154	cell differentiation	1366	366	183.58	8	< 1e-30	0.07198
GO:0051649	establishment of localization in cell	729	145	97.97	290	2.5e-07	0.07231
GO:0034613	cellular protein localization	474	94	63.7	470	4.3e-05	0.076
GO:0048666	neuron development	533	166	71.63	38	3.4e-28	0.07643
GO:0009886	post-embryonic animal morphogenesis	383	132	51.47	46	4.3e-27	0.07859
GO:0035065	regulation of histone acetylation	13	4	1.75	1633	0.08559	0.08045
GO:0043484	regulation of RNA splicing	95	15	12.77	2197	0.29115	0.08045
GO:0001881	receptor recycling	8	3	1.08	1593	0.08051	0.08051
GO:0007249	I-kappaB kinase/NF-kappaB signaling	8	3	1.08	1594	0.08051	0.08051
GO:0007436	larval salivary gland morphogenesis	8	3	1.08	1595	0.08051	0.08051
GO:0018095	protein polyglutamylation	8	3	1.08	1596	0.08051	0.08051
GO:0030336	negative regulation of cell migration	8	3	1.08	1597	0.08051	0.08051
GO:0034058	endosomal vesicle fusion	8	3	1.08	1598	0.08051	0.08051
GO:0034063	stress granule assembly	8	3	1.08	1599	0.08051	0.08051
GO:0042689	regulation of crystal cell differentiation	8	3	1.08	1600	0.08051	0.08051
GO:0045003	double-strand break repair via synthesis-dependent strand annealing	8	3	1.08	1601	0.08051	0.08051
GO:0045705	negative regulation of salivary gland boundary specification	8	3	1.08	1602	0.08051	0.08051
GO:0048682	sprouting of injured axon	8	3	1.08	1603	0.08051	0.08051
GO:0051897	positive regulation of protein kinase B signaling	8	3	1.08	1604	0.08051	0.08051
GO:0060967	negative regulation of gene silencing by RNA	8	3	1.08	1605	0.08051	0.08051
GO:0070076	histone lysine demethylation	8	3	1.08	1606	0.08051	0.08051
GO:0097150	neuronal stem cell population maintenance	8	3	1.08	1607	0.08051	0.08051
GO:0097254	renal tubular secretion	8	3	1.08	1608	0.08051	0.08051
GO:1902410	mitotic cytokinetic process	8	3	1.08	1609	0.08051	0.08051
GO:0016197	endosomal transport	107	27	14.38	674	0.00072	0.08065
GO:0022402	cell cycle process	495	125	66.52	154	2.6e-13	0.08157
GO:0042742	defense response to bacterium	182	34	24.46	1300	0.02728	0.08264
GO:0000422	autophagy of mitochondrion	31	7	4.17	1727	0.11296	0.08308
GO:0035293	chitin-based larval cuticle pattern formation	18	5	2.42	1619	0.08315	0.08315
GO:0006397	mRNA processing	281	40	37.76	2327	0.37188	0.08323
GO:0036099	female germ-line stem cell population maintenance	29	7	3.9	1630	0.08467	0.08467
GO:0046330	positive regulation of JNK cascade	29	7	3.9	1631	0.08467	0.08467
GO:0007080	mitotic metaphase plate congression	13	4	1.75	1634	0.08559	0.08559
GO:0040015	negative regulation of multicellular organism growth	13	4	1.75	1635	0.08559	0.08559
GO:0060395	SMAD protein signal transduction	13	4	1.75	1636	0.08559	0.08559
GO:0007155	cell adhesion	186	48	25	381	3.9e-06	0.08666
GO:0051050	positive regulation of transport	141	39	18.95	391	5.3e-06	0.08725
GO:0048640	negative regulation of developmental growth	80	30	10.75	258	5.1e-08	0.08739
GO:0045089	positive regulation of innate immune response	47	12	6.32	1195	0.0189	0.08765
GO:2000112	regulation of cellular macromolecule biosynthetic process	156	38	20.97	546	0.00015	0.08767
GO:1904396	regulation of neuromuscular junction development	103	28	13.84	547	0.00015	0.08809
GO:0001932	regulation of protein phosphorylation	100	27	13.44	573	0.00022	0.08818
GO:0045927	positive regulation of growth	106	23	14.25	1103	0.01246	0.08885
GO:0071692	protein localization to extracellular region	82	19	11.02	1087	0.01106	0.08897
GO:1901800	positive regulation of proteasomal protein catabolic process	47	14	6.32	823	0.00265	0.08901
GO:1905475	regulation of protein localization to membrane	15	9	2.02	461	3.2e-05	0.08911
GO:0051646	mitochondrion localization	24	10	3.23	662	0.00061	0.08914
GO:0032006	regulation of TOR signaling	48	13	6.45	1037	0.00895	0.08917
GO:0038202	TORC1 signaling	41	12	5.51	976	0.00611	0.08918
GO:0048015	phosphatidylinositol-mediated signaling	24	9	3.23	827	0.00272	0.08928
GO:0090100	positive regulation of transmembrane receptor protein serine/threonine kinase signaling pathway	25	9	3.36	886	0.00376	0.0893
GO:0030071	regulation of mitotic metaphase/anaphase transition	29	8	3.9	1328	0.03313	0.08952
GO:0034508	centromere complex assembly	15	6	2.02	1067	0.00987	0.08953
GO:2001251	negative regulation of chromosome organization	18	6	2.42	1282	0.02569	0.08959
GO:0007414	axonal defasciculation	11	5	1.48	1079	0.00995	0.0896
GO:0007522	visceral muscle development	11	5	1.48	1080	0.00995	0.0896
GO:0048284	organelle fusion	68	12	9.14	2001	0.19588	0.08969
GO:1902414	protein localization to cell junction	9	4	1.21	1262	0.02335	0.0897
GO:0061951	establishment of protein localization to plasma membrane	17	5	2.28	1570	0.06719	0.08971
GO:0031396	regulation of protein ubiquitination	27	6	3.63	1854	0.14511	0.08976
GO:0016125	sterol metabolic process	22	5	2.96	1884	0.16406	0.0898
GO:0021551	central nervous system morphogenesis	9	3	1.21	1704	0.10908	0.08984
GO:0070278	extracellular matrix constituent secretion	9	3	1.21	1705	0.10908	0.08984
GO:0000731	DNA synthesis involved in DNA repair	11	3	1.48	1903	0.17533	0.08988
GO:0016477	cell migration	267	99	35.88	70	3.8e-23	0.09005
GO:0120192	tight junction assembly	35	4	4.7	3002	0.71076	0.09019
GO:0042981	regulation of apoptotic process	157	28	21.1	1575	0.06923	0.09156
GO:0001709	cell fate determination	110	31	14.78	459	3.2e-05	0.09361
GO:0042127	regulation of cell population proliferation	184	47	24.73	402	6.6e-06	0.09511
GO:0035277	spiracle morphogenesis, open tracheal system	19	5	2.55	1666	0.10091	0.10091
GO:0051603	proteolysis involved in cellular protein catabolic process	325	67	43.68	554	0.00017	0.10417
GO:0001708	cell fate specification	77	23	10.35	528	0.00013	0.1048
GO:0016236	macroautophagy	93	26	12.5	551	0.00016	0.10647
GO:0007528	neuromuscular junction development	156	40	20.97	450	2.9e-05	0.10659
GO:0035010	encapsulation of foreign target	40	16	5.38	445	2.7e-05	0.10712
GO:0046579	positive regulation of Ras protein signal transduction	40	13	5.38	770	0.00156	0.10723
GO:0043967	histone H4 acetylation	21	6	2.82	1473	0.0529	0.10733
GO:0000915	actomyosin contractile ring assembly	14	4	1.88	1678	0.10761	0.10761
GO:0007094	mitotic spindle assembly checkpoint signaling	14	4	1.88	1679	0.10761	0.10761
GO:0036098	male germ-line stem cell population maintenance	14	4	1.88	1680	0.10761	0.10761
GO:0046856	phosphatidylinositol dephosphorylation	14	4	1.88	1681	0.10761	0.10761
GO:0051865	protein autoubiquitination	14	4	1.88	1682	0.10761	0.10761
GO:0045448	mitotic cell cycle, embryonic	34	11	4.57	884	0.00367	0.10805
GO:0007549	dosage compensation	20	8	2.69	838	0.00292	0.1083
GO:0051489	regulation of filopodium assembly	35	9	4.7	1377	0.03774	0.10853
GO:0036011	imaginal disc-derived leg segmentation	22	6	2.96	1537	0.06479	0.10881
GO:0045666	positive regulation of neuron differentiation	16	5	2.15	1480	0.05309	0.10885
GO:0016318	ommatidial rotation	25	6	3.36	1700	0.10896	0.10896
GO:0046716	muscle cell cellular homeostasis	25	6	3.36	1701	0.10896	0.10896
GO:0045931	positive regulation of mitotic cell cycle	31	6	4.17	2067	0.23063	0.10908
GO:0016242	negative regulation of macroautophagy	9	3	1.21	1706	0.10908	0.10908
GO:0030422	production of siRNA involved in post-transcriptional gene silencing by RNA	9	3	1.21	1707	0.10908	0.10908
GO:0033696	heterochromatin boundary formation	9	3	1.21	1708	0.10908	0.10908
GO:0035225	determination of genital disc primordium	9	3	1.21	1709	0.10908	0.10908
GO:0045022	early endosome to late endosome transport	9	3	1.21	1710	0.10908	0.10908
GO:0048800	antennal morphogenesis	9	3	1.21	1711	0.10908	0.10908
GO:0050911	detection of chemical stimulus involved in sensory perception of smell	9	3	1.21	1712	0.10908	0.10908
GO:0060232	delamination	9	3	1.21	1713	0.10908	0.10908
GO:0055085	transmembrane transport	582	70	78.22	3255	0.86436	0.11099
GO:0007156	homophilic cell adhesion via plasma membrane adhesion molecules	37	8	4.97	1730	0.11454	0.11454
GO:0051240	positive regulation of multicellular organismal process	165	39	22.17	580	0.00024	0.11548
GO:0061060	negative regulation of peptidoglycan recognition protein signaling pathway	20	5	2.69	1736	0.1204	0.1204
GO:0070373	negative regulation of ERK1 and ERK2 cascade	20	5	2.69	1737	0.1204	0.1204
GO:0010604	positive regulation of macromolecule metabolic process	681	186	91.52	62	7.6e-24	0.12261
GO:0007560	imaginal disc morphogenesis	330	113	44.35	73	5.6e-23	0.12283
GO:0048729	tissue morphogenesis	501	159	67.33	39	5.3e-28	0.12322
GO:1901576	organic substance biosynthetic process	2059	319	276.71	719	0.00112	0.12599
GO:0043171	peptide catabolic process	26	6	3.49	1743	0.12641	0.12641
GO:0051491	positive regulation of filopodium assembly	26	6	3.49	1744	0.12641	0.12641
GO:0072659	protein localization to plasma membrane	54	15	7.26	904	0.00399	0.12655
GO:0007602	phototransduction	52	8	6.99	2359	0.3991	0.12699
GO:0051726	regulation of cell cycle	263	70	35.35	233	6e-09	0.1279
GO:0042330	taxis	291	91	39.11	129	8.6e-16	0.12827
GO:0042052	rhabdomere development	40	8	5.38	1873	0.16041	0.12878
GO:0048592	eye morphogenesis	276	74	37.09	210	1.5e-09	0.13008
GO:0002225	positive regulation of antimicrobial peptide production	48	14	6.45	862	0.00328	0.13012
GO:0097435	supramolecular fiber organization	240	67	32.25	209	1.5e-09	0.13035
GO:0071495	cellular response to endogenous stimulus	207	58	27.82	243	1.7e-08	0.13091
GO:0007165	signal transduction	1287	315	172.96	23	< 1e-30	0.13115
GO:0048260	positive regulation of receptor-mediated endocytosis	20	6	2.69	1414	0.04245	0.13146
GO:0035002	liquid clearance, open tracheal system	15	4	2.02	1759	0.13187	0.13187
GO:0048132	female germ-line stem cell asymmetric division	15	4	2.02	1760	0.13187	0.13187
GO:0060250	germ-line stem-cell niche homeostasis	15	4	2.02	1761	0.13187	0.13187
GO:0032870	cellular response to hormone stimulus	99	30	13.3	417	9.1e-06	0.13254
GO:0051235	maintenance of location	93	29	12.5	406	6.9e-06	0.13256
GO:0010632	regulation of epithelial cell migration	47	22	6.32	248	2.9e-08	0.13266
GO:0008593	regulation of Notch signaling pathway	52	21	6.99	335	1.3e-06	0.13286
GO:0042692	muscle cell differentiation	95	26	12.77	576	0.00023	0.13294
GO:1901987	regulation of cell cycle phase transition	112	26	15.05	850	0.00322	0.13321
GO:0002784	regulation of antimicrobial peptide production	63	19	8.47	625	0.00042	0.13326
GO:0051964	negative regulation of synapse assembly	40	14	5.38	632	0.00045	0.13349
GO:0007365	periodic partitioning	42	14	5.64	687	0.00078	0.13352
GO:1902850	microtubule cytoskeleton organization involved in mitosis	80	19	10.75	1030	0.00844	0.13353
GO:0051170	import into nucleus	53	15	7.12	861	0.00328	0.13357
GO:0019827	stem cell population maintenance	86	28	11.56	379	3.9e-06	0.13366
GO:0099174	regulation of presynapse organization	23	10	3.09	620	0.0004	0.13369
GO:0046532	regulation of photoreceptor cell differentiation	38	12	5.11	848	0.00307	0.13369
GO:0090101	negative regulation of transmembrane receptor protein serine/threonine kinase signaling pathway	22	9	2.96	750	0.00133	0.13379
GO:0043631	RNA polyadenylation	22	8	2.96	956	0.0058	0.13391
GO:0031589	cell-substrate adhesion	23	8	3.09	1014	0.00786	0.13392
GO:0035216	haltere disc development	13	6	1.75	918	0.00429	0.134
GO:0070303	negative regulation of stress-activated protein kinase signaling cascade	28	8	3.76	1296	0.02708	0.134
GO:0032011	ARF protein signal transduction	8	5	1.08	778	0.00171	0.13404
GO:0035825	homologous recombination	23	7	3.09	1292	0.02705	0.13404
GO:0050954	sensory perception of mechanical stimulus	68	13	9.14	1734	0.11769	0.13404
GO:0098722	asymmetric stem cell division	20	6	2.69	1415	0.04245	0.13411
GO:0021953	central nervous system neuron differentiation	6	4	0.81	902	0.00389	0.13412
GO:0030859	polarized epithelial cell differentiation	7	4	0.94	1023	0.0081	0.13414
GO:0032239	regulation of nucleobase-containing compound transport	7	4	0.94	1024	0.0081	0.13414
GO:0045839	negative regulation of mitotic nuclear division	15	5	2.02	1394	0.04088	0.13415
GO:0031112	positive regulation of microtubule polymerization or depolymerization	8	4	1.08	1145	0.0145	0.13415
GO:1903363	negative regulation of cellular protein catabolic process	11	4	1.48	1451	0.04909	0.1342
GO:0031102	neuron projection regeneration	14	4	1.88	1683	0.10761	0.13425
GO:0022611	dormancy process	7	3	0.94	1509	0.05575	0.13425
GO:0046496	nicotinamide nucleotide metabolic process	7	3	0.94	1510	0.05575	0.13425
GO:0007392	initiation of dorsal closure	10	3	1.34	1827	0.1409	0.1343
GO:1903051	negative regulation of proteolysis involved in cellular protein catabolic process	10	3	1.34	1828	0.1409	0.1343
GO:0043297	apical junction assembly	40	7	5.38	2176	0.28672	0.1343
GO:0140448	signaling receptor ligand precursor processing	12	3	1.61	2013	0.21176	0.13433
GO:0007272	ensheathment of neurons	13	3	1.75	2137	0.24961	0.13435
GO:0055115	entry into diapause	6	2	0.81	1938	0.18744	0.13435
GO:0051321	meiotic cell cycle	177	49	23.79	296	3.3e-07	0.13436
GO:0043462	regulation of ATP-dependent activity	14	3	1.88	2179	0.28833	0.13436
GO:0046887	positive regulation of hormone secretion	7	2	0.94	2073	0.24012	0.13437
GO:0099068	postsynapse assembly	7	2	0.94	2074	0.24012	0.13437
GO:0043063	intercellular bridge organization	15	3	2.02	2250	0.32745	0.13438
GO:0035736	cell proliferation involved in compound eye morphogenesis	8	2	1.08	2203	0.29332	0.13439
GO:1901799	negative regulation of proteasomal protein catabolic process	8	2	1.08	2204	0.29332	0.13439
GO:1903421	regulation of synaptic vesicle recycling	8	2	1.08	2205	0.29332	0.13439
GO:1901989	positive regulation of cell cycle phase transition	23	4	3.09	2328	0.37429	0.13439
GO:0043471	regulation of cellular carbohydrate catabolic process	9	2	1.21	2279	0.34596	0.1344
GO:1903322	positive regulation of protein modification by small protein conjugation or removal	18	3	2.42	2395	0.44311	0.13443
GO:1901016	regulation of potassium ion transmembrane transporter activity	19	2	2.55	3073	0.74583	0.13456
GO:1901381	positive regulation of potassium ion transmembrane transport	19	2	2.55	3074	0.74583	0.13456
GO:0007051	spindle organization	112	27	15.05	766	0.00151	0.13457
GO:0034764	positive regulation of transmembrane transport	31	3	4.17	3174	0.80643	0.13463
GO:0050801	ion homeostasis	144	17	19.35	3086	0.75422	0.13477
GO:0034440	lipid oxidation	37	2	4.97	3429	0.96791	0.13484
GO:0061982	meiosis I cell cycle process	85	22	11.42	767	0.00152	0.13485
GO:0017145	stem cell division	50	16	6.72	655	0.00057	0.13512
GO:0030177	positive regulation of Wnt signaling pathway	51	16	6.85	677	0.00072	0.13515
GO:0006643	membrane lipid metabolic process	95	6	12.77	3481	0.99169	0.13529
GO:0045216	cell-cell junction organization	71	18	9.54	938	0.005	0.13529
GO:0060581	cell fate commitment involved in pattern specification	28	12	3.76	527	0.00012	0.13534
GO:0051306	mitotic sister chromatid separation	37	12	4.97	807	0.00239	0.13558
GO:0030706	germarium-derived oocyte differentiation	31	11	4.17	773	0.00159	0.13562
GO:0050920	regulation of chemotaxis	24	9	3.23	828	0.00272	0.13584
GO:0045465	R8 cell differentiation	23	8	3.09	1015	0.00786	0.13601
GO:0045930	negative regulation of mitotic cell cycle	61	13	8.2	1523	0.05885	0.13603
GO:0045860	positive regulation of protein kinase activity	22	7	2.96	1238	0.02121	0.13619
GO:0042045	epithelial fluid transport	20	6	2.69	1416	0.04245	0.13634
GO:0006911	phagocytosis, engulfment	17	5	2.28	1571	0.06719	0.13646
GO:0043279	response to alkaloid	14	4	1.88	1684	0.10761	0.13658
GO:0051101	regulation of DNA binding	14	4	1.88	1685	0.10761	0.13658
GO:0042074	cell migration involved in gastrulation	15	4	2.02	1762	0.13187	0.13661
GO:0032008	positive regulation of TOR signaling	32	6	4.3	2160	0.25414	0.13666
GO:0018993	somatic sex determination	12	3	1.61	2014	0.21176	0.13673
GO:0001963	synaptic transmission, dopaminergic	5	2	0.67	1773	0.13674	0.13674
GO:0002092	positive regulation of receptor internalization	5	2	0.67	1774	0.13674	0.13674
GO:0006188	IMP biosynthetic process	5	2	0.67	1775	0.13674	0.13674
GO:0007313	maternal specification of dorsal/ventral axis, oocyte, soma encoded	5	2	0.67	1776	0.13674	0.13674
GO:0008335	female germline ring canal stabilization	5	2	0.67	1777	0.13674	0.13674
GO:0010898	positive regulation of triglyceride catabolic process	5	2	0.67	1778	0.13674	0.13674
GO:0010996	response to auditory stimulus	5	2	0.67	1779	0.13674	0.13674
GO:0016926	protein desumoylation	5	2	0.67	1780	0.13674	0.13674
GO:0017121	plasma membrane phospholipid scrambling	5	2	0.67	1781	0.13674	0.13674
GO:0030948	negative regulation of vascular endothelial growth factor receptor signaling pathway	5	2	0.67	1782	0.13674	0.13674
GO:0031397	negative regulation of protein ubiquitination	5	2	0.67	1783	0.13674	0.13674
GO:0031509	subtelomeric heterochromatin assembly	5	2	0.67	1784	0.13674	0.13674
GO:0033522	histone H2A ubiquitination	5	2	0.67	1785	0.13674	0.13674
GO:0033628	regulation of cell adhesion mediated by integrin	5	2	0.67	1786	0.13674	0.13674
GO:0034497	protein localization to phagophore assembly site	5	2	0.67	1787	0.13674	0.13674
GO:0034727	piecemeal microautophagy of the nucleus	5	2	0.67	1788	0.13674	0.13674
GO:0035154	terminal cell fate specification, open tracheal system	5	2	0.67	1789	0.13674	0.13674
GO:0035161	imaginal disc lineage restriction	5	2	0.67	1790	0.13674	0.13674
GO:0035284	brain segmentation	5	2	0.67	1791	0.13674	0.13674
GO:0035310	notum cell fate specification	5	2	0.67	1792	0.13674	0.13674
GO:0035418	protein localization to synapse	5	2	0.67	1793	0.13674	0.13674
GO:0035626	juvenile hormone mediated signaling pathway	5	2	0.67	1794	0.13674	0.13674
GO:0038083	peptidyl-tyrosine autophosphorylation	5	2	0.67	1795	0.13674	0.13674
GO:0042065	glial cell growth	5	2	0.67	1796	0.13674	0.13674
GO:0042682	regulation of compound eye cone cell fate specification	5	2	0.67	1797	0.13674	0.13674
GO:0042908	xenobiotic transport	5	2	0.67	1798	0.13674	0.13674
GO:0045612	positive regulation of hemocyte differentiation	5	2	0.67	1799	0.13674	0.13674
GO:0045947	negative regulation of translational initiation	5	2	0.67	1800	0.13674	0.13674
GO:0046929	negative regulation of neurotransmitter secretion	5	2	0.67	1801	0.13674	0.13674
GO:0048052	R1/R6 cell differentiation	5	2	0.67	1802	0.13674	0.13674
GO:0048076	regulation of compound eye pigmentation	5	2	0.67	1803	0.13674	0.13674
GO:0048383	mesectoderm development	5	2	0.67	1804	0.13674	0.13674
GO:0048644	muscle organ morphogenesis	5	2	0.67	1805	0.13674	0.13674
GO:0050918	positive chemotaxis	5	2	0.67	1806	0.13674	0.13674
GO:0051446	positive regulation of meiotic cell cycle	5	2	0.67	1807	0.13674	0.13674
GO:0060027	convergent extension involved in gastrulation	5	2	0.67	1808	0.13674	0.13674
GO:0060996	dendritic spine development	5	2	0.67	1809	0.13674	0.13674
GO:0062149	detection of stimulus involved in sensory perception of pain	5	2	0.67	1810	0.13674	0.13674
GO:0070861	regulation of protein exit from endoplasmic reticulum	5	2	0.67	1811	0.13674	0.13674
GO:0090163	establishment of epithelial cell planar polarity	5	2	0.67	1812	0.13674	0.13674
GO:0120252	hydrocarbon metabolic process	5	2	0.67	1813	0.13674	0.13674
GO:1904502	regulation of lipophagy	5	2	0.67	1814	0.13674	0.13674
GO:0045611	negative regulation of hemocyte differentiation	14	3	1.88	2180	0.28833	0.13678
GO:0071322	cellular response to carbohydrate stimulus	14	3	1.88	2181	0.28833	0.13678
GO:0033260	nuclear DNA replication	16	3	2.15	2316	0.36652	0.13683
GO:0002118	aggressive behavior	17	3	2.28	2364	0.40518	0.13686
GO:0001736	establishment of planar polarity	80	27	10.75	367	2.6e-06	0.13688
GO:0006898	receptor-mediated endocytosis	61	18	8.2	685	0.00078	0.13865
GO:0030010	establishment of cell polarity	49	16	6.59	631	0.00044	0.13876
GO:0031345	negative regulation of cell projection organization	21	9	2.82	697	0.00089	0.13966
GO:0002168	instar larval development	61	15	8.2	1108	0.0132	0.13972
GO:0007269	neurotransmitter secretion	84	17	11.29	1467	0.05259	0.14014
GO:0003014	renal system process	24	7	3.23	1336	0.0339	0.14031
GO:0007469	antennal development	19	6	2.55	1333	0.03339	0.14041
GO:0098659	inorganic cation import across plasma membrane	22	5	2.96	1885	0.16406	0.14079
GO:0007455	eye-antennal disc morphogenesis	30	8	4.03	1386	0.04004	0.14081
GO:0007160	cell-matrix adhesion	16	4	2.15	1865	0.15814	0.14084
GO:0007229	integrin-mediated signaling pathway	10	3	1.34	1829	0.1409	0.1409
GO:0007295	growth of a germarium-derived egg chamber	10	3	1.34	1830	0.1409	0.1409
GO:0019896	axonal transport of mitochondrion	10	3	1.34	1831	0.1409	0.1409
GO:0030723	ovarian fusome organization	10	3	1.34	1832	0.1409	0.1409
GO:0032418	lysosome localization	10	3	1.34	1833	0.1409	0.1409
GO:0040040	thermosensory behavior	10	3	1.34	1834	0.1409	0.1409
GO:0045314	regulation of compound eye photoreceptor development	10	3	1.34	1835	0.1409	0.1409
GO:0046068	cGMP metabolic process	10	3	1.34	1836	0.1409	0.1409
GO:0046331	lateral inhibition	10	3	1.34	1837	0.1409	0.1409
GO:0046622	positive regulation of organ growth	10	3	1.34	1838	0.1409	0.1409
GO:0061723	glycophagy	10	3	1.34	1839	0.1409	0.1409
GO:2000765	regulation of cytoplasmic translation	10	3	1.34	1840	0.1409	0.1409
GO:0035159	regulation of tube length, open tracheal system	32	8	4.3	1519	0.05657	0.14091
GO:0051298	centrosome duplication	36	6	4.84	2313	0.35311	0.14103
GO:0009636	response to toxic substance	52	6	6.99	3005	0.71701	0.14163
GO:0006497	protein lipidation	60	5	8.06	3356	0.92016	0.1422
GO:0007052	mitotic spindle organization	63	14	8.47	1373	0.03738	0.14283
GO:0008355	olfactory learning	36	8	4.84	1671	0.10104	0.14476
GO:0048523	negative regulation of cellular process	1060	271	142.46	31	3.2e-30	0.15035
GO:0007281	germ cell development	599	166	80.5	77	5.8e-22	0.1507
GO:0001751	compound eye photoreceptor cell differentiation	167	43	22.44	425	1.3e-05	0.15129
GO:0009948	anterior/posterior axis specification	116	32	15.59	465	3.9e-05	0.15283
GO:0006996	organelle organization	1549	320	208.17	103	1.2e-18	0.15291
GO:0006909	phagocytosis	47	12	6.32	1196	0.0189	0.15674
GO:0006378	mRNA polyadenylation	21	7	2.82	1171	0.01631	0.15729
GO:0008293	torso signaling pathway	25	7	3.36	1404	0.0418	0.15749
GO:0006446	regulation of translational initiation	21	6	2.82	1474	0.0529	0.15765
GO:0000184	nuclear-transcribed mRNA catabolic process, nonsense-mediated decay	16	4	2.15	1866	0.15814	0.15814
GO:0007020	microtubule nucleation	16	4	2.15	1867	0.15814	0.15814
GO:0051124	synaptic assembly at neuromuscular junction	119	30	15.99	615	0.00038	0.15891
GO:0008286	insulin receptor signaling pathway	62	19	8.33	599	0.00033	0.16036
GO:0009267	cellular response to starvation	79	22	10.62	645	0.00052	0.16126
GO:0045793	positive regulation of cell size	34	7	4.57	1879	0.16338	0.16338
GO:0034472	snRNA 3'-end processing	22	5	2.96	1886	0.16406	0.16406
GO:0000723	telomere maintenance	28	6	3.76	1895	0.16498	0.16498
GO:1902533	positive regulation of intracellular signal transduction	163	43	21.91	404	6.7e-06	0.16885
GO:0009611	response to wounding	102	31	13.71	399	6.1e-06	0.17014
GO:0030097	hemopoiesis	71	19	9.54	799	0.00205	0.17272
GO:1900073	regulation of neuromuscular synaptic transmission	28	7	3.76	1578	0.07223	0.17476
GO:0010389	regulation of G2/M transition of mitotic cell cycle	30	6	4.03	2007	0.20785	0.17518
GO:0003384	apical constriction involved in gastrulation	11	3	1.48	1904	0.17533	0.17533
GO:0006515	protein quality control for misfolded or incompletely synthesized proteins	11	3	1.48	1905	0.17533	0.17533
GO:0007638	mechanosensory behavior	11	3	1.48	1906	0.17533	0.17533
GO:0031290	retinal ganglion cell axon guidance	11	3	1.48	1907	0.17533	0.17533
GO:0033962	P-body assembly	11	3	1.48	1908	0.17533	0.17533
GO:0035158	regulation of tube diameter, open tracheal system	11	3	1.48	1909	0.17533	0.17533
GO:0045450	bicoid mRNA localization	11	3	1.48	1910	0.17533	0.17533
GO:0048082	regulation of adult chitin-containing cuticle pigmentation	11	3	1.48	1911	0.17533	0.17533
GO:0050775	positive regulation of dendrite morphogenesis	11	3	1.48	1912	0.17533	0.17533
GO:0050909	sensory perception of taste	11	3	1.48	1913	0.17533	0.17533
GO:0050975	sensory perception of touch	11	3	1.48	1914	0.17533	0.17533
GO:0071901	negative regulation of protein serine/threonine kinase activity	11	3	1.48	1915	0.17533	0.17533
GO:1900074	negative regulation of neuromuscular synaptic transmission	11	3	1.48	1916	0.17533	0.17533
GO:1904059	regulation of locomotor rhythm	11	3	1.48	1917	0.17533	0.17533
GO:2000243	positive regulation of reproductive process	57	22	7.66	347	1.8e-06	0.18094
GO:1902532	negative regulation of intracellular signal transduction	114	38	15.32	256	3.7e-08	0.18175
GO:0045184	establishment of protein localization	426	76	57.25	939	0.00502	0.18261
GO:0048565	digestive tract development	89	30	11.96	315	7.7e-07	0.18299
GO:0030198	extracellular matrix organization	48	12	6.45	1254	0.02221	0.18454
GO:0061057	peptidoglycan recognition protein signaling pathway	43	10	5.78	1485	0.05506	0.18509
GO:0050768	negative regulation of neurogenesis	38	15	5.11	482	5.8e-05	0.18515
GO:0048863	stem cell differentiation	51	16	6.85	678	0.00072	0.18535
GO:0140694	non-membrane-bounded organelle assembly	189	34	25.4	1427	0.0443	0.18546
GO:0007189	adenylate cyclase-activating G protein-coupled receptor signaling pathway	38	7	5.11	2126	0.24302	0.18604
GO:0045176	apical protein localization	17	4	2.28	1932	0.18612	0.18612
GO:0046620	regulation of organ growth	30	10	4.03	925	0.00434	0.18619
GO:0050919	negative chemotaxis	21	8	2.82	912	0.00417	0.18639
GO:0035194	post-transcriptional gene silencing by RNA	36	10	4.84	1177	0.01733	0.1864
GO:0043113	receptor clustering	13	6	1.75	919	0.00429	0.18664
GO:0044804	autophagy of nucleus	11	4	1.48	1452	0.04909	0.18709
GO:0014017	neuroblast fate commitment	20	5	2.69	1738	0.1204	0.18715
GO:0006325	chromatin organization	231	69	31.04	172	3.2e-11	0.18737
GO:0009794	regulation of mitotic cell cycle, embryonic	12	3	1.61	2015	0.21176	0.18739
GO:0048168	regulation of neuronal synaptic plasticity	12	3	1.61	2016	0.21176	0.18739
GO:0006116	NADH oxidation	6	2	0.81	1939	0.18744	0.18744
GO:0006878	cellular copper ion homeostasis	6	2	0.81	1940	0.18744	0.18744
GO:0007516	hemocyte development	6	2	0.81	1941	0.18744	0.18744
GO:0015937	coenzyme A biosynthetic process	6	2	0.81	1942	0.18744	0.18744
GO:0016332	establishment or maintenance of polarity of embryonic epithelium	6	2	0.81	1943	0.18744	0.18744
GO:0018410	C-terminal protein amino acid modification	6	2	0.81	1944	0.18744	0.18744
GO:0019359	nicotinamide nucleotide biosynthetic process	6	2	0.81	1945	0.18744	0.18744
GO:0031034	myosin filament assembly	6	2	0.81	1946	0.18744	0.18744
GO:0031297	replication fork processing	6	2	0.81	1947	0.18744	0.18744
GO:0031990	mRNA export from nucleus in response to heat stress	6	2	0.81	1948	0.18744	0.18744
GO:0032053	ciliary basal body organization	6	2	0.81	1949	0.18744	0.18744
GO:0032877	positive regulation of DNA endoreduplication	6	2	0.81	1950	0.18744	0.18744
GO:0034334	adherens junction maintenance	6	2	0.81	1951	0.18744	0.18744
GO:0035008	positive regulation of melanization defense response	6	2	0.81	1952	0.18744	0.18744
GO:0035207	negative regulation of hemocyte proliferation	6	2	0.81	1953	0.18744	0.18744
GO:0035208	positive regulation of hemocyte proliferation	6	2	0.81	1954	0.18744	0.18744
GO:0042149	cellular response to glucose starvation	6	2	0.81	1955	0.18744	0.18744
GO:0042789	mRNA transcription by RNA polymerase II	6	2	0.81	1956	0.18744	0.18744
GO:0043328	protein transport to vacuole involved in ubiquitin-dependent protein catabolic process via the multi...	6	2	0.81	1957	0.18744	0.18744
GO:0045445	myoblast differentiation	6	2	0.81	1958	0.18744	0.18744
GO:0045677	negative regulation of R7 cell differentiation	6	2	0.81	1959	0.18744	0.18744
GO:0048036	central complex development	6	2	0.81	1960	0.18744	0.18744
GO:0048865	stem cell fate commitment	6	2	0.81	1961	0.18744	0.18744
GO:0050908	detection of light stimulus involved in visual perception	6	2	0.81	1962	0.18744	0.18744
GO:0050961	detection of temperature stimulus involved in sensory perception	6	2	0.81	1963	0.18744	0.18744
GO:0050974	detection of mechanical stimulus involved in sensory perception	6	2	0.81	1964	0.18744	0.18744
GO:0051099	positive regulation of binding	6	2	0.81	1965	0.18744	0.18744
GO:0051262	protein tetramerization	6	2	0.81	1966	0.18744	0.18744
GO:0051643	endoplasmic reticulum localization	6	2	0.81	1967	0.18744	0.18744
GO:0060253	negative regulation of glial cell proliferation	6	2	0.81	1968	0.18744	0.18744
GO:0060571	morphogenesis of an epithelial fold	6	2	0.81	1969	0.18744	0.18744
GO:0060914	heart formation	6	2	0.81	1970	0.18744	0.18744
GO:0070059	intrinsic apoptotic signaling pathway in response to endoplasmic reticulum stress	6	2	0.81	1971	0.18744	0.18744
GO:0070831	basement membrane assembly	6	2	0.81	1972	0.18744	0.18744
GO:0071689	muscle thin filament assembly	6	2	0.81	1973	0.18744	0.18744
GO:0097553	calcium ion transmembrane import into cytosol	6	2	0.81	1974	0.18744	0.18744
GO:1901739	regulation of myoblast fusion	6	2	0.81	1975	0.18744	0.18744
GO:1990834	response to odorant	6	2	0.81	1976	0.18744	0.18744
GO:2000779	regulation of double-strand break repair	6	2	0.81	1977	0.18744	0.18744
GO:0043271	negative regulation of ion transport	14	3	1.88	2182	0.28833	0.18746
GO:0030258	lipid modification	70	9	9.41	2808	0.61024	0.18786
GO:0017148	negative regulation of translation	72	22	9.68	523	0.00012	0.20198
GO:0032956	regulation of actin cytoskeleton organization	100	26	13.44	652	0.00055	0.20751
GO:0043488	regulation of mRNA stability	42	14	5.64	688	0.00078	0.20912
GO:0072553	terminal button organization	34	12	4.57	711	0.00104	0.20948
GO:0035075	response to ecdysone	38	10	5.11	1274	0.02515	0.21043
GO:0006650	glycerophospholipid metabolic process	110	19	14.78	1860	0.1481	0.21068
GO:0008344	adult locomotory behavior	74	16	9.95	1339	0.0345	0.21083
GO:0001578	microtubule bundle formation	53	10	7.12	1899	0.16678	0.21119
GO:0019722	calcium-mediated signaling	23	5	3.09	1987	0.18793	0.21156
GO:0002027	regulation of heart rate	12	3	1.61	2017	0.21176	0.21176
GO:0006072	glycerol-3-phosphate metabolic process	12	3	1.61	2018	0.21176	0.21176
GO:0006376	mRNA splice site selection	12	3	1.61	2019	0.21176	0.21176
GO:0007141	male meiosis I	12	3	1.61	2020	0.21176	0.21176
GO:0010884	positive regulation of lipid storage	12	3	1.61	2021	0.21176	0.21176
GO:0018094	protein polyglycylation	12	3	1.61	2022	0.21176	0.21176
GO:0031453	positive regulation of heterochromatin assembly	12	3	1.61	2023	0.21176	0.21176
GO:0043652	engulfment of apoptotic cell	12	3	1.61	2024	0.21176	0.21176
GO:0006891	intra-Golgi vesicle-mediated transport	24	5	3.23	2039	0.21296	0.21296
GO:0030717	oocyte karyosome formation	24	5	3.23	2040	0.21296	0.21296
GO:0007605	sensory perception of sound	56	10	7.53	2044	0.21313	0.21313
GO:2000736	regulation of stem cell differentiation	30	9	4.03	1129	0.01413	0.21399
GO:0007288	sperm axoneme assembly	18	4	2.42	2047	0.21554	0.21554
GO:0008103	oocyte microtubule cytoskeleton polarization	18	4	2.42	2048	0.21554	0.21554
GO:0048522	positive regulation of cellular process	1334	339	179.28	16	< 1e-30	0.22515
GO:0007018	microtubule-based movement	148	32	19.89	892	0.00385	0.23302
GO:0120039	plasma membrane bounded cell projection morphogenesis	380	125	51.07	65	1.4e-23	0.23529
GO:0035329	hippo signaling	70	23	9.41	441	2.4e-05	0.2361
GO:0048515	spermatid differentiation	103	27	13.84	613	0.00038	0.23623
GO:0010605	negative regulation of macromolecule metabolic process	622	149	83.59	146	1.1e-13	0.23668
GO:0032869	cellular response to insulin stimulus	69	21	9.27	560	0.00018	0.2367
GO:0016482	cytosolic transport	61	17	8.2	804	0.00216	0.23764
GO:0048859	formation of anatomical boundary	42	14	5.64	689	0.00078	0.23779
GO:0007631	feeding behavior	44	13	5.91	906	0.00402	0.23819
GO:0046328	regulation of JNK cascade	60	15	8.06	1089	0.01132	0.23824
GO:0070507	regulation of microtubule cytoskeleton organization	38	12	5.11	849	0.00307	0.23825
GO:0007494	midgut development	25	5	3.36	2071	0.23896	0.23896
GO:1902904	negative regulation of supramolecular fiber organization	35	9	4.7	1378	0.03774	0.23908
GO:0010004	gastrulation involving germ band extension	28	8	3.76	1297	0.02708	0.2391
GO:0044057	regulation of system process	59	12	7.93	1652	0.09048	0.23915
GO:0003382	epithelial cell morphogenesis	25	7	3.36	1405	0.0418	0.23929
GO:0071805	potassium ion transmembrane transport	54	8	7.26	2393	0.44221	0.23946
GO:0003383	apical constriction	18	5	2.42	1620	0.08315	0.23963
GO:0007398	ectoderm development	12	4	1.61	1555	0.06603	0.23969
GO:1990709	presynaptic active zone organization	17	4	2.28	1933	0.18612	0.23991
GO:0002785	negative regulation of antimicrobial peptide production	12	3	1.61	2025	0.21176	0.24001
GO:0008645	hexose transmembrane transport	12	3	1.61	2026	0.21176	0.24001
GO:0015012	heparan sulfate proteoglycan biosynthetic process	12	3	1.61	2027	0.21176	0.24001
GO:0001746	Bolwig's organ morphogenesis	7	2	0.94	2075	0.24012	0.24012
GO:0002218	activation of innate immune response	7	2	0.94	2076	0.24012	0.24012
GO:0006013	mannose metabolic process	7	2	0.94	2077	0.24012	0.24012
GO:0006384	transcription initiation from RNA polymerase III promoter	7	2	0.94	2078	0.24012	0.24012
GO:0007130	synaptonemal complex assembly	7	2	0.94	2079	0.24012	0.24012
GO:0007395	dorsal closure, spreading of leading edge cells	7	2	0.94	2080	0.24012	0.24012
GO:0007438	oenocyte development	7	2	0.94	2081	0.24012	0.24012
GO:0010586	miRNA metabolic process	7	2	0.94	2082	0.24012	0.24012
GO:0032933	SREBP signaling pathway	7	2	0.94	2083	0.24012	0.24012
GO:0035090	maintenance of apical/basal cell polarity	7	2	0.94	2084	0.24012	0.24012
GO:0035262	gonad morphogenesis	7	2	0.94	2085	0.24012	0.24012
GO:0035567	non-canonical Wnt signaling pathway	7	2	0.94	2086	0.24012	0.24012
GO:0036090	cleavage furrow ingression	7	2	0.94	2087	0.24012	0.24012
GO:0040020	regulation of meiotic nuclear division	7	2	0.94	2088	0.24012	0.24012
GO:0042685	cardioblast cell fate specification	7	2	0.94	2089	0.24012	0.24012
GO:0043984	histone H4-K16 acetylation	7	2	0.94	2090	0.24012	0.24012
GO:0045745	positive regulation of G protein-coupled receptor signaling pathway	7	2	0.94	2091	0.24012	0.24012
GO:0045761	regulation of adenylate cyclase activity	7	2	0.94	2092	0.24012	0.24012
GO:0046534	positive regulation of photoreceptor cell differentiation	7	2	0.94	2093	0.24012	0.24012
GO:0048525	negative regulation of viral process	7	2	0.94	2094	0.24012	0.24012
GO:0050766	positive regulation of phagocytosis	7	2	0.94	2095	0.24012	0.24012
GO:0051012	microtubule sliding	7	2	0.94	2096	0.24012	0.24012
GO:0051928	positive regulation of calcium ion transport	7	2	0.94	2097	0.24012	0.24012
GO:0060074	synapse maturation	7	2	0.94	2098	0.24012	0.24012
GO:0060213	positive regulation of nuclear-transcribed mRNA poly(A) tail shortening	7	2	0.94	2099	0.24012	0.24012
GO:0060326	cell chemotaxis	7	2	0.94	2100	0.24012	0.24012
GO:0061331	epithelial cell proliferation involved in Malpighian tubule morphogenesis	7	2	0.94	2101	0.24012	0.24012
GO:0080188	gene silencing by RNA-directed DNA methylation	7	2	0.94	2102	0.24012	0.24012
GO:0097105	presynaptic membrane assembly	7	2	0.94	2103	0.24012	0.24012
GO:0098586	cellular response to virus	7	2	0.94	2104	0.24012	0.24012
GO:1900075	positive regulation of neuromuscular synaptic transmission	7	2	0.94	2105	0.24012	0.24012
GO:1903035	negative regulation of response to wounding	7	2	0.94	2106	0.24012	0.24012
GO:2000252	negative regulation of feeding behavior	7	2	0.94	2107	0.24012	0.24012
GO:2000253	positive regulation of feeding behavior	7	2	0.94	2108	0.24012	0.24012
GO:0030837	negative regulation of actin filament polymerization	16	3	2.15	2317	0.36652	0.24018
GO:0046578	regulation of Ras protein signal transduction	75	28	10.08	280	1.6e-07	0.2425
GO:0019538	protein metabolic process	2098	312	281.96	1164	0.01547	0.24295
GO:0000280	nuclear division	243	63	32.66	271	1e-07	0.24461
GO:0006974	cellular response to DNA damage stimulus	207	40	27.82	1083	0.01034	0.24487
GO:0048469	cell maturation	160	50	21.5	223	3.2e-09	0.24505
GO:0048232	male gamete generation	250	61	33.6	341	1.5e-06	0.24521
GO:0046928	regulation of neurotransmitter secretion	26	6	3.49	1745	0.12641	0.24558
GO:0040029	regulation of gene expression, epigenetic	108	40	14.51	200	4.7e-10	0.2457
GO:0002052	positive regulation of neuroblast proliferation	19	4	2.55	2128	0.24611	0.24611
GO:0007193	adenylate cyclase-inhibiting G protein-coupled receptor signaling pathway	19	4	2.55	2129	0.24611	0.24611
GO:0009312	oligosaccharide biosynthetic process	19	4	2.55	2130	0.24611	0.24611
GO:0060284	regulation of cell development	131	40	17.61	289	2.4e-07	0.24632
GO:0198738	cell-cell signaling by wnt	122	37	16.4	318	8.3e-07	0.24669
GO:0098813	nuclear chromosome segregation	139	39	18.68	378	3.6e-06	0.24674
GO:0045814	negative regulation of gene expression, epigenetic	86	31	11.56	268	8.9e-08	0.24694
GO:0045596	negative regulation of cell differentiation	79	30	10.62	255	3.7e-08	0.24695
GO:0034248	regulation of cellular amide metabolic process	187	44	25.13	521	0.00011	0.24701
GO:0009725	response to hormone	106	31	14.25	430	1.4e-05	0.24748
GO:0048542	lymph gland development	56	13	7.53	1322	0.03176	0.24781
GO:0040017	positive regulation of locomotion	59	23	7.93	319	8.3e-07	0.24784
GO:0048512	circadian behavior	98	28	13.17	483	5.9e-05	0.24787
GO:0071363	cellular response to growth factor stimulus	85	26	11.42	451	3e-05	0.24793
GO:0035151	regulation of tube size, open tracheal system	45	11	6.05	1324	0.03263	0.24803
GO:0061525	hindgut development	50	20	6.72	370	2.7e-06	0.2482
GO:0048663	neuron fate commitment	81	24	10.89	517	0.0001	0.24823
GO:0097352	autophagosome maturation	19	7	2.55	1040	0.009	0.24825
GO:0050778	positive regulation of immune response	90	25	12.1	577	0.00023	0.24827
GO:0099537	trans-synaptic signaling	266	47	35.75	1305	0.02796	0.24856
GO:0046552	photoreceptor cell fate commitment	72	21	9.68	609	0.00035	0.24859
GO:0007315	pole plasm assembly	61	19	8.2	583	0.00026	0.2487
GO:0051236	establishment of RNA localization	85	22	11.42	768	0.00152	0.24874
GO:0010721	negative regulation of cell development	40	16	5.38	446	2.7e-05	0.24874
GO:0008285	negative regulation of cell population proliferation	68	19	9.14	729	0.00118	0.24883
GO:0016333	morphogenesis of follicular epithelium	47	15	6.32	696	0.00086	0.24913
GO:1990778	protein localization to cell periphery	62	17	8.33	820	0.00262	0.24913
GO:0023061	signal release	120	24	16.13	1306	0.02801	0.24928
GO:0060811	intracellular mRNA localization involved in anterior/posterior axis specification	54	15	7.26	905	0.00399	0.24932
GO:0000075	cell cycle checkpoint signaling	56	15	7.53	954	0.00579	0.24937
GO:0043549	regulation of kinase activity	81	18	10.89	1227	0.02	0.24944
GO:0120031	plasma membrane bounded cell projection assembly	158	28	21.23	1582	0.07383	0.2495
GO:0051046	regulation of secretion	91	19	12.23	1320	0.03164	0.24951
GO:0016241	regulation of macroautophagy	33	11	4.43	835	0.00282	0.24956
GO:0016348	imaginal disc-derived leg joint morphogenesis	13	3	1.75	2138	0.24961	0.24961
GO:0030237	female sex determination	13	3	1.75	2139	0.24961	0.24961
GO:0035073	pupariation	13	3	1.75	2140	0.24961	0.24961
GO:0043001	Golgi to plasma membrane protein transport	13	3	1.75	2141	0.24961	0.24961
GO:0044331	cell-cell adhesion mediated by cadherin	13	3	1.75	2142	0.24961	0.24961
GO:0045196	establishment or maintenance of neuroblast polarity	13	3	1.75	2143	0.24961	0.24961
GO:0045467	R7 cell development	13	3	1.75	2144	0.24961	0.24961
GO:2000377	regulation of reactive oxygen species metabolic process	13	3	1.75	2145	0.24961	0.24961
GO:1904398	positive regulation of neuromuscular junction development	35	11	4.7	932	0.00471	0.24962
GO:1901654	response to ketone	40	11	5.38	1118	0.01389	0.24975
GO:0018212	peptidyl-tyrosine modification	26	9	3.49	943	0.00507	0.24978
GO:0030537	larval behavior	42	11	5.64	1229	0.02001	0.2498
GO:1904799	regulation of neuron remodeling	13	7	1.75	665	0.00064	0.24983
GO:0034243	regulation of transcription elongation from RNA polymerase II promoter	25	8	3.36	1114	0.01358	0.24995
GO:0008052	sensory organ boundary specification	18	7	2.42	982	0.00641	0.24996
GO:0099024	plasma membrane invagination	26	8	3.49	1179	0.01736	0.24998
GO:0051231	spindle elongation	13	6	1.75	920	0.00429	0.25003
GO:0031023	microtubule organizing center organization	74	14	9.95	1731	0.11457	0.25006
GO:0002786	regulation of antibacterial peptide production	30	8	4.03	1387	0.04004	0.25008
GO:0016198	axon choice point recognition	23	7	3.09	1293	0.02705	0.2501
GO:0032874	positive regulation of stress-activated MAPK cascade	31	8	4.17	1435	0.04784	0.25011
GO:0032231	regulation of actin filament bundle assembly	12	5	1.61	1161	0.0152	0.2502
GO:0046058	cAMP metabolic process	13	5	1.75	1249	0.02202	0.25023
GO:0031111	negative regulation of microtubule polymerization or depolymerization	14	5	1.88	1316	0.03054	0.25026
GO:0034502	protein localization to chromosome	15	5	2.02	1395	0.04088	0.25028
GO:1901615	organic hydroxy compound metabolic process	157	24	21.1	2174	0.27909	0.25029
GO:0035089	establishment of apical/basal cell polarity	8	4	1.08	1146	0.0145	0.2503
GO:0044839	cell cycle G2/M phase transition	38	8	5.11	1755	0.12896	0.2503
GO:0034728	nucleosome organization	46	9	6.18	1863	0.15668	0.25032
GO:0031113	regulation of microtubule polymerization	9	4	1.21	1263	0.02335	0.25032
GO:1903312	negative regulation of mRNA metabolic process	9	4	1.21	1264	0.02335	0.25032
GO:0016180	snRNA processing	24	6	3.23	1655	0.09284	0.25033
GO:0007588	excretion	10	4	1.34	1348	0.03486	0.25035
GO:0009615	response to virus	48	9	6.45	1996	0.18834	0.25037
GO:0048085	adult chitin-containing cuticle pigmentation	13	4	1.75	1637	0.08559	0.25043
GO:0031348	negative regulation of defense response	51	9	6.85	2122	0.24044	0.25045
GO:0060026	convergent extension	7	3	0.94	1511	0.05575	0.25047
GO:0008154	actin polymerization or depolymerization	67	11	9	2175	0.28492	0.25048
GO:0015918	sterol transport	15	4	2.02	1763	0.13187	0.25049
GO:0035210	prepupal development	15	4	2.02	1764	0.13187	0.25049
GO:0015936	coenzyme A metabolic process	8	3	1.08	1610	0.08051	0.2505
GO:0050673	epithelial cell proliferation	9	3	1.21	1714	0.10908	0.25052
GO:0010675	regulation of cellular carbohydrate metabolic process	24	5	3.23	2041	0.21296	0.25053
GO:0032272	negative regulation of protein polymerization	18	4	2.42	2049	0.21554	0.25057
GO:0050878	regulation of body fluid levels	12	3	1.61	2028	0.21176	0.25061
GO:0008202	steroid metabolic process	42	7	5.64	2268	0.33207	0.25061
GO:0034661	ncRNA catabolic process	20	4	2.69	2168	0.27754	0.25062
GO:0055057	neuroblast division	35	6	4.7	2266	0.32787	0.25062
GO:0010528	regulation of transposition	21	4	2.82	2236	0.30955	0.25065
GO:0010469	regulation of signaling receptor activity	7	2	0.94	2109	0.24012	0.25067
GO:0051208	sequestering of calcium ion	7	2	0.94	2110	0.24012	0.25067
GO:0090527	actin filament reorganization	7	2	0.94	2111	0.24012	0.25067
GO:0071241	cellular response to inorganic substance	15	3	2.02	2251	0.32745	0.25069
GO:0048664	neuron fate determination	8	2	1.08	2206	0.29332	0.2507
GO:0042220	response to cocaine	9	2	1.21	2280	0.34596	0.25073
GO:0006970	response to osmotic stress	10	2	1.34	2343	0.39722	0.25075
GO:0009303	rRNA transcription	11	2	1.48	2406	0.44653	0.25078
GO:0015872	dopamine transport	11	2	1.48	2407	0.44653	0.25078
GO:0097501	stress response to metal ion	12	2	1.61	2455	0.49349	0.25081
GO:0051402	neuron apoptotic process	20	3	2.69	2623	0.51578	0.25082
GO:0071396	cellular response to lipid	20	3	2.69	2624	0.51578	0.25082
GO:0090257	regulation of muscle system process	13	2	1.75	2643	0.53783	0.25083
GO:0006875	cellular metal ion homeostasis	87	11	11.69	2824	0.63423	0.25103
GO:0009314	response to radiation	159	20	21.37	2919	0.66117	0.25117
GO:0006986	response to unfolded protein	30	2	4.03	3371	0.92583	0.25129
GO:0043038	amino acid activation	40	3	5.38	3352	0.91957	0.25136
GO:0009132	nucleoside diphosphate metabolic process	36	2	4.84	3419	0.96376	0.25146
GO:0043161	proteasome-mediated ubiquitin-dependent protein catabolic process	228	41	30.64	1310	0.02963	0.25242
GO:0000278	mitotic cell cycle	406	94	54.56	252	3.5e-08	0.26318
GO:0051225	spindle assembly	62	13	8.33	1545	0.06571	0.26385
GO:0031175	neuron projection development	409	129	54.97	76	1.9e-22	0.26525
GO:0015718	monocarboxylic acid transport	26	5	3.49	2165	0.26576	0.26576
GO:0033674	positive regulation of kinase activity	42	11	5.64	1230	0.02001	0.27534
GO:0042752	regulation of circadian rhythm	82	15	11.02	1758	0.13033	0.27608
GO:0032508	DNA duplex unwinding	20	4	2.69	2169	0.27754	0.27754
GO:0050803	regulation of synapse structure or activity	163	43	21.91	405	6.7e-06	0.27885
GO:0060070	canonical Wnt signaling pathway	97	27	13.04	536	0.00013	0.28228
GO:0050821	protein stabilization	40	7	5.38	2177	0.28672	0.28672
GO:0007275	multicellular organism development	1784	448	239.76	7	< 1e-30	0.28697
GO:0090307	mitotic spindle assembly	19	4	2.55	2131	0.24611	0.28818
GO:0007400	neuroblast fate determination	14	3	1.88	2183	0.28833	0.28833
GO:0007527	adult somatic muscle development	14	3	1.88	2184	0.28833	0.28833
GO:0008362	chitin-based embryonic cuticle biosynthetic process	14	3	1.88	2185	0.28833	0.28833
GO:0014019	neuroblast development	14	3	1.88	2186	0.28833	0.28833
GO:0019432	triglyceride biosynthetic process	14	3	1.88	2187	0.28833	0.28833
GO:0045292	mRNA cis splicing, via spliceosome	14	3	1.88	2188	0.28833	0.28833
GO:0045773	positive regulation of axon extension	14	3	1.88	2189	0.28833	0.28833
GO:2000134	negative regulation of G1/S transition of mitotic cell cycle	14	3	1.88	2190	0.28833	0.28833
GO:0010927	cellular component assembly involved in morphogenesis	114	28	15.32	698	0.00092	0.28895
GO:0010948	negative regulation of cell cycle process	80	20	10.75	891	0.00378	0.29024
GO:0006402	mRNA catabolic process	82	20	11.02	947	0.00511	0.29034
GO:0030951	establishment or maintenance of microtubule cytoskeleton polarity	39	14	5.24	598	0.00033	0.29043
GO:0000045	autophagosome assembly	32	7	4.3	1753	0.12875	0.29233
GO:0008078	mesodermal cell migration	18	4	2.42	2050	0.21554	0.29308
GO:0070050	neuron cellular homeostasis	27	5	3.63	2199	0.29318	0.29318
GO:0008630	intrinsic apoptotic signaling pathway in response to DNA damage	13	3	1.75	2146	0.24961	0.2932
GO:0097194	execution phase of apoptosis	21	4	2.82	2237	0.30955	0.29323
GO:0006264	mitochondrial DNA replication	8	2	1.08	2207	0.29332	0.29332
GO:0007211	octopamine or tyramine signaling pathway	8	2	1.08	2208	0.29332	0.29332
GO:0009631	cold acclimation	8	2	1.08	2209	0.29332	0.29332
GO:0010496	intercellular transport	8	2	1.08	2210	0.29332	0.29332
GO:0030708	germarium-derived female germ-line cyst encapsulation	8	2	1.08	2211	0.29332	0.29332
GO:0030719	P granule organization	8	2	1.08	2212	0.29332	0.29332
GO:0032922	circadian regulation of gene expression	8	2	1.08	2213	0.29332	0.29332
GO:0033363	secretory granule organization	8	2	1.08	2214	0.29332	0.29332
GO:0035883	enteroendocrine cell differentiation	8	2	1.08	2215	0.29332	0.29332
GO:0043405	regulation of MAP kinase activity	8	2	1.08	2216	0.29332	0.29332
GO:0050848	regulation of calcium-mediated signaling	8	2	1.08	2217	0.29332	0.29332
GO:0060628	regulation of ER to Golgi vesicle-mediated transport	8	2	1.08	2218	0.29332	0.29332
GO:0072347	response to anesthetic	8	2	1.08	2219	0.29332	0.29332
GO:1903900	regulation of viral life cycle	8	2	1.08	2220	0.29332	0.29332
GO:0046667	compound eye retinal cell programmed cell death	24	4	3.23	2381	0.40655	0.29337
GO:0019216	regulation of lipid metabolic process	47	7	6.32	2432	0.44798	0.29341
GO:0070873	regulation of glycogen metabolic process	18	3	2.42	2396	0.44311	0.29345
GO:0051241	negative regulation of multicellular organismal process	137	45	18.41	224	3.5e-09	0.29467
GO:0006281	DNA repair	165	31	22.17	1319	0.03158	0.29747
GO:0009653	anatomical structure morphogenesis	1227	351	164.9	6	< 1e-30	0.30028
GO:0007293	germarium-derived egg chamber formation	90	29	12.1	375	3.3e-06	0.30037
GO:0006890	retrograde vesicle-mediated transport, Golgi to endoplasmic reticulum	21	4	2.82	2238	0.30955	0.30955
GO:0007632	visual behavior	21	4	2.82	2239	0.30955	0.30955
GO:0008345	larval locomotory behavior	28	5	3.76	2248	0.32104	0.32104
GO:0072583	clathrin-dependent endocytosis	28	5	3.76	2249	0.32104	0.32104
GO:0001654	eye development	338	95	45.42	155	3.1e-13	0.3252
GO:0045500	sevenless signaling pathway	25	7	3.36	1406	0.0418	0.3261
GO:0010507	negative regulation of autophagy	24	6	3.23	1656	0.09284	0.32654
GO:0006334	nucleosome assembly	20	4	2.69	2170	0.27754	0.32728
GO:0007289	spermatid nucleus differentiation	15	3	2.02	2252	0.32745	0.32745
GO:0007303	cytoplasmic transport, nurse cell to oocyte	15	3	2.02	2253	0.32745	0.32745
GO:0007426	tracheal outgrowth, open tracheal system	15	3	2.02	2254	0.32745	0.32745
GO:0007629	flight behavior	15	3	2.02	2255	0.32745	0.32745
GO:0016063	rhodopsin biosynthetic process	15	3	2.02	2256	0.32745	0.32745
GO:0016339	calcium-dependent cell-cell adhesion via plasma membrane cell adhesion molecules	15	3	2.02	2257	0.32745	0.32745
GO:0048137	spermatocyte division	15	3	2.02	2258	0.32745	0.32745
GO:0098655	cation transmembrane transport	212	25	28.49	3138	0.78983	0.32977
GO:0048646	anatomical structure formation involved in morphogenesis	421	127	56.58	84	3.1e-20	0.33214
GO:0030855	epithelial cell differentiation	314	100	42.2	108	7.1e-18	0.33586
GO:0010647	positive regulation of cell communication	381	104	51.2	147	1.7e-13	0.33712
GO:0023056	positive regulation of signaling	381	104	51.2	148	1.7e-13	0.33712
GO:0060560	developmental growth involved in morphogenesis	87	30	11.69	300	4.4e-07	0.33873
GO:0007610	behavior	460	104	61.82	247	2.4e-08	0.33994
GO:0032535	regulation of cellular component size	154	35	20.7	712	0.00104	0.34034
GO:0009056	catabolic process	967	166	129.96	586	0.00027	0.341
GO:0048167	regulation of synaptic plasticity	34	7	4.57	1880	0.16338	0.34102
GO:0022008	neurogenesis	771	217	103.62	32	5.1e-30	0.34196
GO:0035006	melanization defense response	49	17	6.59	530	0.00013	0.342
GO:0008298	intracellular mRNA localization	68	17	9.14	1007	0.00728	0.34305
GO:0035282	segmentation	201	58	27.01	231	5.2e-09	0.34331
GO:0071695	anatomical structure maturation	163	51	21.91	215	2.1e-09	0.34386
GO:0010669	epithelial structure maintenance	26	9	3.49	944	0.00507	0.34403
[truncated: 2,940 more rows]

## Sheet: Module4_GO_res
GO.ID	Term	Annotated	Significant	Expected	Rank in Fisher.classic	Fisher.classic	Fisher.weight01
[truncated: 4,101 more rows]

[truncated: 3 more sheets: Module5_GO_res, Module6_GO_res, Modue7_GO_res]
